# Supplementary material for: Uncovering the Important Genetic Factors for Growth during Cefotaxime-Gentamicin Combination Treatment in blaCTX-M-1 Encoding Escherichia coli
Source: Antibiotics (Basel). 2023 Jun 1;12(6):993. doi: 10.3390/antibiotics12060993 (PMC10295648; doi:10.3390/antibiotics12060993)
Supplement: Supplementary file 1 [file antibiotics-12-00993-s001.zip]

Archive with 16 entries (15 files):
- Supplementary materials/
- __MACOSX/._Supplementary materials
- Supplementary materials/Supplementary Tables.docx
- __MACOSX/Supplementary materials/._Supplementary Tables.docx
- Supplementary materials/Supplementary Figures.docx
- __MACOSX/Supplementary materials/._Supplementary Figures.docx
- Supplementary materials/Table S6.xlsx
- __MACOSX/Supplementary materials/._Table S6.xlsx
- Supplementary materials/Supplementary Discussion.docx
- __MACOSX/Supplementary materials/._Supplementary Discussion.docx
- Supplementary materials/Table S4.xlsx
- __MACOSX/Supplementary materials/._Table S4.xlsx
- Supplementary materials/Tables S7_S8_S9.xlsx
- __MACOSX/Supplementary materials/._Tables S7_S8_S9.xlsx
- Supplementary materials/Table S10.xlsx
- __MACOSX/Supplementary materials/._Table S10.xlsx
