# Supplementary material for: Uncovering the Important Genetic Factors for Growth during Cefotaxime-Gentamicin Combination Treatment in blaCTX-M-1 Encoding Escherichia coli
Source: Antibiotics (Basel). 2023 Jun 1;12(6):993. doi: 10.3390/antibiotics12060993 (PMC10295648; doi:10.3390/antibiotics12060993)
Supplement: Supplementary file 1 [file antibiotics-12-00993-s001.zip › Supplementary materials/Table S6.xlsx]

## Sheet: Table S6
table S6	List of genes essential for growth on LB agar plate supplemented with kanamycin
A.	Essential-genes for growth in LB agar media supplemented with Kn predicted in MG1655/pFT2 (367 genes)

## Sheet: A.Essential genes MG1655_pFT2
locus_tag	gene_name	ncrna	start	end	strand	read_count	ins_index	gene_length	ins_count	fcn
IEU92_RS00105	rpsT	0	20815	21078	-1	0	0	264	0	30S ribosomal protein S20
IEU92_RS00115	ribF	0	21407	22348	1	1	0.00117925	942	1	bifunctional riboflavin kinase/FAD synthetase
IEU92_RS00120	ileS	0	22391	25207	1	2	0.000394322	2817	1	isoleucine--tRNA ligase
IEU92_RS00125	lspA	0	25207	25701	1	0	0	495	0	signal peptidase II
IEU92_RS00135	ispH	0	26277	27227	1	0	0	951	0	4-hydroxy-3-methylbut-2-enyl diphosphate reductase
IEU92_RS00145	dapB	0	28374	29195	1	43	0.00135135	822	1	4-hydroxy-tetrahydrodipicolinate reductase
IEU92_RS00230	folA	0	49823	50302	1	0	0	480	0	type 3 dihydrofolate reductase
IEU92_RS00260	lptD	0	54755	57109	-1	0	0	2355	0	LPS assembly protein LptD
IEU92_RS00400	IEU92_RS00400	0	87860	87946	1	0	0	87	0	fruR/shl operon leader peptide
IEU92_RS00425	ftsI	0	91413	93179	1	1	0.000628536	1767	1	peptidoglycan glycosyltransferase FtsI
IEU92_RS00430	murE	0	93166	94653	1	0	0	1488	0	UDP-N-acetylmuramoyl-L-alanyl-D-glutamate--2	6-diaminopimelate ligase
IEU92_RS00435	murF	0	94650	96008	1	0	0	1359	0	UDP-N-acetylmuramoyl-tripeptide--D-alanyl-D- alanine ligase
IEU92_RS00440	mraY	0	96002	97084	1	0	0	1083	0	phospho-N-acetylmuramoyl-pentapeptide- transferase
IEU92_RS00445	murD	0	97087	98403	1	1	0.00084317	1317	1	UDP-N-acetylmuramoyl-L-alanine--D-glutamate ligase
IEU92_RS00450	ftsW	0	98403	99647	1	2	0.00178412	1245	2	cell division protein FtsW
IEU92_RS00455	murG	0	99644	100711	1	0	0	1068	0	undecaprenyldiphospho-muramoylpentapeptide beta-N-acetylglucosaminyltransferase
IEU92_RS00460	murC	0	100765	102240	1	0	0	1476	0	UDP-N-acetylmuramate--L-alanine ligase
IEU92_RS00470	ftsQ	0	103155	103985	1	1	0.0013369	831	1	cell division protein FtsQ
IEU92_RS00475	ftsA	0	103982	105244	1	2	0.000879507	1263	1	cell division protein FtsA
IEU92_RS00480	ftsZ	0	105305	106456	1	6	0.00192864	1152	2	cell division protein FtsZ
IEU92_RS00485	lpxC	0	106557	107474	1	0	0	918	0	UDP-3-O-acyl-N-acetylglucosamine deacetylase
IEU92_RS00490	secM	0	107705	108217	1	2	0.0021645	513	1	secA regulator SecM
IEU92_RS00495	secA	0	108279	110984	1	8	0.00123153	2706	3	preprotein translocase subunit SecA
IEU92_RS00515	coaE	0	112599	113219	-1	8	0.00357782	621	2	dephospho-CoA kinase
IEU92_RS00520	IEU92_RS00520	0	113244	113288	1	0	0	45	0	protein YacM
IEU92_RS00630	can	0	142008	142670	-1	2	0.00335008	663	2	carbonate dehydratase
IEU92_RS00785	erpA	0	176610	176954	1	5	0.00321543	345	1	iron-sulfur cluster insertion protein ErpA
IEU92_RS00830	dapD	0	185123	185947	-1	0	0	825	0	2	3	4	5-tetrahydropyridine-2	6-dicarboxylate N-succinyltransferase
IEU92_RS00840	map	0	188712	189506	-1	6	0.00139665	795	1	type I methionyl aminopeptidase
IEU92_RS00845	rpsB	0	189874	190599	1	3	0.0030581	726	2	30S ribosomal protein S2
IEU92_RS00850	tsf	0	190857	191708	1	0	0	852	0	elongation factor Ts
IEU92_RS00855	pyrH	0	191855	192580	1	1	0.00152905	726	1	UMP kinase
IEU92_RS00860	frr	0	192872	193429	1	0	0	558	0	ribosome recycling factor
IEU92_RS00865	ispC	0	193521	194717	1	12	0.00185529	1197	2	1-deoxy-D-xylulose-5-phosphate reductoisomerase
IEU92_RS00870	ispU	0	194906	195664	1	0	0	759	0	(2E	6E)-farnesyl-diphosphate-specific ditrans	polycis-undecaprenyl-diphosphate synthase
IEU92_RS00875	cdsA	0	195677	196534	1	0	0	858	0	phosphatidate cytidylyltransferase
IEU92_RS00880	rseP	0	196546	197898	1	10	0.00246305	1353	3	sigma E protease regulator RseP
IEU92_RS00885	bamA	0	197928	200360	1	0	0	2433	0	outer membrane protein assembly factor BamA
IEU92_RS00895	lpxD	0	200971	201996	1	0	0	1026	0	UDP-3-O-(3-hydroxymyristoyl)glucosamine N-acyltransferase
IEU92_RS00900	fabZ	0	202101	202556	1	0	0	456	0	3-hydroxyacyl-ACP dehydratase FabZ
IEU92_RS00905	lpxA	0	202560	203348	1	0	0	789	0	acyl-ACP--UDP-N-acetylglucosamine O-acyltransferase
IEU92_RS00910	lpxB	0	203348	204496	1	0	0	1149	0	lipid-A-disaccharide synthase
IEU92_RS00920	dnaE	0	205126	208608	1	0	0	3483	0	DNA polymerase III subunit alpha
IEU92_RS00925	accA	0	208621	209580	1	0	0	960	0	acetyl-CoA carboxylase carboxyl transferase subunit alpha
IEU92_RS00940	tilS	0	212331	213629	1	17	0.0017094	1299	2	tRNA lysidine(34) synthetase TilS
IEU92_RS00975	proS	0	217057	218775	-1	2	0.000645995	1719	1	proline--tRNA ligase
IEU92_RS01095	IEU92_RS01095	0	238257	238736	-1	0	0	480	0	hypothetical protein
IEU92_RS01560	IEU92_RS01560	0	317555	317791	-1	0	0	237	0	DUF1471 domain-containing protein
IEU92_RS01615	IEU92_RS01615	0	331026	331100	1	0	0	75	0	protein YahV
IEU92_RS02070	secD	0	426871	428718	1	2	0.000600962	1848	1	protein translocase subunit SecD
IEU92_RS02075	secF	0	428729	429700	1	1	0.00114286	972	1	protein translocase subunit SecF
IEU92_RS02100	ribD	0	432679	433782	1	2	0.00100604	1104	1	bifunctional diaminohydroxyphosphoribosylaminopyrimidine deaminase/5-amino-6-(5-phosphoribosylamino)uracil reductase RibD
IEU92_RS02105	ribE	0	433871	434341	1	0	0	471	0	6	7-dimethyl-8-ribityllumazine synthase
IEU92_RS02130	dxs	0	437539	439401	-1	2	0.000596303	1863	1	1-deoxy-D-xylulose-5-phosphate synthase
IEU92_RS02305	ffs	0	475680	475776	1	0	0	97	0
IEU92_RS02380	dnaX	0	491316	493247	1	2	0.000575043	1932	1	DNA polymerase III subunit gamma/tau
IEU92_RS02400	adk	0	496399	497043	1	0	0	645	0	adenylate kinase
IEU92_RS02405	hemH	0	497279	498241	1	9	0.00461361	963	4	ferrochelatase
IEU92_RS02520	IEU92_RS02520	0	526805	527173	1	116	0.003003	369	1	YbbC/YhhH family protein
IEU92_RS02530	IEU92_RS02530	0	527864	528124	1	0	0	261	0	hypothetical protein
IEU92_RS02645	lpxH	0	552442	553164	-1	0	0	723	0	UDP-2	3-diacylglucosamine diphosphatase
IEU92_RS02650	ppiB	0	553167	553661	-1	40	0.0044843	495	2	peptidylprolyl isomerase B
IEU92_RS02655	cysS	0	553835	555220	1	2	0.000801282	1386	1	cysteine--tRNA ligase
IEU92_RS02705	IEU92_RS02705	0	563947	564023	1	0	0	77	0
IEU92_RS02745	IEU92_RS02745	0	567919	568068	1	0	0	150	0	hypothetical protein
IEU92_RS02870	appY	0	582905	583654	1	2	0.00148148	750	1	DNA-binding transcriptional activator AppY
IEU92_RS03225	mrdB	0	664425	665537	-1	0	0	1113	0	peptidoglycan glycosyltransferase MrdB
IEU92_RS03230	mrdA	0	665540	667441	-1	1	0.000584112	1902	1	peptidoglycan DD-transpeptidase MrdA
IEU92_RS03250	nadD	0	669155	669796	-1	1	0.0017301	642	1	nicotinate-nucleotide adenylyltransferase
IEU92_RS03255	holA	0	669798	670829	-1	1	0.00107643	1032	1	DNA polymerase III subunit delta
IEU92_RS03260	lptE	0	670829	671410	-1	0	0	582	0	LPS assembly lipoprotein LptE
IEU92_RS03265	leuS	0	671425	674007	-1	0	0	2583	0	leucine--tRNA ligase
IEU92_RS03340	lnt	0	688567	690105	-1	6	0.001443	1539	2	apolipoprotein N-acyltransferase
IEU92_RS03395	IEU92_RS03395	0	696187	696271	-1	0	0	85	0
IEU92_RS03400	IEU92_RS03400	0	696281	696357	-1	0	0	77	0
IEU92_RS03435	glnS	0	705317	706981	1	3	0.000667111	1665	1	glutamine--tRNA ligase
IEU92_RS03460	fldA	0	710159	710689	-1	0	0	531	0	flavodoxin FldA
IEU92_RS03475	seqA	0	712211	712756	1	2	0.00406504	546	2	replication initiation negative regulator SeqA
IEU92_RS03555	IEU92_RS03555	0	733000	733326	1	0	0	327	0	hypothetical protein
IEU92_RS03565	IEU92_RS03565	0	734874	735443	1	0	0	570	0	hypothetical protein
IEU92_RS03680	sucA	0	757930	760731	1	163	0.00396511	2802	10	2-oxoglutarate dehydrogenase E1 component
IEU92_RS03685	odhB	0	760746	761963	1	19	0.00364631	1218	4	2-oxoglutarate dehydrogenase complex dihydrolipoyllysine-residue succinyltransferase
IEU92_RS04485	infA	0	925449	925667	-1	0	0	219	0	translation initiation factor IF-1
IEU92_RS04495	cydC	0	926698	928419	-1	5	0.00193548	1722	3	cysteine/glutathione ABC transporter ATP-binding protein/permease CydC
IEU92_RS04500	cydD	0	928420	930186	-1	10	0.00188561	1767	3	cysteine/glutathione ABC transporter permease/ATP-binding protein CydD
IEU92_RS04520	lolA	0	936596	937207	1	0	0	612	0	outer membrane lipoprotein chaperone LolA
IEU92_RS04530	serS	0	938652	939944	1	3	0.00171821	1293	2	serine--tRNA ligase
IEU92_RS04615	cmk	0	960425	961108	1	7	0.00162338	684	1	(d)CMP kinase
IEU92_RS04620	rpsA	0	961219	962892	1	343	0.00199071	1674	3	30S ribosomal protein S1
IEU92_RS04635	msbA	0	965845	967593	1	1	0.000634921	1749	1	lipid A ABC transporter ATP-binding protein/permease MsbA
IEU92_RS04640	lpxK	0	967590	968576	1	0	0	987	0	tetraacyldisaccharide 4'-kinase
IEU92_RS04650	ycaR	0	969897	970079	1	0	0	183	0	protein YcaR
IEU92_RS04655	kdsB	0	970076	970822	1	2	0.00148588	747	1	3-deoxy-manno-octulosonate cytidylyltransferase
IEU92_RS04675	mukF	0	973543	974865	1	0	0	1323	0	chromosome partition protein MukF
IEU92_RS04680	mukE	0	974846	975550	1	1	0.0015748	705	1	chromosome partition protein MukE
IEU92_RS04685	mukB	0	975550	980010	1	3	0.000498132	4461	2	chromosome partition protein MukB
IEU92_RS04715	asnS	0	986809	988209	-1	0	0	1401	0	asparagine--tRNA ligase
IEU92_RS04835	fabA	0	1015176	1015694	-1	0	0	519	0	bifunctional 3-hydroxydecanoyl-ACP dehydratase/trans-2-decenoyl-ACP isomerase
IEU92_RS04920	IEU92_RS04920	0	1030849	1030936	-1	0	0	88	0
IEU92_RS05085	IEU92_RS05085	0	1063260	1064516	1	38	0.000883392	1257	1	YccE family protein
IEU92_RS05340	lpxL	0	1114886	1115806	-1	1	0.00120627	921	1	kdo(2)-lipid IV(A) lauroyltransferase
IEU92_RS05415	murJ	0	1127063	1128598	1	1	0.000723066	1536	1	murein biosynthesis integral membrane protein MurJ
IEU92_RS05520	fabH	0	1147983	1148936	1	8	0.00465658	954	4	beta-ketoacyl-ACP synthase III
IEU92_RS05525	fabD	0	1148952	1149881	1	0	0	930	0	ACP S-malonyltransferase
IEU92_RS05530	fabG	0	1149894	1150628	1	1	0.00151057	735	1	3-oxoacyl-ACP reductase FabG
IEU92_RS05535	acpP	0	1150839	1151075	1	0	0	237	0	acyl carrier protein
IEU92_RS05555	IEU92_RS05555	0	1154348	1154989	1	0	0	642	0	dTMP kinase
IEU92_RS05560	holB	0	1154986	1155990	1	1	0.00110497	1005	1	DNA polymerase III subunit delta'
IEU92_RS05645	lolC	0	1174651	1175850	1	0	0	1200	0	lipoprotein-releasing ABC transporter permease subunit LolC
IEU92_RS05650	lolD	0	1175843	1176544	1	0	0	702	0	lipoprotein-releasing ABC transporter ATP-binding protein LolD
IEU92_RS05655	lolE	0	1176544	1177788	1	0	0	1245	0	lipoprotein-releasing ABC transporter permease subunit LolE
IEU92_RS05720	purB	0	1189840	1191210	-1	1	0.000810373	1371	1	adenylosuccinate lyase
IEU92_RS05750	IEU92_RS05750	0	1196091	1196756	-1	1	0.00166667	666	1	class I SAM-dependent methyltransferase
IEU92_RS05755	IEU92_RS05755	0	1196757	1197461	-1	20	0.00314961	705	2	hypothetical protein
IEU92_RS05790	IEU92_RS05790	0	1201483	1202157	-1	0	0	675	0	LexA family transcriptional repressor
IEU92_RS05870	iraM	0	1210904	1211227	-1	0	0	324	0	anti-adapter protein IraM
IEU92_RS05875	IEU92_RS05875	0	1211484	1211528	-1	0	0	45	0	protein YmgK
IEU92_RS05880	IEU92_RS05880	0	1211764	1211874	-1	0	0	111	0	hypothetical protein
IEU92_RS05910	ariR	0	1215593	1215859	1	0	0	267	0	biofilm/acid-resistance regulator AriR
IEU92_RS05915	IEU92_RS05915	0	1215972	1216220	1	0	0	249	0	hypothetical protein
IEU92_RS05965	minE	0	1223503	1223769	-1	45	0.00414938	267	1	cell division topological specificity factor MinE
IEU92_RS06130	prs	0	1260152	1261099	-1	0	0	948	0	ribose-phosphate diphosphokinase
IEU92_RS06135	ispE	0	1261250	1262101	-1	0	0	852	0	4-(cytidine 5'-diphospho)-2-C-methyl-D-erythritol kinase
IEU92_RS06140	lolB	0	1262101	1262724	-1	1	0.00177936	624	1	lipoprotein localization protein LolB
IEU92_RS06145	hemA	0	1262938	1264194	1	6	0.00353357	1257	4	glutamyl-tRNA reductase
IEU92_RS06150	prfA	0	1264236	1265318	1	0	0	1083	0	peptide chain release factor 1
IEU92_RS06155	prmC	0	1265318	1266151	1	1	0.00133156	834	1	peptide chain release factor N(5)-glutamine methyltransferase
IEU92_RS06170	kdsA	0	1267389	1268243	1	1	0.0012987	855	1	3-deoxy-8-phosphooctulonate synthase
IEU92_RS06265	IEU92_RS06265	0	1286468	1286552	-1	0	0	85	0
IEU92_RS06270	IEU92_RS06270	0	1286587	1286718	-1	0	0	132	0
IEU92_RS06275	IEU92_RS06275	0	1286762	1286846	-1	0	0	85	0
IEU92_RS06415	IEU92_RS06415	0	1312743	1313249	-1	0	0	507	0	ferritin-like domain-containing protein
IEU92_RS06425	IEU92_RS06425	0	1313881	1314060	-1	0	0	180	0	general stress protein
IEU92_RS06455	trpL	0	1321063	1321107	-1	0	0	45	0	trp operon leader peptide
IEU92_RS06495	IEU92_RS06495	0	1328442	1328693	-1	68	0.00440529	252	1	YciN family protein
IEU92_RS06500	topA	0	1329073	1331670	1	93	0.00299273	2598	7	type I DNA topoisomerase
IEU92_RS06530	ribA	0	1336595	1337185	-1	0	0	591	0	GTP cyclohydrolase II
IEU92_RS06540	lapA	0	1338268	1338576	1	1146	0.00358423	309	1	lipopolysaccharide assembly protein LapA
IEU92_RS06580	IEU92_RS06580	0	1344821	1344925	1	0	0	105	0	hypothetical protein
IEU92_RS06595	fabI	0	1348276	1349064	-1	0	0	789	0	enoyl-ACP reductase FabI
IEU92_RS06845	rcbA	0	1397800	1398009	-1	0	0	210	0	double-strand break reduction protein RcbA
IEU92_RS06870	IEU92_RS06870	0	1402107	1402277	-1	0	0	171	0	conserved protein	Rac prophage
IEU92_RS06875	kilR	0	1402277	1402498	-1	0	0	222	0	killing protein KilR
IEU92_RS06890	racR	0	1404034	1404510	-1	0	0	477	0	DNA-binding transcriptional repressor RacR
IEU92_RS07115	IEU92_RS07115	0	1449434	1449499	-1	0	0	66	0	hypothetical protein
IEU92_RS07155	IEU92_RS07155	0	1462495	1463391	1	0	0	897	0	phosphatidate cytidylyltransferase
IEU92_RS07335	ortT	0	1501658	1501831	1	0	0	174	0	orphan toxin OrtT
IEU92_RS07385	IEU92_RS07385	0	1511209	1511421	1	0	0	213	0	YncH family protein
IEU92_RS07395	IEU92_RS07395	0	1514191	1514673	1	0	0	483	0	hypothetical protein
IEU92_RS07405	IEU92_RS07405	0	1514855	1515999	1	194	0.00387973	1145	4	pseudogene
IEU92_RS07460	IEU92_RS07460	0	1528653	1529983	-1	1	0.000834725	1331	1	pseudogene
IEU92_RS07465	IEU92_RS07465	0	1530007	1530297	-1	0	0	291	0	lipoprotein
IEU92_RS07490	IEU92_RS07490	0	1536667	1536951	-1	0	0	285	0	HigA family addiction module antidote protein
IEU92_RS07610	ydeO	0	1567195	1567956	-1	0	0	762	0	acid stress response transcriptional regulator YdeO
IEU92_RS07615	safA	0	1568031	1568228	-1	0	0	198	0	two-component system connector SafA
IEU92_RS07625	IEU92_RS07625	0	1571089	1572003	-1	0	0	915	0	fimbrial protein
IEU92_RS07655	hipB	0	1576445	1576711	-1	0	0	267	0	type II toxin-antitoxin system antitoxin HipB
IEU92_RS07875	IEU92_RS07875	0	1621316	1621726	1	2	0.0027027	411	1	DUF1398 domain-containing protein
IEU92_RS07890	IEU92_RS07890	0	1622457	1622522	-1	0	0	66	0	hypothetical protein
IEU92_RS07895	IEU92_RS07895	0	1622525	1622713	-1	0	0	189	0	cold-shock protein
IEU92_RS07900	cspI	0	1622724	1622936	-1	0	0	213	0	cold shock protein CspI
IEU92_RS08000	dicA	0	1632203	1632610	1	1	0.00271739	408	1	DNA-binding transcriptional dual regulator DicA
IEU92_RS08135	IEU92_RS08135	0	1656046	1656129	1	0	0	84	0	stationary phase-induced protein
IEU92_RS08340	tyrS	0	1700217	1701491	-1	0	0	1275	0	tyrosine--tRNA ligase
IEU92_RS08730	pheT	0	1779826	1782213	-1	0	0	2388	0	phenylalanine--tRNA ligase subunit beta
IEU92_RS08735	pheS	0	1782228	1783211	-1	1	0.00112867	984	1	phenylalanine--tRNA ligase subunit alpha
IEU92_RS08740	pheM	0	1783495	1783539	-1	0	0	45	0	pheST operon leader peptide PheM
IEU92_RS08745	rplT	0	1783662	1784018	-1	0	0	357	0	50S ribosomal protein L20
IEU92_RS08755	infC	0	1784365	1784907	-1	0	0	543	0	translation initiation factor IF-3
IEU92_RS08760	thrS	0	1784911	1786839	-1	6	0.00230282	1929	4	threonine--tRNA ligase
IEU92_RS08865	nadE	0	1806727	1807554	1	0	0	828	0	ammonia-dependent NAD(+) synthetase
IEU92_RS09060	gapA	0	1847040	1848035	1	0	0	996	0	glyceraldehyde-3-phosphate dehydrogenase
IEU92_RS09210	tsaB	0	1874841	1875536	-1	0	0	696	0	tRNA (adenosine(37)-N6)-threonylcarbamoyltransferase complex dimerization subunit type 1 TsaB
IEU92_RS09490	yobI	0	1930384	1930449	-1	0	0	66	0	stress response small protein YobI
IEU92_RS09515	aspS	0	1933019	1934791	-1	1	0.000626566	1773	1	aspartate--tRNA ligase
IEU92_RS09565	argS	0	1944331	1946064	1	3	0.000640615	1734	1	arginine--tRNA ligase
IEU92_RS09720	IEU92_RS09720	0	1975308	1975394	-1	0	0	87	0
IEU92_RS09725	IEU92_RS09725	0	1975407	1975480	-1	0	0	74	0
IEU92_RS09735	pgsA	0	1975762	1976310	-1	0	0	549	0	CDP-diacylglycerol--glycerol-3-phosphate 3-phosphatidyltransferase
IEU92_RS09845	IEU92_RS09845	0	1994841	1995032	-1	0	0	192	0	hypothetical protein
IEU92_RS09850	IEU92_RS09850	0	1995042	1995844	-1	2	0.00138313	803	1	pseudogene
IEU92_RS10255	yefM	0	2072955	2073206	-1	91	0.00440529	252	1	YoeB-YefM toxin-antitoxin system antitoxin YefM
IEU92_RS10430	gmm	0	2109236	2109715	-1	41	0.00462963	480	2	GDP-mannose mannosyl hydrolase
IEU92_RS10550	IEU92_RS10550	0	2137174	2137230	-1	0	0	57	0	type I toxin-antitoxin system Ibs family toxin
IEU92_RS10625	IEU92_RS10625	0	2154921	2155220	-1	37	0.0037037	300	1	pseudogene
IEU92_RS10725	IEU92_RS10725	0	2174417	2175091	-1	1	0.00164474	675	1	fimbria/pilus periplasmic chaperone
IEU92_RS10745	metG	0	2177791	2179824	1	99	0.0010923	2034	2	methionine--tRNA ligase
IEU92_RS10940	folE	0	2226475	2227143	-1	6	0.00331675	669	2	GTP cyclohydrolase I FolE
IEU92_RS11105	rplY	0	2266008	2266292	1	3	0.00389105	285	1	50S ribosomal protein L25
IEU92_RS11330	gyrA	0	2320284	2322911	-1	1	0.000422654	2628	1	DNA topoisomerase (ATP-hydrolyzing) subunit A
IEU92_RS11345	nrdA	0	2328356	2330641	1	2	0.000971817	2286	2	ribonucleoside-diphosphate reductase subunit alpha
IEU92_RS11350	nrdB	0	2330875	2332005	1	3	0.00196464	1131	2	ribonucleotide-diphosphate reductase subunit beta
IEU92_RS11530	elaD	0	2366204	2367415	1	186	0.00091659	1212	1	deubiquitinase
IEU92_RS11550	IEU92_RS11550	0	2371201	2371917	-1	3	0.00154799	717	1	hypothetical protein
IEU92_RS11760	folC	0	2415165	2416433	-1	0	0	1269	0	bifunctional tetrahydrofolate synthase/dihydrofolate synthase
IEU92_RS11765	accD	0	2416503	2417417	-1	0	0	915	0	acetyl-CoA carboxylase	carboxyltransferase subunit beta
IEU92_RS11800	fabB	0	2423876	2425096	-1	2	0.000909918	1221	1	beta-ketoacyl-ACP synthase I
IEU92_RS11905	IEU92_RS11905	0	2446503	2447561	1	3	0.00104822	1059	1	hypothetical protein
IEU92_RS11920	IEU92_RS11920	0	2449800	2449874	1	0	0	75	0
IEU92_RS12190	gltX	0	2502748	2504163	-1	3	0.000784314	1416	1	glutamate--tRNA ligase
IEU92_RS12225	IEU92_RS12225	0	2506009	2506167	-1	0	0	159	0	DUF1427 family protein
IEU92_RS12260	ligA	0	2511652	2513667	-1	6	0.00165289	2016	3	NAD-dependent DNA ligase LigA
IEU92_RS12265	zipA	0	2513738	2514724	-1	0	0	987	0	cell division protein ZipA
IEU92_RS12575	IEU92_RS12575	0	2576253	2576453	1	0	0	201	0	YpfN family protein
IEU92_RS12605	dapA	0	2582373	2583251	-1	0	0	879	0	4-hydroxy-tetrahydrodipicolinate synthase
IEU92_RS12695	hda	0	2601566	2602312	-1	0	0	747	0	DnaA inactivator Hda
IEU92_RS12755	guaA	0	2614449	2616026	-1	8	0.00211119	1578	3	glutamine-hydrolyzing GMP synthase
IEU92_RS12775	der	0	2619375	2620847	-1	0	0	1473	0	ribosome biogenesis GTPase Der
IEU92_RS12790	hisS	0	2622792	2624066	-1	0	0	1275	0	histidine--tRNA ligase
IEU92_RS12795	ispG	0	2624177	2625295	-1	0	0	1119	0	flavodoxin-dependent (E)-4-hydroxy-3-methylbut-2-enyl-diphosphate synthase
IEU92_RS12975	glyA	0	2667745	2668998	-1	5	0.00177148	1254	2	serine hydroxymethyltransferase
IEU92_RS13015	tadA	0	2680845	2681381	-1	0	0	537	0	tRNA adenosine(34) deaminase TadA
IEU92_RS13040	acpS	0	2684109	2684489	-1	1	0.00291545	381	1	holo-ACP synthase
IEU92_RS13055	era	0	2685972	2686877	-1	0	0	906	0	GTPase Era
IEU92_RS13065	lepB	0	2687826	2688800	-1	0	0	975	0	signal peptidase I
IEU92_RS13090	rpoE	0	2692928	2693503	-1	0	0	576	0	RNA polymerase sigma factor RpoE
IEU92_RS13155	pssA	0	2706218	2707573	1	0	0	1356	0	CDP-diacylglycerol--serine O-phosphatidyltransferase
IEU92_RS13205	bamD	0	2719637	2720374	1	0	0	738	0	outer membrane protein assembly factor BamD
IEU92_RS13260	trmD	0	2728063	2728830	-1	21	0.00433526	768	3	tRNA (guanosine(37)-N1)-methyltransferase TrmD
IEU92_RS13270	rpsP	0	2729428	2729676	-1	0	0	249	0	30S ribosomal protein S16
IEU92_RS13275	ffh	0	2729925	2731286	-1	1	0.000815661	1362	1	signal recognition particle protein
IEU92_RS13295	nadK	0	2734322	2735200	1	0	0	879	0	NAD(+) kinase
IEU92_RS13420	IEU92_RS13420	0	2756809	2758512	1	277	0.00260756	1704	4	hypothetical protein
IEU92_RS13470	IEU92_RS13470	0	2767129	2768502	-1	633	0.00161681	1374	2	pseudogene
IEU92_RS13665	IEU92_RS13665	0	2802044	2802136	-1	0	0	93	0
IEU92_RS13675	alaS	0	2802872	2805502	-1	0	0	2631	0	alanine--tRNA ligase
IEU92_RS13925	ispF	0	2854792	2855271	-1	0	0	480	0	2-C-methyl-D-erythritol 2	4-cyclodiphosphate synthase
IEU92_RS13930	ispD	0	2855271	2855981	-1	0	0	711	0	2-C-methyl-D-erythritol 4-phosphate cytidylyltransferase
IEU92_RS13935	ftsB	0	2856000	2856311	-1	1	0.00355872	312	1	cell division protein FtsB
IEU92_RS14080	IEU92_RS14080	0	2889048	2889188	1	0	0	141	0	hypothetical protein
IEU92_RS14090	eno	0	2890134	2891432	-1	5	0.000854701	1299	1	phosphopyruvate hydratase
IEU92_RS14095	pyrG	0	2891520	2893157	-1	0	0	1638	0	CTP synthase (glutamine hydrolyzing)
IEU92_RS14330	thyA	0	2947852	2948646	-1	0	0	795	0	thymidylate synthase
IEU92_RS14335	lgt	0	2948653	2949528	-1	0	0	876	0	prolipoprotein diacylglyceryl transferase
IEU92_RS14435	IEU92_RS14435	0	2972795	2973277	1	1	0.00229885	483	1	hypothetical protein
IEU92_RS14445	IEU92_RS14445	0	2973426	2973851	-1	0	0	426	0	hypothetical protein
IEU92_RS14450	IEU92_RS14450	0	2974045	2974491	1	0	0	447	0	hypothetical protein
IEU92_RS14455	IEU92_RS14455	0	2974759	2975250	1	0	0	492	0	tetratricopeptide repeat protein
IEU92_RS14465	IEU92_RS14465	0	2977129	2977347	1	0	0	219	0	hypothetical protein
IEU92_RS14470	IEU92_RS14470	0	2977430	2977906	1	0	0	477	0	lytic transglycosylase domain-containing protein
IEU92_RS14475	IEU92_RS14475	0	2977951	2978583	-1	0	0	633	0	pseudogene
IEU92_RS22265	IEU92_RS22265	0	2978805	2979236	-1	0	0	432	0	hypothetical protein
IEU92_RS14485	IEU92_RS14485	0	2979239	2979460	-1	0	0	222	0	hypothetical protein
IEU92_RS14645	prfB	0	3018675	3019773	-1	1	0.0010101	1099	1	peptide chain release factor 2
IEU92_RS14720	IEU92_RS14720	0	3034449	3034532	1	0	0	84	0	protein YqfI
IEU92_RS14825	fbaA	0	3053656	3054735	-1	0	0	1080	0	class II fructose-bisphosphate aldolase
IEU92_RS14830	pgk	0	3054950	3056113	-1	0	0	1164	0	phosphoglycerate kinase
IEU92_RS14900	metK	0	3070197	3071351	1	1	0.000961538	1155	1	methionine adenosyltransferase
IEU92_RS14935	ruvX	0	3076991	3077407	1	0	0	417	0	Holliday junction resolvase RuvX
IEU92_RS15260	plsC	0	3146235	3146972	-1	0	0	738	0	1-acylglycerol-3-phosphate O-acyltransferase
IEU92_RS15265	parC	0	3147206	3149464	-1	168	0.00344149	2259	7	DNA topoisomerase IV subunit A
IEU92_RS15320	parE	0	3156995	3158887	-1	1	0.000586854	1893	1	DNA topoisomerase IV subunit B
IEU92_RS15375	ribB	0	3167304	3167957	-1	0	0	654	0	3	4-dihydroxy-2-butanone-4-phosphate synthase
IEU92_RS15495	tsaD	0	3193021	3194034	-1	9	0.00328587	1014	3	tRNA (adenosine(37)-N6)-threonylcarbamoyltransferase complex transferase subunit TsaD
IEU92_RS15505	dnaG	0	3194598	3196343	1	2	0.00127226	1746	2	DNA primase
IEU92_RS15510	rpoD	0	3196538	3198379	1	4	0.00120627	1842	2	RNA polymerase sigma factor RpoD
IEU92_RS15770	IEU92_RS15770	0	3251906	3253093	1	10	0.000934579	1188	1	YhaC family protein
IEU92_RS15775	rnpB	0	3253707	3254083	-1	1	0.00294118	377	1
IEU92_RS16055	ftsH	0	3308492	3310426	-1	2	0.00114811	1935	2	ATP-dependent zinc metalloprotease FtsH
IEU92_RS16095	rplU	0	3316631	3316942	-1	0	0	312	0	50S ribosomal protein L21
IEU92_RS16100	ispB	0	3317201	3318172	1	0	0	972	0	octaprenyl diphosphate synthase
IEU92_RS16110	murA	0	3318726	3319985	-1	2	0.000881834	1260	1	UDP-N-acetylglucosamine 1-carboxyvinyltransferase
IEU92_RS16165	lptA	0	3326871	3327428	1	439	0.00198807	558	1	lipopolysaccharide ABC transporter substrate-binding protein LptA
IEU92_RS16170	lptB	0	3327435	3328160	1	3	0.0030581	726	2	LPS export ABC transporter ATP-binding protein
IEU92_RS16325	rplM	0	3361714	3362142	-1	0	0	429	0	50S ribosomal protein L13
IEU92_RS16410	mreD	0	3381878	3382366	-1	3	0.00453515	489	2	rod shape-determining protein MreD
IEU92_RS16415	mreC	0	3382366	3383469	-1	13	0.00201207	1104	2	rod shape-determining protein MreC
IEU92_RS16420	mreB	0	3383535	3384578	-1	0	0	1044	0	rod shape-determining protein MreB
IEU92_RS16435	accB	0	3388927	3389397	1	0	0	471	0	acetyl-CoA carboxylase biotin carboxyl carrier protein
IEU92_RS16440	accC	0	3389408	3390757	1	1	0.000823045	1350	1	acetyl-CoA carboxylase biotin carboxylase subunit
IEU92_RS16570	tsaC	0	3414334	3414906	-1	15	0.00387597	573	2	L-threonylcarbamoyladenylate synthase type 1 TsaC
IEU92_RS16590	def	0	3417181	3417690	1	3	0.0043573	510	2	peptide deformylase
IEU92_RS16595	fmt	0	3417705	3418652	1	6	0.00468384	948	4	methionyl-tRNA formyltransferase
IEU92_RS16630	rplQ	0	3423107	3423490	-1	0	0	384	0	50S ribosomal protein L17
IEU92_RS16635	rpoA	0	3423531	3424520	-1	0	0	990	0	DNA-directed RNA polymerase subunit alpha
IEU92_RS16640	rpsD	0	3424546	3425166	-1	0	0	621	0	30S ribosomal protein S4
IEU92_RS16645	rpsK	0	3425200	3425589	-1	0	0	390	0	30S ribosomal protein S11
IEU92_RS16650	rpsM	0	3425606	3425962	-1	0	0	357	0	30S ribosomal protein S13
IEU92_RS16655	rpmJ	0	3426109	3426225	-1	0	0	117	0	50S ribosomal protein L36
IEU92_RS16660	secY	0	3426257	3427588	-1	2	0.000834028	1332	1	preprotein translocase subunit SecY
IEU92_RS16665	rplO	0	3427596	3428030	-1	0	0	435	0	50S ribosomal protein L15
IEU92_RS16675	rpsE	0	3428217	3428720	-1	0	0	504	0	30S ribosomal protein S5
IEU92_RS16680	rplR	0	3428735	3429088	-1	0	0	354	0	50S ribosomal protein L18
IEU92_RS16685	rplF	0	3429098	3429631	-1	0	0	534	0	50S ribosomal protein L6
IEU92_RS16690	rpsH	0	3429644	3430036	-1	0	0	393	0	30S ribosomal protein S8
IEU92_RS16695	rpsN	0	3430070	3430375	-1	0	0	306	0	30S ribosomal protein S14
IEU92_RS16700	rplE	0	3430390	3430929	-1	1	0.00205761	540	1	50S ribosomal protein L5
IEU92_RS16705	rplX	0	3430944	3431258	-1	0	0	315	0	50S ribosomal protein L24
IEU92_RS16710	rplN	0	3431269	3431640	-1	0	0	372	0	50S ribosomal protein L14
IEU92_RS16715	rpsQ	0	3431805	3432059	-1	0	0	255	0	30S ribosomal protein S17
IEU92_RS16720	rpmC	0	3432059	3432250	-1	0	0	192	0	50S ribosomal protein L29
IEU92_RS16725	rplP	0	3432250	3432660	-1	0	0	411	0	50S ribosomal protein L16
IEU92_RS16730	rpsC	0	3432673	3433374	-1	0	0	702	0	30S ribosomal protein S3
IEU92_RS16735	rplV	0	3433392	3433724	-1	2	0.00333333	333	1	50S ribosomal protein L22
IEU92_RS16740	rpsS	0	3433739	3434017	-1	0	0	279	0	30S ribosomal protein S19
IEU92_RS16745	rplB	0	3434034	3434855	-1	5	0.00135135	822	1	50S ribosomal protein L2
IEU92_RS16750	rplW	0	3434873	3435175	-1	1	0.003663	303	1	50S ribosomal protein L23
IEU92_RS16755	rplD	0	3435172	3435777	-1	0	0	606	0	50S ribosomal protein L4
IEU92_RS16760	rplC	0	3435788	3436417	-1	1	0.00176367	630	1	50S ribosomal protein L3
IEU92_RS16765	rpsJ	0	3436450	3436761	-1	0	0	312	0	30S ribosomal protein S10
IEU92_RS16860	fusA	0	3454891	3457005	-1	1	0.00052521	2115	1	elongation factor G
IEU92_RS16865	rpsG	0	3457033	3457572	-1	39	0.00411523	540	2	30S ribosomal protein S7
IEU92_RS16870	rpsL	0	3457669	3458043	-1	0	0	375	0	30S ribosomal protein S12
IEU92_RS17080	trpS	0	3496125	3497129	-1	0	0	1005	0	tryptophan--tRNA ligase
IEU92_RS17095	dam	0	3498568	3499404	-1	0	0	837	0	adenine-specific DNA-methyltransferase
IEU92_RS17320	asd	0	3557267	3558370	-1	0	0	1104	0	aspartate-semialdehyde dehydrogenase
IEU92_RS17455	rpoH	0	3583421	3584275	-1	18	0.0012987	855	1	RNA polymerase sigma factor RpoH
IEU92_RS17460	ftsX	0	3584520	3585578	-1	17	0.00419287	1059	4	cell division protein FtsX
IEU92_RS17465	ftsE	0	3585571	3586239	-1	43	0.00331675	669	2	cell division ATP-binding protein FtsE
IEU92_RS17470	ftsY	0	3586242	3587735	-1	0	0	1494	0	signal recognition particle-docking protein FtsY
IEU92_RS17970	glyS	0	3705820	3707889	-1	4	0.00107354	2070	2	glycine--tRNA ligase subunit beta
IEU92_RS17975	glyQ	0	3707899	3708810	-1	1	0.00121803	912	1	glycine--tRNA ligase subunit alpha
IEU92_RS18245	gpsA	0	3766134	3767153	-1	0	0	1020	0	NAD(P)H-dependent glycerol-3-phosphate dehydrogenase
IEU92_RS18250	secB	0	3767153	3767620	-1	1	0.00236967	468	1	protein-export chaperone SecB
IEU92_RS18370	waaA	0	3792032	3793309	1	35	0.00260643	1278	3	lipid IV(A) 3-deoxy-D-manno-octulosonic acid transferase
IEU92_RS18375	coaD	0	3793317	3793796	1	1	0.00231481	480	1	pantetheine-phosphate adenylyltransferase
IEU92_RS18390	rpmB	0	3794930	3795166	-1	0	0	237	0	50S ribosomal protein L28
IEU92_RS18400	coaBC	0	3796223	3797443	1	6	0.000909918	1221	1	bifunctional phosphopantothenoylcysteine decarboxylase/phosphopantothenate--cysteine ligase CoaBC
IEU92_RS18405	dut	0	3797421	3797879	1	0	0	459	0	dUTP diphosphatase
IEU92_RS18445	gmk	0	3804920	3805543	1	0	0	624	0	guanylate kinase
IEU92_RS18705	gyrB	0	3861197	3863611	-1	56	0.000919963	2415	2	DNA topoisomerase (ATP-hydrolyzing) subunit B
IEU92_RS18715	dnaN	0	3864713	3865813	-1	0	0	1101	0	DNA polymerase III subunit beta
IEU92_RS18720	dnaA	0	3865818	3867221	-1	0	0	1404	0	chromosomal replication initiator protein DnaA
IEU92_RS18730	rpmH	0	3867828	3867968	1	0	0	141	0	50S ribosomal protein L34
IEU92_RS18735	rnpA	0	3867985	3868344	1	0	0	360	0	ribonuclease P protein component
IEU92_RS18745	yidC	0	3868568	3870214	1	1	0.000674309	1647	1	membrane protein insertase YidC
IEU92_RS18870	glmU	0	3897322	3898692	-1	141	0.00324149	1371	4	bifunctional UDP-N-acetylglucosamine diphosphorylase/glucosamine-1-phosphate N-acetyltransferase GlmU
IEU92_RS19025	IEU92_RS19025	0	3930449	3930524	1	0	0	76	0
IEU92_RS19050	IEU92_RS19050	0	3933999	3934049	1	0	0	51	0	hypothetical protein
IEU92_RS19125	rho	0	3949909	3951168	1	18	0.00176367	1260	2	transcription termination factor Rho
IEU92_RS19180	wzyE	0	3962093	3963445	1	0	0	1353	0	ECA oligosaccharide polymerase
IEU92_RS19195	IEU92_RS19195	0	3965867	3965943	1	0	0	77	0
IEU92_RS19200	IEU92_RS19200	0	3966002	3966077	1	0	0	76	0
IEU92_RS19210	IEU92_RS19210	0	3966227	3966303	1	0	0	77	0
IEU92_RS19260	dapF	0	3978254	3979078	1	5	0.00269179	825	2	diaminopimelate epimerase
IEU92_RS19520	IEU92_RS19520	0	4033625	4034257	-1	3	0.00175439	633	1	YihA family ribosome biogenesis GTP-binding protein
IEU92_RS20025	murI	0	4148920	4149777	1	0	0	858	0	glutamate racemase
IEU92_RS20050	murB	0	4155549	4156577	1	104	0.00323625	1029	3	UDP-N-acetylmuramate dehydrogenase
IEU92_RS20060	coaA	0	4157568	4158518	-1	114	0.0046729	951	4	type I pantothenate kinase
IEU92_RS20075	IEU92_RS20075	0	4159165	4159239	1	0	0	75	0
IEU92_RS20090	secE	0	4160850	4161233	1	0	0	384	0	preprotein translocase subunit SecE
IEU92_RS20095	nusG	0	4161235	4161780	1	4	0.00203252	546	1	transcription termination/antitermination protein NusG
IEU92_RS20100	rplK	0	4161939	4162367	1	0	0	429	0	50S ribosomal protein L11
IEU92_RS20105	rplA	0	4162371	4163075	1	2	0.0015748	705	1	50S ribosomal protein L1
IEU92_RS20110	rplJ	0	4163488	4163985	1	3	0.00222717	498	1	50S ribosomal protein L10
IEU92_RS20115	rplL	0	4164052	4164417	1	0	0	366	0	50S ribosomal protein L7/L12
IEU92_RS20120	rpoB	0	4164737	4168765	1	12	0.00165426	4029	6	DNA-directed RNA polymerase subunit beta
IEU92_RS20125	rpoC	0	4168842	4173065	1	14	0.00184114	4224	7	DNA-directed RNA polymerase subunit beta'
IEU92_RS20175	hemE	0	4181208	4182272	1	7	0.00312826	1065	3	uroporphyrinogen decarboxylase
IEU92_RS20405	plsB	0	4237535	4239958	-1	1	0.000458295	2424	1	glycerol-3-phosphate 1-O-acyltransferase PlsB
IEU92_RS20415	lexA	0	4240607	4241215	1	0	0	609	0	repressor LexA
IEU92_RS20435	IEU92_RS20435	0	4243813	4244798	1	12	0.00225225	986	2	pseudogene
IEU92_RS20455	dnaB	0	4247806	4249221	1	1	0.000784314	1416	1	replicative DNA helicase
IEU92_RS20470	IEU92_RS20470	0	4252301	4252504	-1	0	0	204	0	hypothetical protein
IEU92_RS20495	ssb1	0	4257617	4258153	1	1	0.00206612	537	1	single-stranded DNA-binding protein SSB1
IEU92_RS20925	groL	0	4354519	4356165	1	0	0	1647	0	chaperonin GroEL
IEU92_RS21020	psd	0	4372886	4373854	-1	68	0.00343643	969	3	phosphatidylserine decarboxylase
IEU92_RS21030	orn	0	4375098	4375643	1	0	0	546	0	oligoribonuclease
IEU92_RS21065	tsaE	0	4379079	4379540	1	0	0	462	0	tRNA (N6-adenosine(37)-N6)-threonylcarbamoyltransferase complex ATPase TsaE
IEU92_RS21225	rpsF	0	4408612	4409007	1	0	0	396	0	30S ribosomal protein S6
IEU92_RS21350	ppa	0	4432616	4433146	-1	0	0	531	0	inorganic diphosphatase
IEU92_RS21500	valS	0	4464476	4467331	-1	2	0.000777907	2856	2	valine--tRNA ligase
IEU92_RS21515	lptF	0	4469712	4470812	1	1	0.00100908	1101	1	LPS export ABC transporter permease LptF
IEU92_RS21520	lptG	0	4470812	4471894	1	0	0	1083	0	LPS export ABC transporter permease LptG
IEU92_RS21855	IEU92_RS21855	0	4538984	4539814	-1	3	0.0040107	831	3	YjfZ/YjiC family protein
IEU92_RS22035	dnaC	0	4583732	4584469	-1	0	0	738	0	DNA replication protein DnaC
IEU92_RS22095	holD	0	4591297	4591710	1	0	0	414	0	DNA polymerase III subunit psi
