# Supplementary material for: Uncovering the Important Genetic Factors for Growth during Cefotaxime-Gentamicin Combination Treatment in blaCTX-M-1 Encoding Escherichia coli
Source: Antibiotics (Basel). 2023 Jun 1;12(6):993. doi: 10.3390/antibiotics12060993 (PMC10295648; doi:10.3390/antibiotics12060993)
Supplement: Supplementary file 1 [file antibiotics-12-00993-s001.zip › Supplementary materials/Table S4.xlsx]

## Sheet: Table S4
Table S4	Complete output from R scripts showing the significant (bold) and non-significant genes
A.	input vs control
B.	control vs CTX
C.	control vs GEN
D.	control vs CTX+GEN

## Sheet: A. full input vs control
locus_tag	gene_name	function	logFC	logCPM	PValue	q.value
IEU92_RS13670	csrA	carbon storage regulator CsrA	-7.4184	2.67466	2.56144e-53	1.2837e-51
IEU92_RS04910	tusE	sulfurtransferase TusE	-7.31014	0.512829	7.91756e-11	6.75736e-10
IEU92_RS22040	dnaT	primosomal protein DnaT	-6.907	0.190614	7.21386e-09	4.76137e-08
IEU92_RS19240	hemC	hydroxymethylbilane synthase	-6.80132	0.108133	2.52551e-08	1.55499e-07
IEU92_RS08345	pdxH	pyridoxamine 5'-phosphate oxidase	-6.62718	-0.0251308	1.98301e-07	1.06568e-06
IEU92_RS01125	lpcA	D-sedoheptulose 7-phosphate isomerase	-6.37234	2.99591	1.36683e-63	9.06313e-62
IEU92_RS10500	dcd	dCTP deaminase	-6.01757	-0.455949	3.67495e-05	0.000130255
IEU92_RS08020	ydfD	lysis protein YdfD	-6.01742	-0.455958	3.67493e-05	0.000130255
IEU92_RS16090	rpmA	50S ribosomal protein L27	-5.9194	-0.520112	7.20645e-05	0.000243797
IEU92_RS19235	hemD	uroporphyrinogen-III synthase	-5.70185	-0.657608	0.000284049	0.00085612
IEU92_RS16050	folP	dihydropteroate synthase	-5.57723	-0.731703	0.00109485	0.00289675
IEU92_RS03715	cydA	cytochrome ubiquinol oxidase subunit I	-5.39442	0.8284	1.66577e-14	1.92997e-13
IEU92_RS12870	iscS	cysteine desulfurase	-5.33103	0.775833	2.13382e-12	2.08072e-11
IEU92_RS02405	hemH	ferrochelatase	-5.29537	-0.89216	0.00414405	0.00963024
IEU92_RS12885	suhB	inositol-1-monophosphatase	-5.29506	-0.892178	0.00414268	0.00963024
IEU92_RS17465	ftsE	cell division ATP-binding protein FtsE	-5.26841	0.721473	1.12156e-11	1.02631e-10
IEU92_RS21025	rsgA	small ribosomal subunit biogenesis GTPase RsgA	-4.94378	3.80848	1.49271e-92	1.49618e-90
IEU92_RS04620	rpsA	30S ribosomal protein S1	-4.76043	3.53767	2.84467e-75	2.18938e-73
IEU92_RS14730	ubiH	2-octaprenyl-6-methoxyphenyl hydroxylase	-4.75514	1.85488	1.17629e-25	2.35805e-24
IEU92_RS01080	dnaQ	DNA polymerase III subunit epsilon	-4.71543	1.46439	6.76609e-19	1.03779e-17
IEU92_RS15435	hldE	bifunctional D-glycero-beta-D-manno-heptose-7-phosphate kinase/D-glycero-beta-D-manno-heptose 1-phosphate adenylyltransferase HldE	-4.60684	6.50166	0	0
IEU92_RS20945	efp	elongation factor P	-4.59868	2.77852	5.34826e-45	2.11477e-43
IEU92_RS02110	nusB	transcription antitermination factor NusB	-4.57433	1.69414	2.47068e-22	4.4555e-21
IEU92_RS02135	ispA	(2E,6E)-farnesyl diphosphate synthase	-4.51418	1.28808	3.41846e-17	4.73747e-16
IEU92_RS18300	rfaD	ADP-glyceromanno-heptose 6-epimerase	-4.50857	5.60861	2.303e-237	1.10288e-234
IEU92_RS14680	ygfZ	tRNA-modifying protein YgfZ	-4.28708	1.72226	1.90503e-21	3.28428e-20
IEU92_RS00580	lpdA	dihydrolipoyl dehydrogenase	-4.17063	1.62158	5.93993e-20	9.51714e-19
IEU92_RS18310	rfaC	lipopolysaccharide heptosyltransferase RfaC	-4.1627	6.82648	0	0
IEU92_RS08470	ribE	riboflavin synthase	-4.09709	-0.172113	2.78661e-05	0.000101869
IEU92_RS16060	rlmE	23S rRNA (uridine(2552)-2'-O)-methyltransferase RlmE	-4.08074	3.17418	1.12696e-52	5.51954e-51
IEU92_RS07840	IEU92_RS07840	hypothetical protein	-4.02152	-0.22459	5.07339e-05	0.000175492
IEU92_RS19125	rho	transcription termination factor Rho	-4.02122	-0.224608	5.02357e-05	0.000174328
IEU92_RS00940	tilS	tRNA lysidine(34) synthetase TilS	-3.93934	-0.27903	9.3679e-05	0.000312263
IEU92_RS03195	lipA	lipoyl synthase	-3.9351	2.87529	3.58573e-30	9.09087e-29
IEU92_RS11665	ackA	acetate kinase	-3.85696	5.60053	1.47538e-179	3.76485e-177
IEU92_RS19375	ubiE	bifunctional demethylmenaquinone methyltransferase/2-methoxy-6-polyprenyl-1,4-benzoquinol methylase UbiE	-3.85617	1.95276	1.46512e-22	2.65322e-21
IEU92_RS00800	mtnN	5'-methylthioadenosine/S-adenosylhomocysteine nucleosidase	-3.77278	3.64048	1.10313e-63	7.4289e-62
IEU92_RS16885	tusD	sulfurtransferase complex subunit TusD	-3.72446	3.59568	1.76212e-56	9.37622e-55
IEU92_RS03720	cydB	cytochrome d ubiquinol oxidase subunit II	-3.66412	-0.455999	0.000599749	0.00169614
IEU92_RS18910	atpB	F0F1 ATP synthase subunit A	-3.63221	3.18925	1.3015e-47	5.78297e-46
IEU92_RS18865	glmS	glutamine--fructose-6-phosphate transaminase (isomerizing)	-3.61605	1.37898	7.05387e-15	8.37526e-14
IEU92_RS11335	IEU92_RS11335	bifunctional 3-demethylubiquinone 3-O-methyltransferase/2-octaprenyl-6-hydroxy phenol methylase	-3.57894	0.85385	1.37551e-10	1.14448e-09
IEU92_RS03210	IEU92_RS03210	YbeD family protein	-3.55384	2.33533	4.23715e-27	9.04066e-26
IEU92_RS11670	pta	phosphate acetyltransferase	-3.51525	6.85783	0	0
IEU92_RS18905	atpE	F0F1 ATP synthase subunit C	-3.50767	1.28806	1.52622e-13	1.6404e-12
IEU92_RS00575	aceF	pyruvate dehydrogenase complex dihydrolipoyllysine-residue acetyltransferase	-3.46536	5.74859	1.48498e-179	3.76485e-177
IEU92_RS00865	ispC	1-deoxy-D-xylulose-5-phosphate reductoisomerase	-3.44508	-0.587316	0.00376208	0.00882186
IEU92_RS18895	atpH	F0F1 ATP synthase subunit delta	-3.35176	2.05552	1.16783e-21	2.03779e-20
IEU92_RS13060	rnc	ribonuclease III	-3.34464	2.93672	1.37353e-35	4.3211e-34
IEU92_RS19875	rpmE	50S ribosomal protein L31	-3.33065	2.50638	2.76846e-27	6.05687e-26
IEU92_RS21230	priB	primosomal replication protein N	-3.32213	-0.657644	0.00374368	0.00878827
IEU92_RS18305	rfaF	ADP-heptose--LPS heptosyltransferase RfaF	-3.32115	7.22167	1.60745e-189	5.32933e-187
IEU92_RS20400	ubiA	4-hydroxybenzoate octaprenyltransferase	-3.29893	2.22228	4.17104e-16	5.303e-15
IEU92_RS18845	pstB	phosphate ABC transporter ATP-binding protein PstB	-3.11677	3.23859	9.23135e-41	3.26124e-39
IEU92_RS19550	glnA	glutamate--ammonia ligase	-3.11649	3.73668	1.46108e-55	7.67957e-54
IEU92_RS03205	lipB	lipoyl(octanoyl) transferase LipB	-3.11476	4.85314	1.60235e-102	1.86652e-100
IEU92_RS01005	gmhB	D-glycero-beta-D-manno-heptose 1,7-bisphosphate 7-phosphatase	-3.09325	3.71163	2.89876e-37	9.53715e-36
IEU92_RS10715	IEU92_RS10715	putative fimbrial-like adhesin protein	-3.01343	-0.279128	0.000855082	0.00232811
IEU92_RS05510	rpmF	50S ribosomal protein L32	-3.01255	-0.279106	0.000860497	0.00234138
IEU92_RS16345	degS	outer membrane-stress sensor serine endopeptidase DegS	-2.9611	3.14791	1.50098e-33	4.43098e-32
IEU92_RS06300	galU	UTP--glucose-1-phosphate uridylyltransferase GalU	-2.94874	5.70716	2.95693e-147	4.90169e-145
IEU92_RS09690	azuC	stress response protein AzuC	-2.9209	-0.335704	0.0015148	0.00387235
IEU92_RS00570	aceE	pyruvate dehydrogenase (acetyl-transferring), homodimeric type	-2.89433	7.09908	0	0
IEU92_RS02650	ppiB	peptidylprolyl isomerase B	-2.85505	0.775721	6.16282e-08	3.57975e-07
IEU92_RS20125	rpoC	DNA-directed RNA polymerase subunit beta'	-2.82242	-0.394571	0.00265918	0.00640998
IEU92_RS18355	rfaP	lipopolysaccharide core heptose(I) kinase RfaP	-2.82026	9.36692	0	0
IEU92_RS12855	hscB	co-chaperone HscB	-2.81977	3.25264	1.66881e-36	5.40793e-35
IEU92_RS16005	infB	translation initiation factor IF-2	-2.81316	2.89368	4.90756e-29	1.17509e-27
IEU92_RS18360	rfaG	lipopolysaccharide glucosyltransferase I	-2.8059	9.73849	0	0
IEU92_RS12760	guaB	IMP dehydrogenase	-2.80566	4.18454	4.34129e-55	2.25433e-53
IEU92_RS00065	dnaK	molecular chaperone DnaK	-2.769	3.3463	3.42658e-37	1.11883e-35
IEU92_RS17150	igaA	intracellular growth attenuator protein IgaA	-2.76382	3.95714	1.14606e-52	5.55003e-51
IEU92_RS12845	fdx	ISC system 2Fe-2S type ferredoxin	-2.73198	4.15854	6.35879e-58	3.6061e-56
IEU92_RS11015	fruK	1-phosphofructokinase	-2.69328	5.16725	2.5574e-91	2.50509e-89
IEU92_RS05745	icd	NADP-dependent isocitrate dehydrogenase	-2.67251	3.6975	2.22597e-37	7.37994e-36
IEU92_RS19450	hemG	menaquinone-dependent protoporphyrinogen IX dehydrogenase	-2.66329	0.635504	9.58561e-07	4.7216e-06
IEU92_RS16875	tusB	sulfurtransferase complex subunit TusB	-2.64442	3.21405	1.33909e-27	3.02173e-26
IEU92_RS18840	phoU	phosphate signaling complex protein PhoU	-2.63164	1.76327	4.88976e-12	4.64204e-11
IEU92_RS12850	hscA	Fe-S protein assembly chaperone HscA	-2.61247	5.07033	2.5206e-78	2.08919e-76
IEU92_RS05905	IEU92_RS05905	two-component-system connector protein YmgA	-2.49045	0.512401	1.3016e-05	5.08141e-05
IEU92_RS03365	ubiF	2-octaprenyl-3-methyl-6-methoxy-1,4-benzoquinol hydroxylase	-2.45587	4.07844	4.3624e-47	1.88019e-45
IEU92_RS03725	cydX	cytochrome bd-I oxidase subunit CydX	-2.40787	0.635419	5.17457e-06	2.20816e-05
IEU92_RS12720	ppk1	polyphosphate kinase 1	-2.38718	6.70601	2.04402e-187	5.87315e-185
IEU92_RS16175	rpoN	RNA polymerase factor sigma-54	-2.37764	4.52375	7.32564e-61	4.64316e-59
IEU92_RS05505	yceD	23S rRNA accumulation protein YceD	-2.35903	4.45197	4.77562e-53	2.36585e-51
IEU92_RS15975	yrbN	protein YrbN	-2.30922	2.29825	4.68344e-15	5.62274e-14
IEU92_RS00770	hemL	glutamate-1-semialdehyde 2,1-aminomutase	-2.30785	0.998179	1.02206e-06	4.99442e-06
IEU92_RS21110	purA	adenylosuccinate synthase	-2.28096	6.46066	5.68957e-150	9.80882e-148
IEU92_RS18370	waaA	lipid IV(A) 3-deoxy-D-manno-octulosonic acid transferase	-2.26177	0.693158	1.05891e-05	4.21024e-05
IEU92_RS19870	priA	primosomal protein N'	-2.24024	3.93818	1.89624e-37	6.33551e-36
IEU92_RS20070	IEU92_RS20070		-2.22609	2.73672	3.25441e-19	5.06373e-18
IEU92_RS19290	corA	magnesium/cobalt transporter CorA	-2.15529	7.07154	5.73244e-207	2.0589e-204
IEU92_RS21375	fbp	class 1 fructose-bisphosphatase	-2.15406	7.4583	2.56508e-293	1.57936e-290
IEU92_RS00725	dksA	RNA polymerase-binding protein DksA	-2.12831	4.98976	5.20974e-62	3.35134e-60
IEU92_RS13325	ssrA		-2.10809	2.08773	3.94679e-10	3.12122e-09
IEU92_RS00155	carB	carbamoyl-phosphate synthase large subunit	-2.1051	7.63579	5.52402e-225	2.38085e-222
IEU92_RS19410	rfaH	transcription/translation regulatory transformer protein RfaH	-2.09771	6.0986	2.30961e-115	2.84412e-113
IEU92_RS07925	cspB	cold shock-like protein CspB	-2.09701	1.66519	2.05783e-09	1.49314e-08
IEU92_RS05085	IEU92_RS05085	YccE family protein	-2.06854	0.828055	1.73918e-05	6.61595e-05
IEU92_RS18705	gyrB	DNA topoisomerase (ATP-hydrolyzing) subunit B	-2.05174	1.32487	3.54531e-07	1.84544e-06
IEU92_RS18900	atpF	F0F1 ATP synthase subunit B	-2.05174	3.70714	5.52697e-30	1.38496e-28
IEU92_RS00255	surA	peptidylprolyl isomerase SurA	-2.01188	7.1692	1.48023e-170	3.18989e-168
IEU92_RS03350	ybeY	rRNA maturation RNase YbeY	-2.00218	1.7895	2.16262e-09	1.55868e-08
IEU92_RS04615	cmk	(d)CMP kinase	-4.94276	-1.0728	0.0162152	0.0328573
IEU92_RS06145	hemA	glutamyl-tRNA reductase	-4.72874	-1.17232	0.0320597	0.0592781
IEU92_RS00840	map	type I methionyl aminopeptidase	-4.72874	-1.17232	0.0320543	0.0592781
IEU92_RS02670	folD	bifunctional methylenetetrahydrofolate dehydrogenase/methenyltetrahydrofolate cyclohydrolase FolD	-4.72874	-1.17232	0.0320514	0.0592781
IEU92_RS16035	IEU92_RS16035		-4.72803	-1.17236	0.0321636	0.0594056
IEU92_RS10940	folE	GTP cyclohydrolase I FolE	-4.72803	-1.17236	0.032169	0.0594056
IEU92_RS00480	ftsZ	cell division protein FtsZ	-4.72803	-1.17236	0.03217	0.0594056
IEU92_RS00785	erpA	iron-sulfur cluster insertion protein ErpA	-4.47647	-1.27926	0.0635532	0.107883
IEU92_RS19260	dapF	diaminopimelate epimerase	-4.47631	-1.27927	0.0635532	0.107883
IEU92_RS12975	glyA	serine hydroxymethyltransferase	-4.47614	-1.27928	0.0635866	0.107897
IEU92_RS05945	IEU92_RS05945	hypothetical protein	-4.47595	-1.27928	0.0636588	0.107937
IEU92_RS20095	nusG	transcription termination/antitermination protein NusG	-4.17021	-1.39478	0.126408	0.194862
IEU92_RS15510	rpoD	RNA polymerase sigma factor RpoD	-4.17021	-1.39478	0.126418	0.194862
IEU92_RS05360	IEU92_RS05360	DUF2770 family protein	-3.78227	-1.52029	0.251447	0.348031
IEU92_RS16410	mreD	rod shape-determining protein MreD	-3.78227	-1.52029	0.25144	0.348031
IEU92_RS16590	def	peptide deformylase	-3.78208	-1.5203	0.251409	0.348031
IEU92_RS03390	IEU92_RS03390		-3.78208	-1.5203	0.251403	0.348031
IEU92_RS11350	nrdB	ribonucleotide-diphosphate reductase subunit beta	-3.7819	-1.52031	0.251408	0.348031
IEU92_RS00845	rpsB	30S ribosomal protein S2	-3.7819	-1.52031	0.251414	0.348031
IEU92_RS20110	rplJ	50S ribosomal protein L10	-3.78171	-1.52032	0.251475	0.348031
IEU92_RS11550	IEU92_RS11550	hypothetical protein	-3.78171	-1.52032	0.251481	0.348031
IEU92_RS19520	IEU92_RS19520	YihA family ribosome biogenesis GTP-binding protein	-3.78171	-1.52032	0.251484	0.348031
IEU92_RS04530	serS	serine--tRNA ligase	-3.78171	-1.52032	0.251492	0.348031
IEU92_RS00490	secM	secA regulator SecM	-3.24874	-1.65782	0.50105	0.60654
IEU92_RS00630	can	carbonate dehydratase	-3.24874	-1.65782	0.501044	0.60654
IEU92_RS07885	IEU92_RS07885	hypothetical protein	-3.24873	-1.65782	0.50104	0.60654
IEU92_RS08485	IEU92_RS08485		-3.24873	-1.65782	0.501033	0.60654
IEU92_RS16055	ftsH	ATP-dependent zinc metalloprotease FtsH	-3.24873	-1.65782	0.501028	0.60654
IEU92_RS16660	secY	preprotein translocase subunit SecY	-3.24873	-1.65782	0.501021	0.60654
IEU92_RS00450	ftsW	cell division protein FtsW	-3.24854	-1.65783	0.50105	0.60654
IEU92_RS15500	rpsU	30S ribosomal protein S21	-3.24854	-1.65783	0.501044	0.60654
IEU92_RS20920	IEU92_RS20920	co-chaperone GroES	-3.24854	-1.65783	0.501035	0.60654
IEU92_RS16110	murA	UDP-N-acetylglucosamine 1-carboxyvinyltransferase	-3.24833	-1.65784	0.501064	0.60654
IEU92_RS11800	fabB	beta-ketoacyl-ACP synthase I	-3.24833	-1.65784	0.501071	0.60654
IEU92_RS15505	dnaG	DNA primase	-3.24833	-1.65784	0.501072	0.60654
IEU92_RS04655	kdsB	3-deoxy-manno-octulosonate cytidylyltransferase	-3.24833	-1.65784	0.501073	0.60654
IEU92_RS07875	IEU92_RS07875	DUF1398 domain-containing protein	-3.24833	-1.65784	0.501079	0.60654
IEU92_RS02870	appY	DNA-binding transcriptional activator AppY	-3.24833	-1.65784	0.501082	0.60654
IEU92_RS11740	ubiX	flavin prenyltransferase UbiX	-3.18804	-0.731717	0.0124289	0.0259788
IEU92_RS00880	rseP	sigma E protease regulator RseP	-3.18709	-0.731695	0.0124634	0.0260385
IEU92_RS12755	guaA	glutamine-hydrolyzing GMP synthase	-2.87406	-0.892161	0.0405131	0.0726462
IEU92_RS05520	fabH	beta-ketoacyl-ACP synthase III	-2.87406	-0.892161	0.0405201	0.0726462
IEU92_RS20175	hemE	uroporphyrinogen decarboxylase	-2.68654	-0.979683	0.0722633	0.120766
IEU92_RS16320	rpsI	30S ribosomal protein S9	-2.47285	-1.07284	0.127192	0.195646
IEU92_RS03340	lnt	apolipoprotein N-acyltransferase	-2.47182	-1.07282	0.127433	0.195876
IEU92_RS08735	pheS	phenylalanine--tRNA ligase subunit alpha	-2.39299	-1.80985	1	1
IEU92_RS10725	IEU92_RS10725	fimbria/pilus periplasmic chaperone	-2.39298	-1.80985	1	1
IEU92_RS13935	ftsB	cell division protein FtsB	-2.39298	-1.80985	1	1
IEU92_RS06640	IEU92_RS06640	protein YmjE	-2.39298	-1.80985	1	1
IEU92_RS14900	metK	methionine adenosyltransferase	-2.39298	-1.80985	1	1
IEU92_RS14435	IEU92_RS14435	hypothetical protein	-2.39298	-1.80985	1	1
IEU92_RS16670	rpmD	50S ribosomal protein L30	-2.39298	-1.80985	1	1
IEU92_RS06155	prmC	peptide chain release factor N(5)-glutamine methyltransferase	-2.39298	-1.80985	1	1
IEU92_RS15775	rnpB		-2.39298	-1.80985	1	1
IEU92_RS07460	IEU92_RS07460	pseudogene	-2.39298	-1.80985	1	1
IEU92_RS05415	murJ	murein biosynthesis integral membrane protein MurJ	-2.39298	-1.80985	1	1
IEU92_RS14645	prfB	peptide chain release factor 2	-2.39298	-1.80985	1	1
IEU92_RS16750	rplW	50S ribosomal protein L23	-2.39298	-1.80985	1	1
IEU92_RS05530	fabG	3-oxoacyl-ACP reductase FabG	-2.39298	-1.80985	1	1
IEU92_RS05560	holB	DNA polymerase III subunit delta'	-2.39298	-1.80985	1	1
IEU92_RS05750	IEU92_RS05750	class I SAM-dependent methyltransferase	-2.39298	-1.80985	1	1
IEU92_RS18375	coaD	pantetheine-phosphate adenylyltransferase	-2.39298	-1.80985	1	1
IEU92_RS06140	lolB	lipoprotein localization protein LolB	-2.39298	-1.80985	1	1
IEU92_RS00115	ribF	bifunctional riboflavin kinase/FAD synthetase	-2.39298	-1.80985	1	1
IEU92_RS00470	ftsQ	cell division protein FtsQ	-2.39298	-1.80985	1	1
IEU92_RS05340	lpxL	kdo(2)-lipid IV(A) lauroyltransferase	-2.39298	-1.80985	1	1
IEU92_RS06170	kdsA	3-deoxy-8-phosphooctulonate synthase	-2.39275	-1.80986	1	1
IEU92_RS04680	mukE	chromosome partition protein MukE	-2.39275	-1.80986	1	1
IEU92_RS03255	holA	DNA polymerase III subunit delta	-2.39275	-1.80986	1	1
IEU92_RS02075	secF	protein translocase subunit SecF	-2.39275	-1.80986	1	1
IEU92_RS16760	rplC	50S ribosomal protein L3	-2.39275	-1.80986	1	1
IEU92_RS14440	IEU92_RS14440	hypothetical protein	-2.39275	-1.80986	1	1
IEU92_RS08000	dicA	DNA-binding transcriptional dual regulator DicA	-2.39275	-1.80986	1	1
IEU92_RS00855	pyrH	UMP kinase	-2.39275	-1.80986	1	1
IEU92_RS04500	cydD	cysteine/glutathione ABC transporter permease/ATP-binding protein CydD	-2.34798	-0.657675	0.0241614	0.0464477
IEU92_RS14090	eno	phosphopyruvate hydratase	-2.22058	-1.17232	0.221367	0.313341
IEU92_RS16745	rplB	50S ribosomal protein L2	-2.22041	-1.1724	0.221374	0.313341
IEU92_RS13255	rplS	50S ribosomal protein L19	-2.22025	-1.17234	0.221159	0.313341
IEU92_RS15455	cca	fused tRNA nucleotidyltransferase/2',3'-cyclic phosphodiesterase/2' nucleotidase/phosphatase Cca	-2.19053	-0.394594	0.0139927	0.0288282
IEU92_RS01880	hemB	porphobilinogen synthase	-2.0339	-0.809734	0.112415	0.176635
IEU92_RS12865	iscU	Fe-S cluster assembly scaffold IscU	-1.97138	1.08707	7.84534e-06	3.24194e-05
IEU92_RS06895	ydaS	toxin YdaS	-1.96775	0.342467	0.000704107	0.00195661
IEU92_RS17455	rpoH	RNA polymerase sigma factor RpoH	-1.96123	-0.0252671	0.00777408	0.016948
IEU92_RS19385	ubiB	ubiquinone biosynthesis regulatory protein kinase UbiB	-1.93035	0.149836	0.00458321	0.0105522
IEU92_RS21505	holC	DNA polymerase III subunit chi	-1.92523	1.90391	3.24105e-09	2.25669e-08
IEU92_RS00835	glnD	bifunctional uridylyltransferase/uridylyl-removing protein GlnD	-1.92271	5.60844	6.34605e-71	4.55858e-69
IEU92_RS20530	espX5	T3SS effector pentapeptide repeat protein EspX5	-1.91812	1.23035	4.36388e-06	1.89028e-05
IEU92_RS17970	glyS	glycine--tRNA ligase subunit beta	-1.91501	-1.27932	0.377148	0.485371
IEU92_RS02115	thiL	thiamine-phosphate kinase	-1.90908	-0.279058	0.0211255	0.0412742
IEU92_RS17500	tusA	sulfurtransferase TusA	-1.87672	1.02069	2.62149e-05	9.69007e-05
IEU92_RS05730	mnmA	tRNA 2-thiouridine(34) synthase MnmA	-1.84892	1.34287	2.67102e-06	1.19297e-05
IEU92_RS19790	tpiA	triose-phosphate isomerase	-1.81778	4.72075	1.16634e-31	3.06896e-30
IEU92_RS16015	rimP	ribosome maturation factor RimP	-1.81507	4.10776	4.19495e-26	8.56884e-25
IEU92_RS16880	tusC	sulfurtransferase complex subunit TusC	-1.81281	2.06584	5.50572e-09	3.70197e-08
IEU92_RS18875	atpC	F0F1 ATP synthase subunit epsilon	-1.80677	3.35452	3.15272e-16	4.05619e-15
IEU92_RS03480	pgm	alpha-D-glucose phosphate-specific phosphoglucomutase	-1.80594	6.32719	1.94852e-96	2.09953e-94
IEU92_RS18880	atpD	F0F1 ATP synthase subunit beta	-1.8024	5.25989	6.04971e-59	3.57181e-57
IEU92_RS17285	glpD	glycerol-3-phosphate dehydrogenase	-1.79926	7.05082	5.87379e-164	1.15073e-161
IEU92_RS11115	IEU92_RS11115	YejL family protein	-1.79681	-0.121643	0.00812492	0.0176415
IEU92_RS06110	ychF	redox-regulated ATPase YchF	-1.78489	4.11223	6.66604e-30	1.66073e-28
IEU92_RS14305	recC	exodeoxyribonuclease V subunit gamma	-1.77048	7.59931	3.34111e-220	1.30911e-217
IEU92_RS07290	hicA	type II toxin-antitoxin system mRNA interferase toxin HicA	-1.76821	1.12937	4.01518e-05	0.000140809
IEU92_RS06185	IEU92_RS06185	small toxic polypeptide LdrA/LdrC	-1.76707	1.43043	1.95281e-06	8.99209e-06
IEU92_RS05380	pyrC	dihydroorotase	-1.74982	6.5348	8.32885e-84	7.63773e-82
IEU92_RS20995	epmA	elongation factor P--(R)-beta-lysine ligase	-1.7345	6.3858	7.84825e-98	8.67332e-96
IEU92_RS19645	IEU92_RS19645	CopG family transcriptional regulator	-1.71469	5.74813	2.2615e-48	1.02601e-46
IEU92_RS04515	ftsK	DNA translocase FtsK	-1.70794	6.85076	1.77194e-125	2.38658e-123
IEU92_RS12595	purC	phosphoribosylaminoimidazolesuccinocarboxamide synthase	-1.70336	5.6147	4.27851e-57	2.33423e-55
IEU92_RS10530	IEU92_RS10530	YegJ family protein	-1.70229	2.6291	8.82881e-12	8.21861e-11
IEU92_RS01590	IEU92_RS01590	hypothetical protein	-1.69004	0.692994	0.000617293	0.00174233
IEU92_RS00150	carA	glutamine-hydrolyzing carbamoyl-phosphate synthase small subunit	-1.6852	7.47598	2.76745e-177	6.6265e-175
IEU92_RS17655	IEU92_RS17655	hypothetical protein	-1.6807	0.575158	0.00146082	0.00375218
IEU92_RS07285	IEU92_RS07285	YncJ family protein	-1.68055	3.53895	5.31579e-20	8.54889e-19
IEU92_RS19515	polA	DNA polymerase I	-1.67742	3.80234	3.37951e-22	6.06903e-21
IEU92_RS00590	acnB	bifunctional aconitate hydratase 2/2-methylisocitrate dehydratase	-1.67194	6.7014	2.73103e-100	3.09757e-98
IEU92_RS18885	atpG	F0F1 ATP synthase subunit gamma	-1.67128	4.01882	1.76175e-26	3.63308e-25
IEU92_RS22110	prfC	peptide chain release factor 3	-1.66412	7.05894	7.81229e-128	1.08616e-125
IEU92_RS09900	fliN	flagellar motor switch protein FliN	-1.64672	1.70757	1.20991e-06	5.83302e-06
IEU92_RS00085	nhaA	Na+/H+ antiporter NhaA	-1.6345	7.58002	3.69896e-170	7.59167e-168
IEU92_RS08760	thrS	threonine--tRNA ligase	-1.63345	-0.979727	0.292769	0.393832
IEU92_RS12260	ligA	NAD-dependent DNA ligase LigA	-1.63238	-0.979781	0.292694	0.393832
IEU92_RS14295	recB	exodeoxyribonuclease V subunit beta	-1.63207	7.56298	4.41889e-188	1.36039e-185
IEU92_RS19885	metJ	met regulon transcriptional regulator MetJ	-1.62569	4.15633	7.97426e-24	1.50083e-22
IEU92_RS17090	rpe	ribulose-phosphate 3-epimerase	-1.6194	4.2296	2.14154e-27	4.75776e-26
IEU92_RS11775	truA	tRNA pseudouridine(38-40) synthase TruA	-1.61876	6.30571	2.84702e-71	2.07977e-69
IEU92_RS13320	smpB	SsrA-binding protein SmpB	-1.60366	5.87185	4.74741e-60	2.92305e-58
IEU92_RS08750	rpmI	50S ribosomal protein L35	-1.59764	0.635175	0.00134948	0.00348906
IEU92_RS18935	asnC	transcriptional regulator AsnC	-1.58373	6.97436	3.58796e-130	5.15471e-128
IEU92_RS06550	pyrF	orotidine-5'-phosphate decarboxylase	-1.56049	4.86612	3.29664e-33	9.60035e-32
IEU92_RS04790	pyrD	quinone-dependent dihydroorotate dehydrogenase	-1.55915	7.99115	8.49991e-241	4.57933e-238
IEU92_RS18890	atpA	F0F1 ATP synthase subunit alpha	-1.54605	5.85961	1.09923e-59	6.67278e-58
IEU92_RS07990	IEU92_RS07990	pseudogene	-1.54492	3.02206	6.18957e-13	6.33659e-12
IEU92_RS06260	IEU92_RS06260		-1.54444	-0.0726491	0.0379201	0.0685264
IEU92_RS07845	ydfK	cold shock protein YdfK	-1.5386	2.65093	1.74121e-10	1.43766e-09
IEU92_RS02065	yajC	preprotein translocase subunit YajC	-1.53671	2.70117	8.2966e-11	7.05293e-10
IEU92_RS13215	pheL	phe operon leader peptide	-1.53237	2.56869	7.41349e-10	5.66527e-09
IEU92_RS18925	mnmG	tRNA uridine(34) 5-carboxymethylaminomethyl synthesis enzyme MnmG	-1.53133	7.32121	5.61155e-120	7.32902e-118
IEU92_RS16170	lptB	LPS export ABC transporter ATP-binding protein	-1.52654	-1.39481	0.626368	0.719355
IEU92_RS21855	IEU92_RS21855	YjfZ/YjiC family protein	-1.52654	-1.39481	0.626358	0.719355
IEU92_RS03385	IEU92_RS03385		-1.52637	-1.39482	0.626383	0.719355
IEU92_RS11105	rplY	50S ribosomal protein L25	-1.52568	-1.39478	0.626345	0.719355
IEU92_RS09565	argS	arginine--tRNA ligase	-1.52549	-1.39479	0.626383	0.719355
IEU92_RS17360	IEU92_RS17360	Hcp1 family type VI secretion system effector	-1.52009	3.91872	5.89711e-18	8.47218e-17
IEU92_RS20845	ghoS	type V toxin-antitoxin system endoribonuclease antitoxin GhoS	-1.51762	3.1413	1.35574e-11	1.23797e-10
IEU92_RS02640	purE	5-(carboxyamino)imidazole ribonucleotide mutase	-1.5077	4.48489	1.51555e-21	2.62331e-20
IEU92_RS00495	secA	preprotein translocase subunit SecA	-1.50674	-0.731833	0.230879	0.324345
IEU92_RS08415	rnt	ribonuclease T	-1.50284	-0.279276	0.0333835	0.0612527
IEU92_RS01090	IEU92_RS01090	lipoprotein	-1.50008	4.96914	1.06062e-26	2.22988e-25
IEU92_RS09750	IEU92_RS09750	hypothetical protein	-1.49552	3.8281	2.4107e-18	3.52208e-17
IEU92_RS06395	IEU92_RS06395	septation protein A	-1.49542	0.951364	0.00085507	0.00232811
IEU92_RS16950	crp	cAMP-activated global transcriptional regulator CRP	-1.4954	3.02184	8.20811e-10	6.20648e-09
IEU92_RS11750	cvpA	colicin V production protein	-1.48111	4.49485	9.81755e-19	1.48469e-17
IEU92_RS16045	glmM	phosphoglucosamine mutase	-1.4683	3.02762	1.1134e-11	1.02101e-10
IEU92_RS05755	IEU92_RS05755	hypothetical protein	-1.46202	0.190402	0.0144843	0.0297132
IEU92_RS16010	nusA	transcription termination/antitermination protein NusA	-1.45789	1.95189	3.18173e-06	1.40649e-05
IEU92_RS20080	IEU92_RS20080		-1.45111	1.67923	1.80979e-05	6.86031e-05
IEU92_RS06620	sapB	peptide ABC transporter permease SapB	-1.45034	3.87253	1.10167e-18	1.66021e-17
IEU92_RS11125	IEU92_RS11125		-1.4462	1.15004	0.000579534	0.00164653
IEU92_RS16525	IEU92_RS16525		-1.43752	2.05456	1.05281e-06	5.12725e-06
IEU92_RS20065	IEU92_RS20065		-1.43642	-0.520282	0.124163	0.192083
IEU92_RS06975	ydfK	cold shock protein YdfK	-1.435	0.305895	0.0128509	0.0267831
IEU92_RS07880	IEU92_RS07880	addiction module toxin, GnsA/GnsB family	-1.43444	-0.520296	0.184719	0.26806
IEU92_RS13200	rluD	23S rRNA pseudouridine(1911/1915/1917) synthase RluD	-1.42781	2.35233	1.514e-07	8.34441e-07
IEU92_RS07640	IEU92_RS07640	pseudogene	-1.42561	0.63513	0.00568101	0.0128464
IEU92_RS02535	IEU92_RS02535	hypothetical protein	-1.39371	3.30277	4.21182e-11	3.68214e-10
IEU92_RS06865	IEU92_RS06865	protein RacC	-1.39336	1.98694	3.48649e-06	1.53335e-05
IEU92_RS21435	ridA	2-iminobutanoate/2-iminopropanoate deaminase	-1.38684	4.69096	3.36345e-27	7.28466e-26
IEU92_RS20120	rpoB	DNA-directed RNA polymerase subunit beta	-1.38627	-0.335683	0.101267	0.161601
IEU92_RS14770	rpiA	ribose-5-phosphate isomerase RpiA	-1.38082	5.20862	3.54425e-35	1.09112e-33
IEU92_RS04495	cydC	cysteine/glutathione ABC transporter ATP-binding protein/permease CydC	-1.38073	-1.07288	0.455872	0.568092
IEU92_RS18750	mnmE	tRNA uridine(34) 5-carboxymethylaminomethyl synthesis GTPase MnmE	-1.38061	7.13949	2.50149e-87	2.34379e-85
IEU92_RS13265	rimM	ribosome maturation factor RimM	-1.37913	-1.07282	0.455895	0.568092
IEU92_RS02950	IEU92_RS02950	DUF1158 domain-containing protein	-1.36747	2.15034	2.36948e-06	1.06825e-05
IEU92_RS01675	IEU92_RS01675	hypothetical protein	-1.3619	3.69521	5.57747e-14	6.2116e-13
IEU92_RS21235	rpsR	30S ribosomal protein S18	-1.35359	3.13098	3.58411e-05	0.000127455
IEU92_RS07800	ydeI	YdeI family stress tolerance OB fold protein	-1.35327	2.44793	2.00554e-07	1.07645e-06
IEU92_RS18175	IEU92_RS18175	sel1 repeat family protein	-1.34717	1.87909	1.93537e-05	7.30426e-05
IEU92_RS19120	rhoL	rho operon leader peptide RhoL	-1.33732	3.93629	2.35426e-16	3.04734e-15
IEU92_RS13095	rseD	rpoE leader peptide RseD	-1.33053	3.01063	2.55073e-10	2.05874e-09
IEU92_RS00710	folK	2-amino-4-hydroxy-6- hydroxymethyldihydropteridine diphosphokinase	-1.32525	3.95751	4.85777e-16	6.15794e-15
IEU92_RS06585	rnb	exoribonuclease II	-1.31496	7.06383	3.86981e-93	3.97116e-91
IEU92_RS22250	arcA	two-component system response regulator ArcA	-1.3024	7.44963	7.71515e-104	9.23675e-102
IEU92_RS08545	lpp	murein lipoprotein Lpp	-1.29642	3.48212	8.17309e-13	8.26902e-12
IEU92_RS01430	IEU92_RS01430	hypothetical protein	-1.29467	3.75064	1.75903e-13	1.88593e-12
IEU92_RS18385	rpmG	50S ribosomal protein L33	-1.29329	0.827969	0.00509204	0.0116428
IEU92_RS12285	ptsI	phosphoenolpyruvate-protein phosphotransferase PtsI	-1.28887	3.90278	1.04787e-15	1.30529e-14
IEU92_RS06545	lapB	lipopolysaccharide assembly protein LapB	-1.2867	-0.587473	0.272378	0.371158
IEU92_RS20220	purH	bifunctional phosphoribosylaminoimidazolecarboxamide formyltransferase/IMP cyclohydrolase	-1.28646	7.7431	3.49517e-116	4.43065e-114
IEU92_RS15585	higA	type II toxin-antitoxin system antitoxin HigA	-1.27547	3.60409	1.68479e-12	1.65409e-11
IEU92_RS09480	ruvB	Holliday junction branch migration DNA helicase RuvB	-1.26659	3.77833	7.68674e-13	7.81365e-12
IEU92_RS01550	IEU92_RS01550	pseudogene	-1.26389	2.36144	2.28883e-06	1.03405e-05
IEU92_RS06055	ldcA	muramoyltetrapeptide carboxypeptidase	-1.26284	5.45649	3.33539e-23	6.1434e-22
IEU92_RS09330	prc	carboxy terminal-processing peptidase	-1.25915	7.05417	4.66776e-81	4.02361e-79
IEU92_RS16855	tuf	elongation factor Tu	-1.25439	7.35266	2.40559e-57	1.32924e-55
IEU92_RS02680	fimC	type 1 fimbria chaperone FimC	-1.25182	4.7062	6.59645e-21	1.10625e-19
IEU92_RS16415	mreC	rod shape-determining protein MreC	-1.25003	-0.224686	0.121795	0.188961
IEU92_RS03750	tolA	cell envelope integrity protein TolA	-1.24985	5.59447	1.7492e-32	4.83272e-31
IEU92_RS05030	ymcE	protein YmcE	-1.24827	2.86077	2.25831e-08	1.40048e-07
IEU92_RS07600	IEU92_RS07600	anaerobic sulfatase maturase	-1.23781	2.03221	2.67382e-05	9.84129e-05
IEU92_RS00780	IEU92_RS00780	protein YadW	-1.22869	0.0649577	0.0825005	0.135355
IEU92_RS13315	ratA	type II toxin-antitoxin system toxin RatA	-1.22644	2.76974	7.98817e-06	3.28835e-05
IEU92_RS14660	xerD	site-specific tyrosine recombinase XerD	-1.22605	6.37483	2.39083e-44	9.28332e-43
IEU92_RS20050	murB	UDP-N-acetylmuramate dehydrogenase	-1.22571	2.36081	2.49299e-05	9.24679e-05
IEU92_RS13005	purL	phosphoribosylformylglycinamidine synthase	-1.22058	8.61423	1.02866e-172	2.33342e-170
IEU92_RS18180	IEU92_RS18180	hypothetical protein	-1.2131	1.74848	0.000306575	0.000919511
IEU92_RS14925	gshB	glutathione synthase	-1.20781	7.20414	1.5609e-46	6.53152e-45
IEU92_RS21120	rnr	ribonuclease R	-1.20079	7.93592	2.73895e-136	4.21603e-134
IEU92_RS20085	tuf	elongation factor Tu	-1.19623	7.44477	8.38673e-64	5.83013e-62
IEU92_RS13685	recA	recombinase RecA	-1.19514	6.59659	7.83475e-52	3.75198e-50
IEU92_RS17110	aroK	shikimate kinase AroK	-1.19302	5.75766	7.40757e-33	2.08671e-31
IEU92_RS14345	rppH	RNA pyrophosphohydrolase	-1.19116	4.24335	5.08136e-16	6.42248e-15
IEU92_RS21445	pyrB	aspartate carbamoyltransferase	-1.18967	7.05236	2.41951e-77	1.93113e-75
IEU92_RS05760	lit	cell death peptidase Lit	-1.18934	5.4838	5.21224e-20	8.41377e-19
IEU92_RS12710	purM	phosphoribosylformylglycinamidine cyclo-ligase	-1.18788	7.27521	1.04484e-90	1.00072e-88
IEU92_RS17565	IEU92_RS17565	protein YhhH	-1.18694	1.85376	0.000112503	0.000370143
IEU92_RS07930	cspF	cold shock-like protein CspF	-1.18008	2.30664	1.42081e-05	5.50197e-05
IEU92_RS11940	IEU92_RS11940	hypothetical protein	-1.17981	5.87656	2.95949e-33	8.67714e-32
IEU92_RS00810	degP	serine endoprotease DegP	-1.17502	8.15663	1.95994e-150	3.51972e-148
IEU92_RS01075	rnhA	ribonuclease HI	-1.17485	5.54991	3.00935e-30	7.67472e-29
IEU92_RS14640	lysS	lysine--tRNA ligase	-1.16514	1.22992	0.00313665	0.00745669
IEU92_RS05670	IEU92_RS05670	TPM domain-containing protein	-1.16185	4.24194	1.9796e-08	1.24374e-07
IEU92_RS12175	IEU92_RS12175		-1.1551	2.42193	1.02925e-05	4.10748e-05
IEU92_RS10870	yohP	protein YohP	-1.15186	2.47281	9.40495e-06	3.79189e-05
IEU92_RS05975	minC	septum site-determining protein MinC	-1.14823	3.9655	2.4556e-13	2.60681e-12
IEU92_RS13045	pdxJ	pyridoxine 5'-phosphate synthase	-1.14721	3.9186	1.63418e-09	1.19988e-08
IEU92_RS06175	IEU92_RS06175	small toxic polypeptide LdrA/LdrC	-1.13688	1.52872	0.00134805	0.00348746
IEU92_RS18415	pyrE	orotate phosphoribosyltransferase	-1.13165	6.40899	5.07485e-46	2.10313e-44
IEU92_RS10625	IEU92_RS10625	pseudogene	-1.12293	1.02051	0.00623073	0.0138998
IEU92_RS19270	xerC	tyrosine recombinase XerC	-1.12065	6.88033	4.95556e-57	2.66981e-55
IEU92_RS04505	trxB	thioredoxin-disulfide reductase	-1.11781	4.46045	5.48536e-13	5.68315e-12
IEU92_RS06420	IEU92_RS06420	ferritin-like domain-containing protein	-1.11688	3.67345	3.32342e-08	2.02602e-07
IEU92_RS00070	dnaJ	molecular chaperone DnaJ	-1.11183	6.42473	5.19773e-47	2.21804e-45
IEU92_RS06075	IEU92_RS06075	hypothetical protein	-1.10684	3.48187	1.15543e-09	8.60086e-09
IEU92_RS11745	purF	amidophosphoribosyltransferase	-1.1054	7.51537	1.04636e-58	6.09436e-57
IEU92_RS18400	coaBC	bifunctional phosphopantothenoylcysteine decarboxylase/phosphopantothenate--cysteine ligase CoaBC	-1.10298	-0.892233	0.511469	0.615763
IEU92_RS21475	IEU92_RS21475	hypothetical protein	-1.10265	2.17092	9.20173e-05	0.000307199
IEU92_RS07645	IEU92_RS07645	pseudogene	-1.1026	3.46967	9.1034e-09	5.9179e-08
IEU92_RS06255	IEU92_RS06255		-1.10011	0.544063	0.0405538	0.0726764
IEU92_RS11835	prmB	50S ribosomal protein L3 N(5)-glutamine methyltransferase	-1.09071	6.39033	2.23164e-43	8.58781e-42
IEU92_RS21080	miaA	tRNA (adenosine(37)-N6)-dimethylallyltransferase MiaA	-1.08777	6.72435	1.1699e-53	6.0027e-52
IEU92_RS13070	lepA	elongation factor 4	-1.08486	7.18327	1.71527e-47	7.54367e-46
IEU92_RS14430	IEU92_RS14430	transcriptional regulator	-1.08042	5.09906	1.80424e-20	2.99087e-19
IEU92_RS12860	iscA	iron-sulfur cluster assembly protein IscA	-1.08001	4.5711	2.63683e-15	3.21947e-14
IEU92_RS03805	IEU92_RS03805		-1.07953	1.39561	0.00290154	0.00694371
IEU92_RS05590	lpoB	penicillin-binding protein activator LpoB	-1.07795	4.81458	1.23926e-18	1.86105e-17
IEU92_RS12025	emrY	multidrug efflux MFS transporter permease subunit EmrY	-1.07344	6.40073	3.21807e-38	1.08358e-36
IEU92_RS02140	xseB	exodeoxyribonuclease VII small subunit	-1.0678	0.853574	0.0206684	0.0406763
IEU92_RS12705	upp	uracil phosphoribosyltransferase	-1.06694	4.7666	1.82402e-16	2.38953e-15
IEU92_RS17460	ftsX	cell division protein FtsX	-1.06601	0.107929	0.0819111	0.134644
IEU92_RS09500	ruvC	crossover junction endodeoxyribonuclease RuvC	-1.06577	1.96371	0.000932237	0.00250651
IEU92_RS01425	IEU92_RS01425	recombinase family protein	-1.06531	5.3236	7.91189e-24	1.49563e-22
IEU92_RS03755	tolB	Tol-Pal system protein TolB	-1.0648	6.32849	4.51065e-23	8.23767e-22
IEU92_RS05095	IEU92_RS05095	YccJ family protein	-1.06435	2.46405	3.06597e-05	0.000111419
IEU92_RS19895	metL	bifunctional aspartate kinase/homoserine dehydrogenase II	-1.0554	8.93873	2.98475e-139	4.76455e-137
IEU92_RS08395	IEU92_RS08395	DUF1289 domain-containing protein	-1.05359	2.73565	6.29858e-06	2.63818e-05
IEU92_RS05970	minD	septum site-determining protein MinD	-1.04357	3.75036	4.48448e-10	3.5206e-09
IEU92_RS10680	IEU92_RS10680	GntR family transcriptional regulator	-1.0353	4.31826	4.26958e-11	3.72508e-10
IEU92_RS00745	mrcB	bifunctional glycosyl transferase/transpeptidase	-1.03445	8.14099	2.67709e-76	2.09786e-74
IEU92_RS07505	sra	stationary-phase-induced ribosome-associated protein	-1.03369	1.93989	0.000593588	0.00168092
IEU92_RS15970	deaD	ATP-dependent RNA helicase DeaD	-1.02909	8.82133	4.62245e-134	6.86992e-132
IEU92_RS10190	IEU92_RS10190	hypothetical protein	-1.02331	1.41297	0.00439321	0.0101606
IEU92_RS10450	wcaE	colanic acid biosynthesis glycosyltransferase WcaE	-1.01885	4.39872	2.23358e-11	2.01396e-10
IEU92_RS18270	envC	murein hydrolase activator EnvC	-1.01177	7.4137	2.51834e-60	1.57305e-58
IEU92_RS07405	IEU92_RS07405	pseudogene	-1.00644	3.30239	8.82596e-07	4.3724e-06
IEU92_RS09420	yebG	DNA damage-inducible protein YebG	-1.00217	0.951212	0.0250646	0.0479487
IEU92_RS02130	dxs	1-deoxy-D-xylulose-5-phosphate synthase	-0.993213	-1.52035	1	1
IEU92_RS20105	rplA	50S ribosomal protein L1	-0.993213	-1.52035	1	1
IEU92_RS00975	proS	proline--tRNA ligase	-0.993211	-1.52035	1	1
IEU92_RS03475	seqA	replication initiation negative regulator SeqA	-0.993018	-1.52036	1	1
IEU92_RS16735	rplV	50S ribosomal protein L22	-0.992835	-1.52037	1	1
IEU92_RS02100	ribD	bifunctional diaminohydroxyphosphoribosylaminopyrimidine deaminase/5-amino-6-(5-phosphoribosylamino)uracil reductase RibD	-0.992464	-1.52031	1	1
IEU92_RS09850	IEU92_RS09850	pseudogene	-0.992278	-1.52032	1	1
IEU92_RS18340	waaO	lipopolysaccharide 3-alpha-galactosyltransferase	-0.990832	8.93546	6.25781e-161	1.17266e-158
IEU92_RS05780	IEU92_RS05780	hypothetical protein	-0.98208	2.31575	0.000167659	0.000532426
IEU92_RS17675	IEU92_RS17675	pseudogene	-0.981869	4.15762	2.27603e-11	2.04795e-10
IEU92_RS19115	trxA	thioredoxin TrxA	-0.976419	6.0013	2.36135e-28	5.5312e-27
IEU92_RS21790	fimB	type 1 fimbria switch DNA invertase FimB	-0.974218	7.00019	3.81284e-50	1.78623e-48
IEU92_RS18860	pstS	phosphate ABC transporter substrate-binding protein PstS	-0.966448	6.85855	6.21722e-28	1.41779e-26
IEU92_RS13260	trmD	tRNA (guanosine(37)-N1)-methyltransferase TrmD	-0.964477	0.377832	0.0881172	0.143207
IEU92_RS13085	rseA	anti-sigma-E factor RseA	-0.964087	5.91894	2.54714e-25	5.01286e-24
IEU92_RS02570	hyi	hydroxypyruvate isomerase	-0.959988	5.84236	1.13284e-19	1.78847e-18
IEU92_RS09485	ruvA	Holliday junction branch migration protein RuvA	-0.957415	2.84169	6.85342e-05	0.000233135
IEU92_RS14870	tkt	transketolase	-0.956205	5.93827	8.14487e-26	1.64039e-24
IEU92_RS06850	ralR	type I toxin-antitoxin system endodeoxyribonuclease toxin RalR	-0.944419	2.16059	0.000851888	0.00232235
IEU92_RS13855	IEU92_RS13855	hypothetical protein	-0.943049	1.21005	0.020873	0.040948
IEU92_RS08005	IEU92_RS08005	DUF1391 family protein	-0.94248	3.74961	1.60317e-06	7.53508e-06
IEU92_RS19380	ubiJ	ubiquinone biosynthesis protein UbiJ	-0.941158	4.55719	5.25263e-12	4.97557e-11
IEU92_RS08615	IEU92_RS08615	MFS transporter	-0.940825	5.54894	1.16276e-21	2.03719e-20
IEU92_RS19100	rep	DNA helicase Rep	-0.92553	8.40839	3.59348e-93	3.77754e-91
IEU92_RS04230	IEU92_RS04230	CHASE9 sensor domain-containing protein	-0.919163	8.12785	8.32594e-50	3.85858e-48
IEU92_RS16605	trkA	Trk system potassium transporter TrkA	-0.91536	7.04269	1.66078e-41	6.17065e-40
IEU92_RS11635	alaA	alanine transaminase AlaA	-0.915339	6.68259	3.10396e-38	1.05339e-36
IEU92_RS12195	IEU92_RS12195		-0.910961	2.43876	0.000376117	0.00110577
IEU92_RS14690	IEU92_RS14690	ASCH domain-containing protein	-0.908769	5.3602	4.7963e-17	6.54179e-16
IEU92_RS16890	IEU92_RS16890	transcriptional regulator	-0.908406	6.85293	9.05484e-42	3.42337e-40
IEU92_RS17185	ompR	two-component system response regulator OmpR	-0.907663	6.7901	4.87425e-27	1.03488e-25
IEU92_RS17650	gorA	glutathione-disulfide reductase	-0.903977	7.97334	1.27833e-83	1.14784e-81
IEU92_RS05815	IEU92_RS05815	hypothetical protein	-0.90188	2.31541	0.00062703	0.00176519
IEU92_RS15990	rpsO	30S ribosomal protein S15	-0.897661	2.6794	0.000119352	0.00039148
IEU92_RS19415	ubiD	4-hydroxy-3-polyprenylbenzoate decarboxylase	-0.894973	2.53668	0.000274728	0.00083035
IEU92_RS09980	IEU92_RS09980	hypothetical protein	-0.892568	4.02806	6.7071e-09	4.46105e-08
IEU92_RS18855	pstC	phosphate ABC transporter permease PstC	-0.892543	6.38572	2.47475e-31	6.4254e-30
IEU92_RS08385	sodC	superoxide dismutase [Cu-Zn] SodC2	-0.89065	3.75676	8.99752e-08	5.09584e-07
IEU92_RS12205	IEU92_RS12205		-0.887975	2.18067	0.00126134	0.00328483
IEU92_RS03570	IEU92_RS03570	pseudogene	-0.88595	2.09761	0.00227405	0.00555307
IEU92_RS09030	IEU92_RS09030	ketose-bisphosphate aldolase	-0.87939	4.64828	2.50085e-10	2.02226e-09
IEU92_RS18455	spoT	bifunctional GTP diphosphokinase/guanosine-3',5'-bis pyrophosphate 3'-pyrophosphohydrolase	-0.877833	7.39519	1.74105e-50	8.24608e-49
IEU92_RS00565	pdhR	pyruvate dehydrogenase complex transcriptional repressor PdhR	-0.877736	6.45103	4.36912e-32	1.18433e-30
IEU92_RS01175	yafN	type I toxin-antitoxin system antitoxin YafN	-0.872636	1.77568	0.0081628	0.0176881
IEU92_RS15980	nlpI	lipoprotein NlpI	-0.867846	7.05234	6.2753e-40	2.19891e-38
IEU92_RS08040	IEU92_RS08040	hypothetical protein	-0.867665	3.07135	1.5584e-05	5.98102e-05
IEU92_RS10730	IEU92_RS10730	fimbrial protein	-0.86727	0.229793	0.145359	0.217685
IEU92_RS12170	IEU92_RS12170		-0.866635	2.34277	0.000928564	0.0024982
IEU92_RS01185	IEU92_RS01185	GNAT family N-acetyltransferase	-0.86639	6.12987	5.90332e-24	1.12581e-22
IEU92_RS20215	purD	phosphoribosylamine--glycine ligase	-0.857984	7.71273	6.71151e-29	1.59291e-27
IEU92_RS03745	tolR	colicin uptake protein TolR	-0.856659	6.94846	7.4706e-40	2.59664e-38
IEU92_RS07630	IEU92_RS07630	type 1 fimbrial protein	-0.856236	4.3176	4.25072e-08	2.53617e-07
IEU92_RS08665	IEU92_RS08665	ferredoxin family protein	-0.851458	4.96509	3.58551e-12	3.44945e-11
IEU92_RS21595	IEU92_RS21595	Gfo/Idh/MocA family oxidoreductase	-0.848252	8.25202	1.82064e-77	1.48056e-75
IEU92_RS03455	uof	fur leader peptide	-0.84819	2.33401	0.00115048	0.003018
IEU92_RS07765	marR	multiple antibiotic resistance transcriptional regulator MarR	-0.843078	5.34643	3.92977e-12	3.77223e-11
IEU92_RS06945	IEU92_RS06945	pseudogene	-0.842185	3.98266	3.02037e-07	1.58754e-06
IEU92_RS11365	IEU92_RS11365	pseudogene	-0.835264	3.13539	3.88847e-05	0.000136588
IEU92_RS16000	rbfA	30S ribosome-binding factor RbfA	-0.827689	4.78944	3.5466e-08	2.14689e-07
IEU92_RS14755	IEU92_RS14755	5-formyltetrahydrofolate cyclo-ligase	-0.826511	5.42864	1.23422e-12	1.22852e-11
IEU92_RS08620	IEU92_RS08620	MFS transporter	-0.822697	3.52899	7.95674e-05	0.000267918
IEU92_RS00515	coaE	dephospho-CoA kinase	-0.818297	-0.587496	0.392634	0.49978
IEU92_RS06610	sapD	peptide ABC transporter ATP-binding protein SapD	-0.816718	4.35399	6.14939e-09	4.11551e-08
IEU92_RS12065	IEU92_RS12065	YfdX family protein	-0.814761	6.17324	3.03487e-21	5.17008e-20
IEU92_RS08300	rsxC	electron transport complex subunit RsxC	-0.813737	6.42672	2.70958e-15	3.29895e-14
IEU92_RS14235	gcvA	glycine cleavage system transcriptional regulator GcvA	-0.806574	7.29542	2.69313e-38	9.21222e-37
IEU92_RS02675	fimA	type 1 fimbrial major subunit FimA	-0.80595	5.80563	2.99327e-18	4.35845e-17
IEU92_RS09335	proQ	RNA chaperone ProQ	-0.80491	5.60511	2.34535e-13	2.50209e-12
IEU92_RS20315	pgi	glucose-6-phosphate isomerase	-0.803499	8.13225	4.42956e-63	2.89264e-61
IEU92_RS03740	tolQ	Tol-Pal system protein TolQ	-0.798031	5.7135	2.84224e-12	2.75902e-11
IEU92_RS15850	agaB	PTS N-acetylgalactosamine transporter subunit IIB	-0.796855	7.18618	2.84388e-27	6.19047e-26
IEU92_RS13630	gshA	glutamate--cysteine ligase	-0.796283	7.75621	1.32249e-53	6.70579e-52
IEU92_RS07330	yncL	stress response membrane protein YncL	-0.795809	1.54409	0.0230872	0.0446215
IEU92_RS02465	cueR	Cu(I)-responsive transcriptional regulator	-0.794853	3.55661	2.67114e-05	9.83985e-05
IEU92_RS12735	IEU92_RS12735	hypothetical protein	-0.793548	3.6066	1.52736e-05	5.88284e-05
IEU92_RS09555	cutC	copper homeostasis protein CutC	-0.79328	4.51283	1.54057e-09	1.13502e-08
IEU92_RS05280	csgB	curlin minor subunit CsgB	-0.793152	4.75758	1.28587e-07	7.16033e-07
IEU92_RS13460	IEU92_RS13460	hypothetical protein	-0.792382	6.86311	1.03721e-32	2.88411e-31
IEU92_RS02215	clpP	ATP-dependent Clp endopeptidase proteolytic subunit ClpP	-0.787757	7.19259	4.16212e-30	1.04905e-28
IEU92_RS08315	rsxE	electron transport complex subunit RsxE	-0.786548	5.99584	6.11602e-20	9.76298e-19
IEU92_RS00235	apaH	bis(5'-nucleosyl)-tetraphosphatase (symmetrical) ApaH	-0.781673	7.08346	1.36693e-28	3.21939e-27
IEU92_RS02520	IEU92_RS02520	YbbC/YhhH family protein	-0.780204	2.66486	0.000903971	0.0024366
IEU92_RS16080	cgtA	Obg family GTPase CgtA	-0.774931	4.07263	7.76638e-07	3.89222e-06
IEU92_RS08840	chbR	transcriptional regulator ChbR	-0.773199	5.71734	2.08213e-16	2.71117e-15
IEU92_RS21700	IEU92_RS21700	IclR family transcriptional regulator	-0.772481	7.47438	5.29412e-41	1.9337e-39
IEU92_RS01530	IEU92_RS01530	hypothetical protein	-0.768418	3.66542	1.63079e-05	6.23112e-05
IEU92_RS10170	cbtA	type IV toxin-antitoxin system toxin CbtA	-0.766484	4.39146	1.28955e-08	8.25846e-08
IEU92_RS09925	rcsA	transcriptional regulator RcsA	-0.764903	4.25103	8.27406e-07	4.12745e-06
IEU92_RS15930	IEU92_RS15930	YhbP family protein	-0.763983	5.95834	5.81218e-18	8.3781e-17
IEU92_RS02830	IEU92_RS02830	DUF1398 domain-containing protein	-0.759622	4.60396	9.53181e-09	6.17776e-08
IEU92_RS00685	yadL	fimbrial-like protein YadL	-0.75937	8.08019	9.37981e-64	6.41698e-62
IEU92_RS10005	hiuH	hydroxyisourate hydrolase	-0.759312	3.68044	9.90819e-06	3.97619e-05
IEU92_RS13655	IEU92_RS13655		-0.755284	2.36948	0.00366759	0.00861435
IEU92_RS00680	IEU92_RS00680	fimbrial protein	-0.752604	5.47105	2.82324e-09	1.99078e-08
IEU92_RS06690	pspC	envelope stress response membrane protein PspC	-0.750185	1.55987	0.0309524	0.0575021
IEU92_RS07150	IEU92_RS07150	CDP-alcohol phosphatidyltransferase family protein	-0.748716	4.58776	6.89546e-08	3.98384e-07
IEU92_RS05860	mcrA	5-methylcytosine-specific endonuclease McrA	-0.748124	5.54157	7.75236e-12	7.27945e-11
IEU92_RS12780	bamB	outer membrane protein assembly factor BamB	-0.747894	6.76183	3.05888e-20	4.99385e-19
IEU92_RS07560	IEU92_RS07560	protein YddY	-0.747822	0.748234	0.149688	0.223082
IEU92_RS06305	hns	DNA-binding transcriptional regulator H-NS	-0.744157	5.93404	1.50081e-15	1.85344e-14
IEU92_RS11150	dsbE	thiol:disulfide interchange protein DsbE	-0.741709	4.96074	3.44733e-10	2.73628e-09
IEU92_RS16160	lptC	LPS export ABC transporter periplasmic protein LptC	-0.740843	4.40206	9.62289e-08	5.42862e-07
IEU92_RS06250	IEU92_RS06250		-0.736337	-0.172307	0.39088	0.498578
IEU92_RS07055	paaB	1,2-phenylacetyl-CoA epoxidase subunit B	-0.736308	1.51235	0.0383776	0.0692081
IEU92_RS06880	IEU92_RS06880	superinfection exclusion protein B	-0.736255	4.3304	1.89226e-06	8.73196e-06
IEU92_RS04480	IEU92_RS04480		-0.735301	2.65733	0.0142635	0.0293159
IEU92_RS12280	ptsH	phosphocarrier protein Hpr	-0.734153	3.59188	3.13936e-05	0.000113512
IEU92_RS10630	gatD	galactitol-1-phosphate 5-dehydrogenase	-0.733007	3.90143	2.97389e-06	1.32275e-05
IEU92_RS08455	IEU92_RS08455	LysR family transcriptional regulator	-0.731439	4.85683	2.11765e-09	1.53138e-08
IEU92_RS09440	zwf	glucose-6-phosphate dehydrogenase	-0.720398	3.76025	2.68369e-05	9.86922e-05
IEU92_RS08190	rstA	two-component system response regulator RstA	-0.713191	4.26374	0.000194462	0.00060734
IEU92_RS07710	tam	trans-aconitate 2-methyltransferase	-0.710795	3.99973	6.73591e-06	2.8023e-05
IEU92_RS09510	nudB	dihydroneopterin triphosphate diphosphatase	-0.704989	3.31571	0.000878698	0.00238035
IEU92_RS08770	IEU92_RS08770	hypothetical protein	-0.704843	4.85132	7.89989e-08	4.52773e-07
IEU92_RS12155	nupC	nucleoside permease NupC	-0.70415	7.2316	1.00997e-32	2.82661e-31
IEU92_RS10295	hisF	imidazole glycerol phosphate synthase subunit HisF	-0.700967	3.63227	0.00012241	0.000399563
IEU92_RS09675	araF	arabinose ABC transporter substrate-binding protein AraF	-0.699046	4.89398	4.10745e-09	2.82563e-08
IEU92_RS18835	bglG	transcriptional antiterminator BglG	-0.697719	8.23113	5.68066e-43	2.16669e-41
IEU92_RS04755	IEU92_RS04755	fimbrial protein	-0.69668	4.57493	8.29204e-07	4.13164e-06
IEU92_RS09805	fliS	flagellar export chaperone FliS	-0.694014	3.49382	0.000464544	0.00133479
IEU92_RS00145	dapB	4-hydroxy-tetrahydrodipicolinate reductase	-0.693641	1.36033	0.0887611	0.143928
IEU92_RS15400	IEU92_RS15400	molecular chaperone	-0.692558	6.38015	9.17911e-19	1.39303e-17
IEU92_RS20275	espL4	type III secretion system effector EspL4	-0.691018	7.37578	7.45439e-32	1.98324e-30
IEU92_RS14425	IEU92_RS14425	helix-turn-helix transcriptional regulator	-0.689823	1.92734	0.0317699	0.0588531
IEU92_RS13110	srmB	ATP-dependent RNA helicase SrmB	-0.689678	7.48116	6.37898e-28	1.44702e-26
IEU92_RS11480	pmrD	signal transduction protein PmrD	-0.689271	3.99039	2.75403e-05	0.000100934
IEU92_RS06500	topA	type I DNA topoisomerase	-0.688831	2.39578	0.00792629	0.0172453
IEU92_RS18495	IEU92_RS18495		-0.687353	4.11728	5.95468e-06	2.50877e-05
IEU92_RS04685	mukB	chromosome partition protein MukB	-0.686044	-1.27938	1	1
IEU92_RS19830	glpF	glycerol uptake facilitator protein GlpF	-0.681554	7.06319	6.09499e-23	1.10841e-21
IEU92_RS00245	rsmA	16S rRNA (adenine(1518)-N(6)/adenine(1519)-N(6))- dimethyltransferase RsmA	-0.681076	7.95875	2.1464e-47	9.34442e-46
IEU92_RS17180	envZ	two-component system sensor histidine kinase EnvZ	-0.678902	8.99921	3.57403e-74	2.70247e-72
IEU92_RS03775	IEU92_RS03775		-0.677296	2.52847	0.00860803	0.0185968
IEU92_RS07605	IEU92_RS07605	sulfatase-like hydrolase/transferase	-0.675303	6.02805	2.11017e-15	2.58376e-14
IEU92_RS01515	IEU92_RS01515	hypothetical protein	-0.674298	6.46908	9.69015e-18	1.38293e-16
IEU92_RS17230	nfuA	Fe-S biogenesis protein NfuA	-0.674283	6.46103	1.31638e-14	1.53341e-13
IEU92_RS00690	IEU92_RS00690	fimbrial protein	-0.674231	7.95873	3.42129e-34	1.02401e-32
IEU92_RS12030	emrK	multidrug efflux MFS transporter periplasmic adaptor subunit EmrK	-0.673364	7.4965	2.02356e-35	6.31995e-34
IEU92_RS05935	IEU92_RS05935	YmgD family protein	-0.672058	5.14102	3.14306e-09	2.192e-08
IEU92_RS01015	IEU92_RS01015		-0.668594	3.67997	0.000149943	0.000480486
IEU92_RS03575	IEU92_RS03575	pseudogene	-0.665871	7.29531	1.16024e-26	2.4275e-25
IEU92_RS02775	IEU92_RS02775	protein NinE from lambdoid prophage DLP12	-0.665852	3.64413	0.000183818	0.000575822
IEU92_RS06005	hlyE	hemolysin HlyE	-0.663808	4.02974	0.000433357	0.00125522
IEU92_RS12290	crr	PTS glucose transporter subunit IIA	-0.663614	2.50463	0.0068969	0.0152439
IEU92_RS21960	mcrB	5-methylcytosine-specific restriction endonuclease subunit McrB	-0.662385	8.46785	7.87325e-46	3.23178e-44
IEU92_RS07590	IEU92_RS07590	ABC transporter ATP-binding protein/permease	-0.659367	6.98671	1.94306e-23	3.60973e-22
IEU92_RS09630	motB	flagellar motor protein MotB	-0.658186	5.30021	2.12723e-10	1.73643e-09
IEU92_RS08635	IEU92_RS08635	acyl CoA:acetate/3-ketoacid CoA transferase	-0.65817	5.77488	7.26241e-11	6.23526e-10
IEU92_RS05770	IEU92_RS05770	excisionase-like protein from lambdoid prophage 14	-0.658078	5.53385	4.76997e-07	2.44163e-06
IEU92_RS13350	IEU92_RS13350	inovirus Gp2 family protein	-0.653097	7.70988	5.3653e-33	1.53142e-31
IEU92_RS18345	waaB	lipopolysaccharide 1,6-galactosyltransferase	-0.6516	9.73355	8.65266e-80	7.31235e-78
IEU92_RS15985	pnp	polyribonucleotide nucleotidyltransferase	-0.649967	6.49753	1.35602e-16	1.79829e-15
IEU92_RS10020	zinT	metal-binding protein ZinT	-0.64945	5.98139	5.01249e-09	3.39683e-08
IEU92_RS05920	IEU92_RS05920	cyclic diguanylate phosphodiesterase	-0.648936	6.83396	4.0485e-22	7.24027e-21
IEU92_RS07860	IEU92_RS07860	tail fiber protein	-0.646889	4.15115	1.01167e-05	4.04855e-05
IEU92_RS11955	IEU92_RS11955	tail fiber assembly protein	-0.646678	6.45029	6.18843e-17	8.38746e-16
IEU92_RS18200	mtlD	mannitol-1-phosphate 5-dehydrogenase	-0.645214	7.40763	2.36201e-27	5.22065e-26
IEU92_RS12715	purN	phosphoribosylglycinamide formyltransferase	-0.643783	4.69281	0.000167844	0.000532426
IEU92_RS05275	csgD	transcriptional regulator CsgD	-0.63814	4.55856	0.000120956	0.00039614
IEU92_RS21955	mcrC	5-methylcytosine-specific restriction endonuclease system specificity protein McrC	-0.635768	6.7814	3.28883e-20	5.349e-19
IEU92_RS17600	IEU92_RS17600	pseudogene	-0.62948	4.83873	1.87689e-07	1.01371e-06
IEU92_RS05255	IEU92_RS05255	DUF1097 domain-containing protein	-0.627677	5.63068	1.61814e-10	1.34119e-09
IEU92_RS03970	moaB	molybdenum cofactor biosynthesis protein B	-0.625411	5.94466	1.26915e-12	1.26038e-11
IEU92_RS08610	IEU92_RS08610	YdiL family protein	-0.625203	4.54627	2.08889e-06	9.56583e-06
IEU92_RS03510	IEU92_RS03510	hypothetical protein	-0.624261	1.89082	0.0482706	0.085224
IEU92_RS07720	uxaB	tagaturonate reductase	-0.620803	5.92556	6.41583e-12	6.05082e-11
IEU92_RS19555	typA	ribosome-dependent GTPase TypA	-0.619945	8.81705	4.45507e-64	3.14776e-62
IEU92_RS15425	IEU92_RS15425	type I toxin-antitoxin system Ibs family toxin	-0.618916	2.05413	0.0382965	0.0690909
IEU92_RS02760	IEU92_RS02760	helix-turn-helix transcriptional regulator	-0.615997	5.90605	1.62299e-10	1.34263e-09
IEU92_RS08290	rsxA	electron transport complex subunit RsxA	-0.615359	5.19499	1.57703e-08	9.96884e-08
IEU92_RS09910	fliP	flagellar type III secretion system pore protein FliP	-0.612636	5.96738	2.97754e-08	1.82031e-07
IEU92_RS13865	pphB	protein-serine/threonine phosphatase	-0.612428	7.42884	1.60628e-27	3.60575e-26
IEU92_RS17995	IEU92_RS17995	hypothetical protein	-0.612411	7.74652	1.00683e-26	2.12716e-25
IEU92_RS02635	purK	5-(carboxyamino)imidazole ribonucleotide synthase	-0.612201	6.70062	1.08931e-16	1.46259e-15
IEU92_RS08515	IEU92_RS08515	4Fe-4S dicluster domain-containing protein	-0.611906	3.23111	0.00580452	0.0130776
IEU92_RS18850	pstA	phosphate ABC transporter permease PstA	-0.609943	6.18106	2.43203e-13	2.58816e-12
IEU92_RS17375	IEU92_RS17375	hypothetical protein	-0.608862	0.927527	0.269004	0.367599
IEU92_RS19400	tatC	Sec-independent protein translocase subunit TatC	-0.606952	7.73399	3.72672e-31	9.61805e-30
IEU92_RS06635	puuP	putrescine/proton symporter PuuP	-0.606561	4.89117	1.09285e-05	4.3412e-05
IEU92_RS06560	osmB	osmotically-inducible lipoprotein OsmB	-0.605677	5.66021	3.80937e-07	1.96863e-06
IEU92_RS11290	atoA	acetate CoA-transferase subunit beta	-0.605268	5.80469	9.20726e-11	7.79632e-10
IEU92_RS06905	IEU92_RS06905	DUF1376 domain-containing protein	-0.604359	6.10376	3.27647e-11	2.88785e-10
IEU92_RS20785	adiY	DNA-binding transcriptional activator AdiY	-0.603334	9.83789	1.19305e-81	1.0494e-79
IEU92_RS03895	pgl	6-phosphogluconolactonase	-0.601282	7.14468	2.44237e-21	4.17722e-20
IEU92_RS14060	IEU92_RS14060	SDR family oxidoreductase	-0.600157	6.98982	4.82521e-21	8.15556e-20
IEU92_RS03945	bioC	malonyl-ACP O-methyltransferase BioC	-0.599953	6.53702	5.8924e-10	4.55947e-09
IEU92_RS13160	IEU92_RS13160	YfiM family lipoprotein	-0.599841	4.51873	1.03078e-05	4.10978e-05
IEU92_RS02700	fimZ	fimbria biosynthesis transcriptional regulator FimZ	-0.599756	6.33001	1.89877e-14	2.17652e-13
IEU92_RS18295	yibB	protein YibB	-0.597632	8.8598	1.57411e-57	8.81091e-56
IEU92_RS18420	rph	pseudogene	-0.597352	8.02469	6.72643e-29	1.59291e-27
IEU92_RS11700	folX	dihydroneopterin triphosphate 2'-epimerase	-0.596265	6.95154	1.27827e-17	1.81228e-16
IEU92_RS13035	shoB	type I toxin-antitoxin system toxin ShoB	-0.595021	4.74091	1.20445e-05	4.73231e-05
IEU92_RS04290	IEU92_RS04290	MFS transporter	-0.593981	5.86262	2.64149e-09	1.86943e-08
IEU92_RS01855	IEU92_RS01855	pseudogene	-0.592935	6.56005	1.74697e-14	2.01322e-13
IEU92_RS03145	citD	citrate lyase acyl carrier protein	-0.59187	2.32486	0.0338682	0.0619575
IEU92_RS11830	aroC	chorismate synthase	-0.589269	5.87113	2.30979e-08	1.43034e-07
IEU92_RS04270	ybjG	undecaprenyl-diphosphate phosphatase	-0.589042	6.04439	4.67791e-08	2.78094e-07
IEU92_RS06670	puuE	4-aminobutyrate transaminase	-0.588383	5.99874	7.57469e-11	6.48021e-10
IEU92_RS07935	IEU92_RS07935	hypothetical protein	-0.587203	2.77589	0.0121772	0.0255232
IEU92_RS08530	IEU92_RS08530	ferredoxin-like protein	-0.586146	5.26812	2.46826e-07	1.3069e-06
IEU92_RS16540	IEU92_RS16540		-0.584704	3.35678	0.00179449	0.00450189
IEU92_RS04570	IEU92_RS04570	NAD(P)H oxidoreductase	-0.581922	7.34967	7.03152e-20	1.11419e-18
IEU92_RS14490	IEU92_RS14490	pseudogene	-0.581793	4.90522	1.61792e-06	7.5961e-06
IEU92_RS18315	waaL	O-antigen ligase	-0.578271	9.02008	6.96293e-41	2.50085e-39
IEU92_RS18330	rfaY	lipopolysaccharide core heptose(II) kinase RfaY	-0.574547	8.6269	8.35762e-47	3.53151e-45
IEU92_RS04330	IEU92_RS04330	YbjN domain-containing protein	-0.574343	4.53784	2.23574e-05	8.37917e-05
IEU92_RS20710	phnG	phosphonate C-P lyase system protein PhnG	-0.572741	6.45452	3.79895e-14	4.25285e-13
IEU92_RS03760	pal	peptidoglycan-associated lipoprotein Pal	-0.571629	5.89035	8.17971e-11	6.9673e-10
IEU92_RS18320	IEU92_RS18320	glycosyltransferase family 9 protein	-0.567405	9.16751	7.75839e-36	2.45872e-34
IEU92_RS02095	nrdR	transcriptional regulator NrdR	-0.566694	5.02635	2.37388e-05	8.85069e-05
IEU92_RS00130	fkpB	FKBP-type peptidyl-prolyl cis-trans isomerase	-0.564944	5.75029	3.33109e-09	2.31565e-08
IEU92_RS05290	csgC	curli assembly protein CsgC	-0.564517	5.34119	3.5307e-08	2.14027e-07
IEU92_RS08425	grxD	monothiol glutaredoxin 4	-0.564512	0.902951	0.175908	0.256932
IEU92_RS11540	IEU92_RS11540	M28 family peptidase	-0.562934	5.92389	1.61568e-10	1.34119e-09
IEU92_RS01070	IEU92_RS01070	class I SAM-dependent methyltransferase	-0.560825	6.83772	1.09431e-15	1.35922e-14
IEU92_RS16185	ptsN	PTS IIA-like nitrogen regulatory protein PtsN	-0.560452	6.47806	1.92377e-11	1.74925e-10
IEU92_RS01405	IEU92_RS01405	pseudogene	-0.560154	1.8279	0.0798169	0.131553
IEU92_RS17990	IEU92_RS17990	YiaB family inner membrane protein	-0.558759	9.13279	2.45918e-59	1.47209e-57
IEU92_RS09475	znuB	zinc ABC transporter permease subunit ZnuB	-0.558373	4.83912	0.000126747	0.000411666
IEU92_RS01240	ykfI	type IV toxin-antitoxin system toxin YkfI	-0.55674	4.82194	5.98621e-06	2.51863e-05
IEU92_RS04235	IEU92_RS04235	GGDEF domain-containing protein	-0.555879	9.13296	4.40846e-49	2.02132e-47
IEU92_RS02220	clpX	ATP-dependent protease ATP-binding subunit ClpX	-0.554617	7.98504	3.828e-29	9.3213e-28
IEU92_RS19460	IEU92_RS19460		-0.553126	3.70426	0.000875971	0.00237748
IEU92_RS08930	IEU92_RS08930	carboxymuconolactone decarboxylase family protein	-0.548373	3.97273	0.000463939	0.00133394
IEU92_RS09305	mgrB	PhoP/PhoQ regulator MgrB	-0.547235	-1.07288	1	1
IEU92_RS11120	pbgA	cardiolipin transport protein PbgA	-0.54681	6.41778	1.03024e-12	1.03024e-11
IEU92_RS01965	IEU92_RS01965	YaiI/YqxD family protein	-0.546626	4.55182	3.74736e-05	0.00013217
IEU92_RS20410	dgkA	diacylglycerol kinase	-0.546602	7.00665	9.37927e-16	1.17173e-14
IEU92_RS11780	IEU92_RS11780	aspartate-semialdehyde dehydrogenase	-0.545025	6.80045	2.50594e-14	2.82738e-13
IEU92_RS00405	cra	catabolite repressor/activator	-0.542807	7.51342	2.35444e-16	3.04734e-15
IEU92_RS06615	sapC	peptide ABC transporter permease SapC	-0.541244	4.94049	5.64665e-06	2.38833e-05
IEU92_RS10155	IEU92_RS10155	RadC family protein	-0.540593	5.42444	3.54102e-06	1.55574e-05
IEU92_RS03370	IEU92_RS03370		-0.539957	0.997433	0.199197	0.285989
IEU92_RS21785	nanC	N-acetylneuraminic acid outer membrane channel NanC	-0.53936	8.32906	3.58692e-34	1.06618e-32
IEU92_RS06115	pth	aminoacyl-tRNA hydrolase	-0.538942	1.69287	0.0962193	0.154395
IEU92_RS17615	pitA	inorganic phosphate transporter PitA	-0.538481	8.74477	1.56729e-41	5.87392e-40
IEU92_RS14665	fldB	flavodoxin FldB	-0.536962	6.98365	2.13829e-14	2.4381e-13
IEU92_RS15765	IEU92_RS15765	hypothetical protein	-0.536196	6.15286	4.03515e-07	2.08173e-06
IEU92_RS00410	mraZ	division/cell wall cluster transcriptional repressor MraZ	-0.534213	3.57577	0.00174148	0.00438165
IEU92_RS09570	IEU92_RS09570	lysozyme inhibitor LprI family protein	-0.534181	5.45546	1.84606e-06	8.55538e-06
IEU92_RS16465	fis	DNA-binding transcriptional regulator Fis	-0.53392	5.34485	8.56704e-07	4.25391e-06
IEU92_RS03005	fepG	iron-enterobactin ABC transporter permease	-0.532277	5.01573	2.87647e-05	0.000104886
IEU92_RS06940	IEU92_RS06940	pseudogene	-0.531445	5.88956	5.03606e-08	2.96928e-07
IEU92_RS15750	tdcB	bifunctional threonine ammonia-lyase/L-serine ammonia-lyase TdcB	-0.531091	8.89841	7.84586e-48	3.52246e-46
IEU92_RS06655	puuR	HTH-type transcriptional regulator PuuR	-0.530609	4.5382	5.92878e-05	0.00020361
IEU92_RS11625	nuoA	NADH-quinone oxidoreductase subunit NuoA	-0.529295	2.85963	0.0207074	0.0407343
IEU92_RS16240	IEU92_RS16240	fimbria/pilus periplasmic chaperone	-0.524594	8.12348	2.90122e-32	7.9141e-31
IEU92_RS07850	IEU92_RS07850	recombinase family protein	-0.523761	3.83505	0.00416369	0.00966891
IEU92_RS12810	ndk	nucleoside-diphosphate kinase	-0.522716	4.56315	6.81083e-05	0.000231869
IEU92_RS07980	flxA	protein FlxA	-0.522635	5.70493	5.17248e-08	3.04139e-07
IEU92_RS11880	sixA	phosphohistidine phosphatase SixA	-0.520539	5.20692	3.85903e-06	1.68515e-05
IEU92_RS13475	IEU92_RS13475		-0.519875	4.83102	0.000641073	0.0017991
IEU92_RS08580	sufA	Fe-S cluster assembly scaffold SufA	-0.519481	4.64564	0.00447631	0.0103281
IEU92_RS03010	fepD	Fe(3+)-siderophore ABC transporter permease	-0.518207	4.03306	0.00582605	0.0131193
IEU92_RS06980	IEU92_RS06980	hypothetical protein	-0.517661	-0.394787	0.633685	0.725221
IEU92_RS03465	ybfE	LexA regulated protein	-0.517338	4.41222	0.000222482	0.000687383
IEU92_RS06755	ompG	monomeric porin OmpG	-0.516659	6.82812	2.28992e-10	1.8657e-09
IEU92_RS08630	aroD	type I 3-dehydroquinate dehydratase	-0.515955	6.12064	8.1653e-10	6.18496e-09
IEU92_RS13375	rnlB	type II toxin-antitoxin system antitoxin RnlB	-0.515771	5.49128	5.27475e-07	2.68408e-06
IEU92_RS10535	pphC	protein-serine/threonine phosphatase PphC	-0.515637	4.51983	0.000106985	0.00035361
IEU92_RS15665	IEU92_RS15665	DUF883 domain-containing protein	-0.513323	5.00191	1.54861e-05	5.95408e-05
IEU92_RS09815	amyA	alpha-amylase	-0.512301	6.41635	1.076e-11	9.88814e-11
IEU92_RS18560	ilvN	acetolactate synthase small subunit	-0.51156	5.38522	0.000102944	0.000341561
IEU92_RS11160	ccmE	cytochrome c maturation protein CcmE	-0.51042	5.64392	8.59731e-07	4.26403e-06
IEU92_RS03845	galK	galactokinase	-0.508901	5.51281	3.59395e-07	1.86851e-06
IEU92_RS19575	ompL	porin OmpL	-0.507773	7.36711	2.40422e-14	2.71973e-13
IEU92_RS18350	rfaS	LPS core biosynthesis protein RfaS	-0.506685	8.27627	4.47629e-29	1.08386e-27
IEU92_RS15045	gspS2	type II secretion system pilot lipoprotein GspS-beta	-0.50619	8.5043	1.16777e-31	3.06896e-30
IEU92_RS17475	rsmD	16S rRNA (guanine(966)-N(2))-methyltransferase	-0.505283	7.15644	1.48609e-16	1.95873e-15
IEU92_RS17575	IEU92_RS17575	ISAs1-like element ISEc1 family transposase	-0.505266	9.26902	8.12328e-41	2.8935e-39
IEU92_RS19475	rrf		-0.501491	4.98157	1.72383e-05	6.56335e-05
IEU92_RS04870	IEU92_RS04870	YccF domain-containing protein	-0.500874	6.07909	5.0951e-09	3.44739e-08
IEU92_RS02225	lon	endopeptidase La	-0.500454	7.30477	0.00036295	0.00107292
IEU92_RS20560	nrfC	cytochrome c nitrite reductase Fe-S protein	-0.498707	6.41092	4.06099e-10	3.20565e-09
IEU92_RS05685	potC	spermidine/putrescine ABC transporter permease PotC	-0.497508	4.10879	0.000864423	0.00234915
IEU92_RS06315	IEU92_RS06315	pseudogene	-0.49548	4.31704	0.00114671	0.00301178
IEU92_RS19505	IEU92_RS19505	YdgA family protein	-0.494873	9.9724	1.47288e-45	5.87788e-44
IEU92_RS08935	IEU92_RS08935	ABC transporter substrate-binding protein	-0.492383	5.17791	6.71927e-06	2.79807e-05
IEU92_RS09455	lpxM	lauroyl-Kdo(2)-lipid IV(A) myristoyltransferase	-0.492229	6.60512	2.37915e-10	1.92747e-09
IEU92_RS16155	kdsC	3-deoxy-manno-octulosonate-8-phosphatase KdsC	-0.491679	5.82259	1.58767e-06	7.47854e-06
IEU92_RS03490	IEU92_RS03490	pseudogene	-0.491126	8.00011	4.46145e-24	8.54616e-23
IEU92_RS10315	gndA	NADP-dependent phosphogluconate dehydrogenase	-0.489683	7.41943	9.49404e-15	1.11801e-13
IEU92_RS07595	IEU92_RS07595	protein YneP	-0.489266	0.97459	0.239304	0.334003
IEU92_RS03540	kdpF	K(+)-transporting ATPase subunit F	-0.487264	3.45967	0.0100344	0.0214207
IEU92_RS18335	rfaJ	lipopolysaccharide 1,2-glucosyltransferase RfaJ	-0.486804	10.0569	1.91258e-41	7.04548e-40
IEU92_RS18325	waaZ	3-deoxy-D-manno-oct-2-ulosonate III transferase WaaZ	-0.482426	8.32914	1.35547e-25	2.70467e-24
IEU92_RS12050	yfdV	transporter YfdV	-0.48222	7.06871	2.71339e-13	2.86635e-12
IEU92_RS11755	dedD	cell division protein DedD	-0.481599	6.69253	2.39786e-06	1.07879e-05
IEU92_RS12960	IEU92_RS12960	substrate-binding domain-containing protein	-0.481582	8.60967	4.84072e-28	1.1157e-26
IEU92_RS12455	IEU92_RS12455	hypothetical protein	-0.479752	3.23112	0.048287	0.085224
IEU92_RS05890	bluR	DNA-binding transcriptional repressor BluR	-0.477714	5.74255	0.00012106	0.000396179
IEU92_RS01545	IEU92_RS01545	pseudogene	-0.476084	7.21761	2.37069e-14	2.68886e-13
IEU92_RS08390	IEU92_RS08390	aldo/keto reductase family oxidoreductase	-0.475301	5.96036	6.09168e-08	3.5432e-07
IEU92_RS07705	lsrG	(4S)-4-hydroxy-5-phosphonooxypentane-2,3-dione isomerase	-0.475002	2.05404	0.109387	0.172945
IEU92_RS06375	kch	voltage-gated potassium channel protein	-0.474044	6.70353	2.77133e-11	2.4781e-10
IEU92_RS18740	yidD	membrane protein insertion efficiency factor YidD	-0.471503	6.04077	1.6452e-07	8.98707e-07
IEU92_RS05610	ndh	NADH-quinone dehydrogenase	-0.470376	6.64057	2.98299e-10	2.39417e-09
IEU92_RS07025	IEU92_RS07025	YdbL family protein	-0.470137	5.93701	4.03788e-07	2.08173e-06
IEU92_RS05955	IEU92_RS05955	hypothetical protein	-0.468069	5.66488	6.55222e-07	3.3068e-06
IEU92_RS19045	ilvL	ilv operon leader peptide	-0.467059	5.20745	1.85438e-05	7.01701e-05
IEU92_RS21970	hsdS	type I restriction-modification system specificity subunit	-0.466179	9.32734	9.93285e-46	4.03874e-44
IEU92_RS07920	essD	phage lysis protein EssD	-0.465919	-0.892198	1	1
IEU92_RS16400	rng	ribonuclease G	-0.46544	8.89176	2.36584e-31	6.17987e-30
IEU92_RS09895	fliM	flagellar motor switch protein FliM	-0.463868	5.8126	4.71635e-06	2.03275e-05
IEU92_RS07815	ydfG	bifunctional NADP-dependent 3-hydroxy acid dehydrogenase/3-hydroxypropionate dehydrogenase YdfG	-0.46304	5.38562	1.21862e-05	4.77913e-05
IEU92_RS03730	ybgE	cyd operon protein YbgE	-0.462803	4.63643	0.00768798	0.0167943
IEU92_RS06460	yciV	5'-3' exoribonuclease	-0.462307	6.34018	2.82681e-09	1.99078e-08
IEU92_RS08400	nemR	DNA-binding transcriptional regulator NemR	-0.461859	4.82718	0.000691223	0.00192453
IEU92_RS10685	IEU92_RS10685	glycoside hydrolase family 25 protein	-0.460221	7.10756	1.05405e-13	1.14432e-12
IEU92_RS18165	IEU92_RS18165	HEAT repeat domain-containing protein	-0.45923	6.84673	4.87926e-11	4.23131e-10
IEU92_RS19530	hemN	oxygen-independent coproporphyrinogen III oxidase	-0.457548	8.63186	2.47821e-23	4.58416e-22
IEU92_RS13470	IEU92_RS13470	pseudogene	-0.457214	5.20636	0.00231101	0.00563694
IEU92_RS07970	relB	type II toxin-antitoxin system antitoxin RelB	-0.456965	1.67837	0.193001	0.27802
IEU92_RS01195	IEU92_RS01195	pseudogene	-0.454524	6.18224	1.54825e-06	7.30085e-06
IEU92_RS18365	rfaQ	lipopolysaccharide core heptosyltransferase RfaQ	-0.454442	11.0451	3.52306e-58	2.02458e-56
IEU92_RS09620	cheW	chemotaxis protein CheW	-0.453735	5.47511	1.37756e-05	5.35578e-05
IEU92_RS13835	hypD	hydrogenase formation protein HypD	-0.451811	7.35086	9.56487e-12	8.86551e-11
IEU92_RS19035	maoP	macrodomain Ori organization protein MaoP	-0.451804	5.92336	4.69218e-07	2.40467e-06
IEU92_RS08170	IEU92_RS08170	DUF1471 domain-containing protein	-0.451058	5.49105	0.000273242	0.0008276
IEU92_RS05190	pgaC	poly-beta-1,6 N-acetyl-D-glucosamine synthase	-0.450541	8.02368	2.04176e-20	3.37164e-19
IEU92_RS02525	IEU92_RS02525	RHS repeat protein	-0.450429	7.94885	4.35782e-14	4.86585e-13
IEU92_RS01085	IEU92_RS01085		-0.450273	4.55079	0.00293189	0.00701246
IEU92_RS00950	IEU92_RS00950	YaeP family protein	-0.449635	6.03258	2.48508e-07	1.3142e-06
IEU92_RS06795	IEU92_RS06795	pseudogene	-0.449597	5.63448	2.271e-06	1.02708e-05
IEU92_RS18050	yiaJ	IclR family transcriptional regulator YiaJ	-0.449246	7.87168	2.26758e-18	3.32424e-17
IEU92_RS08150	mdtJ	multidrug/spermidine efflux SMR transporter subunit MdtJ	-0.446419	5.52234	1.02761e-05	4.10474e-05
IEU92_RS19165	rffA	dTDP-4-amino-4,6-dideoxygalactose transaminase	-0.44495	7.7073	3.60856e-18	5.23667e-17
IEU92_RS22120	IEU92_RS22120	DUF1328 domain-containing protein	-0.444123	3.25916	0.0529285	0.0920216
IEU92_RS08495	IEU92_RS08495	monooxygenase	-0.443888	0.305791	0.485872	0.596783
IEU92_RS03175	cspE	transcription antiterminator/RNA stability regulator CspE	-0.443048	4.74825	0.000415327	0.00120868
IEU92_RS21780	nanM	N-acetylneuraminate epimerase	-0.442109	9.89372	1.18064e-45	4.75568e-44
IEU92_RS17280	glpE	thiosulfate sulfurtransferase GlpE	-0.441929	5.70919	1.2523e-05	4.89785e-05
IEU92_RS08015	dicB	cell division inhibition protein DicB	-0.441487	3.19081	0.0328512	0.0604564
IEU92_RS16070	greA	transcription elongation factor GreA	-0.440669	5.87839	1.66131e-06	7.7744e-06
IEU92_RS18465	recG	ATP-dependent DNA helicase RecG	-0.437956	9.20939	1.3974e-38	4.81823e-37
IEU92_RS01115	ivy	Ivy family C-type lysozyme inhibitor	-0.437948	6.03949	8.83737e-07	4.37302e-06
IEU92_RS16520	rrf		-0.437667	5.84389	0.000144393	0.000464082
IEU92_RS11250	apbE	FAD:protein FMN transferase ApbE	-0.436132	5.8343	1.45499e-05	5.62424e-05
IEU92_RS16480	acrS	multidrug efflux transporter transcriptional repressor AcrS	-0.435747	7.96456	2.78711e-16	3.59654e-15
IEU92_RS05540	fabF	beta-ketoacyl-ACP synthase II	-0.435731	7.34655	5.22701e-13	5.42853e-12
IEU92_RS19020	IEU92_RS19020		-0.435463	3.27347	0.0245397	0.047049
IEU92_RS06900	IEU92_RS06900	phage protein	-0.43314	2.85389	0.0707626	0.118626
IEU92_RS16040	secG	preprotein translocase subunit SecG	-0.432743	5.11057	0.000879239	0.00238035
IEU92_RS08975	IEU92_RS08975	DUF1266 domain-containing protein	-0.431886	7.10953	2.11804e-11	1.91379e-10
IEU92_RS03280	IEU92_RS03280	DUF1266 domain-containing protein	-0.431198	7.78537	2.82984e-17	3.94712e-16
IEU92_RS19620	IEU92_RS19620	DeoR/GlpR transcriptional regulator	-0.429364	8.30432	1.78399e-23	3.32857e-22
IEU92_RS13345	IEU92_RS13345	DUF3987 domain-containing protein	-0.42888	4.99164	0.000701644	0.00195102
IEU92_RS06820	ynaI	low conductance mechanosensitive channel YnaI	-0.428289	6.66168	1.36515e-09	1.0127e-08
IEU92_RS20940	epmB	EF-P beta-lysylation protein EpmB	-0.426752	5.90888	5.0616e-06	2.16638e-05
IEU92_RS07580	IEU92_RS07580	insulinase family protein	-0.426678	7.71993	1.4239e-16	1.88252e-15
IEU92_RS08305	rsxD	electron transport complex subunit RsxD	-0.426542	7.01643	3.43459e-11	3.01489e-10
IEU92_RS20435	IEU92_RS20435	pseudogene	-0.425123	-0.0729397	0.531176	0.633519
IEU92_RS12610	IEU92_RS12610	glycine cleavage system transcriptional repressor	-0.42499	6.08813	3.61357e-07	1.87419e-06
IEU92_RS08765	espL1	pseudogene	-0.424566	5.37393	3.08565e-05	0.000111946
IEU92_RS10075	yeeO	toxic metabolite efflux MATE transporter YeeO	-0.424109	7.02482	2.14174e-09	1.54622e-08
IEU92_RS13140	trxC	thioredoxin TrxC	-0.423515	4.99826	0.000315054	0.000942319
IEU92_RS10270	hisD	histidinol dehydrogenase	-0.423483	6.61377	5.17563e-09	3.49639e-08
IEU92_RS14085	IEU92_RS14085	YgcG family protein	-0.421981	6.99377	1.05886e-10	8.89605e-10
IEU92_RS06475	rluB	23S rRNA pseudouridine(2605) synthase RluB	-0.420795	5.28439	0.00571405	0.0129008
IEU92_RS02445	IEU92_RS02445	HigA family addiction module antidote protein	-0.420539	4.9123	0.000318375	0.000950934
IEU92_RS09685	IEU92_RS09685	DUF2766 domain-containing protein	-0.418924	3.98141	0.00632808	0.0141024
IEU92_RS09890	fliL	flagellar basal body-associated protein FliL	-0.416625	3.0655	0.0451561	0.0802198
IEU92_RS03450	fur	ferric iron uptake transcriptional regulator	-0.415525	5.71241	7.16747e-06	2.97896e-05
IEU92_RS13915	surE	5'/3'-nucleotidase SurE	-0.415516	7.42091	5.97213e-13	6.14317e-12
IEU92_RS17960	hokA	type I toxin-antitoxin system toxin HokA	-0.414937	7.21346	3.34896e-08	2.03871e-07
IEU92_RS01200	pepD	cytosol nonspecific dipeptidase	-0.414824	8.03717	2.16939e-18	3.19115e-17
IEU92_RS04820	pqiB	intermembrane transport protein PqiB	-0.414822	6.76894	2.03736e-09	1.48078e-08
IEU92_RS07995	dicC	dicB transcriptional regulator DicC	-0.411744	0.446589	0.511934	0.615979
IEU92_RS07410	IEU92_RS07410	ISAs1-like element ISEc5 family transposase	-0.411448	7.82767	6.11412e-16	7.66043e-15
IEU92_RS19250	cyaY	iron donor protein CyaY	-0.410893	5.20501	0.000137014	0.000442677
IEU92_RS09550	IEU92_RS09550	cytochrome c-type protein TorY	-0.410833	6.71842	8.26487e-09	5.41361e-08
IEU92_RS08235	uidA	beta-glucuronidase	-0.409982	6.01322	2.37812e-05	8.85886e-05
IEU92_RS10810	yohO	protein YohO	-0.409729	5.24076	0.006678	0.0147904
IEU92_RS13420	IEU92_RS13420	hypothetical protein	-0.408721	4.04359	0.00574439	0.0129557
IEU92_RS03905	IEU92_RS03905	4-oxalomesaconate tautomerase	-0.407491	7.75137	1.18035e-13	1.27501e-12
IEU92_RS08555	sufE	cysteine desulfuration protein SufE	-0.406932	5.34565	0.000259345	0.000790506
IEU92_RS08105	clcB	voltage-gated ClC-type chloride channel ClcB	-0.406383	6.4433	5.31323e-08	3.11565e-07
IEU92_RS21655	fecB	Fe(3+) dicitrate ABC transporter substrate-binding protein FecB	-0.406241	7.00674	3.54542e-09	2.45671e-08
IEU92_RS07070	paaK	phenylacetate-CoA oxygenase/reductase subunit PaaK	-0.405046	5.19564	0.00110176	0.00291145
IEU92_RS13560	nrdH	glutaredoxin-like protein NrdH	-0.404708	2.98649	0.111333	0.175382
IEU92_RS01555	rclC	reactive chlorine species resistance protein RclC	-0.404669	8.19699	6.24817e-18	8.94672e-17
IEU92_RS21245	IEU92_RS21245	DUF2686 family protein	-0.404399	10.1732	3.58621e-33	1.03044e-31
IEU92_RS16865	rpsG	30S ribosomal protein S7	-0.404338	1.34264	0.384649	0.492232
IEU92_RS08655	IEU92_RS08655	electron transfer flavoprotein subunit alpha	-0.403843	5.34605	9.69517e-05	0.000322405
IEU92_RS03495	IEU92_RS03495	pseudogene	-0.403636	6.58815	1.30717e-07	7.26019e-07
IEU92_RS10900	IEU92_RS10900	DUF2542 family protein	-0.402052	6.39323	2.52791e-05	9.3522e-05
IEU92_RS06365	cls	cardiolipin synthase	-0.400221	5.03435	0.00583223	0.0131263
IEU92_RS14105	mazF	endoribonuclease MazF	-0.400113	5.89261	1.01063e-05	4.04816e-05
IEU92_RS10165	cbtA	type IV toxin-antitoxin system toxin CbtA	-0.39982	4.64103	0.0144126	0.0295943
IEU92_RS03080	IEU92_RS03080	LysR family transcriptional regulator	-0.399609	6.55318	4.57905e-07	2.35229e-06
IEU92_RS17105	aroB	3-dehydroquinate synthase	-0.399386	8.50315	6.45713e-22	1.15001e-20
IEU92_RS03910	IEU92_RS03910	anion permease	-0.397998	9.1469	2.80568e-29	6.87073e-28
IEU92_RS13700	srlA	PTS glucitol/sorbitol transporter subunit IIC	-0.397936	6.16704	8.15126e-06	3.35228e-05
IEU92_RS12370	IEU92_RS12370	DUF2919 domain-containing protein	-0.397364	5.19742	0.000212372	0.000658506
IEU92_RS08295	rsxB	electron transport complex subunit RsxB	-0.397354	4.17122	0.00589525	0.0132474
IEU92_RS17140	mrcA	peptidoglycan glycosyltransferase/peptidoglycan DD-transpeptidase MrcA	-0.397127	9.75105	1.47543e-24	2.85162e-23
IEU92_RS10065	IEU92_RS10065	YebC/PmpR family DNA-binding transcriptional regulator	-0.396661	7.35174	3.02854e-09	2.11899e-08
IEU92_RS06965	IEU92_RS06965	tail fiber assembly protein	-0.396576	5.72457	2.22875e-05	8.36025e-05
IEU92_RS01475	IEU92_RS01475	YagU family protein	-0.396415	9.42996	5.88841e-32	1.57634e-30
IEU92_RS03580	IEU92_RS03580	pseudogene	-0.396108	7.65148	1.7318e-12	1.69637e-11
IEU92_RS12480	IEU92_RS12480	aldehyde dehydrogenase EutE	-0.395543	5.87511	2.17937e-05	8.18928e-05
IEU92_RS22155	deoB	phosphopentomutase	-0.394758	7.89667	4.08935e-16	5.21452e-15
IEU92_RS18100	IEU92_RS18100	pseudogene	-0.394598	3.16501	0.08325	0.136481
IEU92_RS12040	evgS	acid-sensing system histidine kinase EvgS	-0.394513	9.23889	1.54641e-26	3.21981e-25
IEU92_RS11875	IEU92_RS11875	type 1 fimbrial protein	-0.39418	7.72991	7.20192e-14	7.91843e-13
IEU92_RS12035	evgA	acid-sensing system DNA-binding response regulator EvgA	-0.393148	6.91581	3.13806e-09	2.192e-08
IEU92_RS20950	ecnA	lipoprotein antitoxin entericidin A	-0.392367	4.1834	0.00913319	0.0196363
IEU92_RS08955	IEU92_RS08955	CDP-alcohol phosphatidyltransferase family protein	-0.392267	5.0745	0.000553376	0.00157637
IEU92_RS06925	trkG	Trk system potassium transporter TrkG	-0.391482	6.57685	7.24253e-07	3.63815e-06
IEU92_RS13825	hypB	hydrogenase nickel incorporation protein HypB	-0.390093	6.17044	6.72843e-05	0.000229608
IEU92_RS02020	sbcD	exonuclease subunit SbcD	-0.389974	8.34895	5.71775e-21	9.62637e-20
IEU92_RS08565	sufD	Fe-S cluster assembly protein SufD	-0.389796	6.88144	1.42563e-05	5.51568e-05
IEU92_RS21810	fimC	type 1 fimbria chaperone FimC	-0.389691	8.10739	7.42401e-15	8.79051e-14
IEU92_RS08265	add	adenosine deaminase	-0.389619	4.89759	0.00209724	0.00515931
IEU92_RS07535	IEU92_RS07535	ABC transporter permease	-0.388737	5.23033	0.00131441	0.00341067
IEU92_RS09700	ftnA	non-heme ferritin	-0.387706	7.24209	2.3099e-09	1.65652e-08
IEU92_RS01100	IEU92_RS01100	pseudogene	-0.387183	7.12543	1.02962e-09	7.6776e-09
IEU92_RS12200	IEU92_RS12200		-0.385122	2.41305	0.145118	0.2174
IEU92_RS12070	ypdI	colanic acid biosynthesis lipoprotein YpdI	-0.384063	5.76441	0.000125025	0.000406684
IEU92_RS07205	hokB	type I toxin-antitoxin system toxin HokB	-0.383234	1.87845	0.238243	0.332875
IEU92_RS12075	IEU92_RS12075	YfdY family protein	-0.382762	5.58733	0.000157964	0.000505062
IEU92_RS12300	IEU92_RS12300	YfeK family protein	-0.38209	5.58151	0.000722129	0.00200024
IEU92_RS15530	nfeR	DNA-binding transcriptional regulator NfeR	-0.381678	6.79442	1.41288e-07	7.81711e-07
IEU92_RS08120	IEU92_RS08120	LysR family transcriptional regulator	-0.381648	4.10101	0.0104028	0.0221303
IEU92_RS05220	IEU92_RS05220	hypothetical protein	-0.38058	7.02644	3.97894e-08	2.3918e-07
IEU92_RS20875	cadC	lysine decarboxylation/transport transcriptional activator CadC	-0.38051	9.97177	3.34869e-33	9.68649e-32
IEU92_RS02580	IEU92_RS02580	putative allantoin permease	-0.380406	8.72964	6.65496e-20	1.05841e-18
IEU92_RS07810	dcp	peptidyl-dipeptidase Dcp	-0.380189	7.45016	8.16149e-10	6.18496e-09
IEU92_RS13390	IEU92_RS13390	WYL domain-containing protein	-0.379554	5.60807	0.000176645	0.000555723
IEU92_RS17745	gadX	acid resistance transcriptional activator GadX	-0.378923	9.39779	4.33592e-28	1.00472e-26
IEU92_RS19545	glnL	nitrogen regulation protein NR(II)	-0.378883	7.07223	9.66913e-10	7.24764e-09
IEU92_RS02720	IEU92_RS02720	pseudogene	-0.378607	4.68491	0.00319283	0.0075777
IEU92_RS01835	IEU92_RS01835	transferase	-0.378406	7.16413	4.135e-10	3.2581e-09
IEU92_RS07555	dosC	diguanylate cyclase DosC	-0.37616	7.17086	2.45629e-09	1.74409e-08
IEU92_RS13995	casA	type I-E CRISPR-associated protein Cse1/CasA	-0.375243	9.59367	7.39644e-33	2.08671e-31
IEU92_RS16065	yhbY	ribosome assembly RNA-binding protein YhbY	-0.375016	5.8093	3.1525e-05	0.000113892
IEU92_RS02825	bor	serum resistance lipoprotein Bor	-0.37495	7.17781	5.49116e-10	4.27201e-09
IEU92_RS18915	atpI	F0F1 ATP synthase subunit I	-0.374346	5.60512	0.000152138	0.000487159
IEU92_RS07835	IEU92_RS07835	pseudogene	-0.373965	6.08775	0.000338963	0.00100615
IEU92_RS10720	IEU92_RS10720	fimbrial biogenesis outer membrane usher protein	-0.373755	9.68662	8.46886e-30	2.09775e-28
IEU92_RS01020	IEU92_RS01020		-0.373273	2.09744	0.215307	0.305758
IEU92_RS04395	IEU92_RS04395	heavy metal-binding domain-containing protein	-0.37186	3.50135	0.0616765	0.105236
IEU92_RS20955	ecnB	lipoprotein toxin entericidin B	-0.371852	5.34577	0.00619536	0.0138281
IEU92_RS15265	parC	DNA topoisomerase IV subunit A	-0.371638	3.35182	0.0547366	0.0945928
IEU92_RS03600	ybgI	radiation resistance protein YbgI	-0.371386	5.82214	0.000239781	0.000737656
IEU92_RS18590	IEU92_RS18590	DUF202 domain-containing protein	-0.37127	6.08168	7.1596e-05	0.000242403
IEU92_RS08835	celF	6-phospho-beta-glucosidase	-0.371266	6.83664	1.11818e-05	4.43364e-05
IEU92_RS06930	IEU92_RS06930	ParB N-terminal domain-containing protein	-0.371141	6.20919	6.06207e-06	2.54406e-05
IEU92_RS08335	pdxY	pyridoxal kinase	-0.370915	5.11725	0.00180494	0.00452284
IEU92_RS02475	IEU92_RS02475	SPFH/Band 7/PHB domain protein	-0.369515	7.29672	2.34821e-10	1.90599e-09
IEU92_RS17100	damX	cell division protein DamX	-0.36843	8.32207	5.76264e-13	5.95611e-12
IEU92_RS05015	cspH	cold shock-like protein CspH	-0.368271	5.13045	0.00516016	0.0117798
IEU92_RS07340	IEU92_RS07340	YdcY family protein	-0.367314	3.18572	0.065201	0.110246
IEU92_RS08310	rsxG	electron transport complex subunit RsxG	-0.365598	5.24347	0.00183834	0.00459585
IEU92_RS09930	dsrB	protein DsrB	-0.36557	5.07874	0.000983344	0.0026308
IEU92_RS02840	IEU92_RS02840	YlcI/YnfO family protein	-0.365455	5.27738	0.0171716	0.0345678
IEU92_RS11555	IEU92_RS11555	hypothetical protein	-0.365352	6.55676	2.65706e-06	1.18796e-05
IEU92_RS05285	csgA	curlin major subunit CsgA	-0.364782	7.2692	8.84927e-08	5.01847e-07
IEU92_RS05565	IEU92_RS05565	metal-dependent hydrolase	-0.364538	5.95528	4.06795e-05	0.000142543
IEU92_RS08725	ihfA	integration host factor subunit alpha	-0.364084	3.32402	0.084767	0.138389
IEU92_RS01565	IEU92_RS01565	pyridine nucleotide-disulfide oxidoreductase	-0.363935	9.73203	2.11204e-27	4.71653e-26
IEU92_RS13540	stpA	DNA-binding protein StpA	-0.363779	8.96225	8.37475e-22	1.47931e-20
IEU92_RS20345	IEU92_RS20345	hypothetical protein	-0.363543	1.46325	0.360362	0.469232
IEU92_RS15275	mqsA	type II toxin-antitoxin system antitoxin MqsA	-0.363466	5.7579	0.000197088	0.000614208
IEU92_RS13335	IEU92_RS13335	hypothetical protein	-0.362497	6.96771	4.28858e-06	1.86141e-05
IEU92_RS02790	IEU92_RS02790	YlcG family protein	-0.362111	5.57781	0.000327706	0.000976772
IEU92_RS04795	zapC	cell division protein ZapC	-0.359649	6.80677	2.97834e-06	1.32337e-05
IEU92_RS05865	IEU92_RS05865	isocitrate dehydrogenase	-0.358334	0.74837	0.565165	0.664707
IEU92_RS02560	allR	HTH-type transcriptional repressor AllR	-0.358257	6.56528	1.32744e-06	6.33585e-06
IEU92_RS17700	IEU92_RS17700	MgtC/SapB family protein	-0.357928	9.95126	5.46373e-28	1.25259e-26
IEU92_RS00675	yadC	fimbrial tip-adhesin YadC	-0.357512	9.61706	8.08601e-22	1.43418e-20
IEU92_RS10110	cobS	adenosylcobinamide-GDP ribazoletransferase	-0.357187	6.36094	3.65004e-05	0.000129586
IEU92_RS10430	gmm	GDP-mannose mannosyl hydrolase	-0.355969	1.42981	0.38409	0.491809
IEU92_RS21130	IEU92_RS21130	DUF2170 family protein	-0.354023	6.90657	1.55081e-05	5.95719e-05
IEU92_RS16355	argR	transcriptional regulator ArgR	-0.35353	6.99735	3.41131e-08	2.07081e-07
IEU92_RS15290	ygiW	OB fold stress tolerance protein YgiW	-0.353394	6.31707	9.77298e-06	3.92925e-05
IEU92_RS06565	IEU92_RS06565	DeoR/GlpR transcriptional regulator	-0.352646	6.06379	4.58365e-05	0.000159705
IEU92_RS10460	wcaC	colanic acid biosynthesis glycosyltransferase WcaC	-0.352237	6.93716	7.66388e-08	4.40418e-07
IEU92_RS01995	IEU92_RS01995	protein YkiD	-0.351962	6.26035	7.41522e-05	0.000250271
IEU92_RS19860	ftsN	cell division protein FtsN	-0.351377	7.86777	9.65661e-12	8.93133e-11
IEU92_RS10700	rcnR	Ni(II)/Co(II)-binding transcriptional repressor RcnR	-0.348712	5.3459	0.00429352	0.00994361
IEU92_RS03525	kdpC	K(+)-transporting ATPase subunit C	-0.348376	6.99153	3.47731e-07	1.81663e-06
IEU92_RS13485	IEU92_RS13485	pseudogene	-0.34761	6.95149	8.56704e-07	4.25391e-06
IEU92_RS15385	IEU92_RS15385	fimbrial-like protein	-0.347446	8.4203	7.85779e-13	7.96872e-12
IEU92_RS19390	tatA	Sec-independent protein translocase subunit TatA	-0.345739	6.72242	1.80057e-06	8.35354e-06
IEU92_RS21815	fimD	fimbrial usher FimD	-0.345664	11.273	5.17467e-36	1.65206e-34
IEU92_RS17365	IEU92_RS17365	hypothetical protein	-0.345536	5.57168	0.000942379	0.00252905
IEU92_RS11165	ccmD	heme exporter protein CcmD	-0.345492	3.19111	0.158101	0.233922
IEU92_RS15380	ubiK	ubiquinone biosynthesis accessory factor UbiK	-0.345099	6.89217	7.05368e-07	3.55572e-06
IEU92_RS03290	IEU92_RS03290	sel1 repeat family protein	-0.345094	7.57758	1.01376e-09	7.57242e-09
IEU92_RS07910	IEU92_RS07910	lysozyme	-0.344982	4.06241	0.0294029	0.0550028
IEU92_RS13340	alpA	DNA-binding transcriptional activator AlpA	-0.344171	6.54203	9.30261e-06	3.76119e-05
IEU92_RS12210	IEU92_RS12210		-0.343779	2.35116	0.186775	0.270406
IEU92_RS15315	IEU92_RS15315	antibiotic biosynthesis monooxygenase	-0.342468	6.91886	1.74516e-06	8.11397e-06
IEU92_RS08940	IEU92_RS08940	ABC transporter permease subunit	-0.34165	6.26088	0.000306464	0.000919511
IEU92_RS18450	rpoZ	DNA-directed RNA polymerase subunit omega	-0.341245	7.24515	3.05386e-05	0.000111073
IEU92_RS00695	htrE	Yad fimbria usher protein HtrE	-0.338379	11.293	3.59562e-27	7.74857e-26
IEU92_RS15395	IEU92_RS15395	fimbrial biogenesis outer membrane usher protein	-0.338374	10.5941	1.7876e-29	4.4026e-28
IEU92_RS06985	uspF	universal stress protein UspF	-0.338117	5.65843	0.000689508	0.001921
IEU92_RS13280	IEU92_RS13280	inner membrane protein YpjD	-0.337325	7.61846	3.42512e-09	2.37718e-08
IEU92_RS09375	IEU92_RS09375	YebY family protein	-0.337161	5.36582	0.00140975	0.00363835
IEU92_RS03125	citG	triphosphoribosyl-dephospho-CoA synthase CitG	-0.336517	6.16241	3.82681e-05	0.000134531
IEU92_RS21180	ulaR	HTH-type transcriptional regulator UlaR	-0.336103	6.37001	1.20449e-05	4.73231e-05
IEU92_RS05205	IEU92_RS05205	GGDEF domain-containing protein	-0.335603	5.63192	0.00104921	0.00278455
IEU92_RS07955	IEU92_RS07955	hypothetical protein	-0.33471	3.69288	0.0610882	0.104356
IEU92_RS21145	IEU92_RS21145	DUF350 domain-containing protein	-0.334297	7.66826	1.95125e-09	1.42299e-08
IEU92_RS01640	IEU92_RS01640	DUF2877 domain-containing protein	-0.333832	7.63227	3.26761e-10	2.61288e-09
IEU92_RS08180	folM	dihydromonapterin reductase	-0.332867	4.81554	0.0116708	0.0245611
IEU92_RS01055	IEU92_RS01055	pseudogene	-0.332836	5.55015	0.00114818	0.0030138
IEU92_RS12045	yfdE	CoA:oxalate CoA-transferase	-0.331806	6.72122	2.01842e-06	9.26451e-06
IEU92_RS04405	IEU92_RS04405	NAD(P)-dependent oxidoreductase	-0.331765	7.35235	3.77184e-08	2.27366e-07
IEU92_RS07440	narW	nitrate reductase molybdenum cofactor assembly chaperone	-0.328423	6.53463	1.14121e-05	4.51663e-05
IEU92_RS06780	tpx	thiol peroxidase	-0.328046	3.8539	0.0595785	0.10202
IEU92_RS09995	hprS	two-component system sensor histidine kinase HprS	-0.328002	6.85698	7.33363e-05	0.000247905
IEU92_RS19465	IEU92_RS19465		-0.327714	3.94006	0.0385231	0.0694125
IEU92_RS01635	IEU92_RS01635	ankyrin repeat domain-containing protein	-0.327565	7.17825	1.8003e-06	8.35354e-06
IEU92_RS21125	rlmB	23S rRNA (guanosine(2251)-2'-O)-methyltransferase RlmB	-0.327222	7.25046	1.76245e-07	9.57903e-07
IEU92_RS10360	wzx	O16 family O-antigen flippase	-0.327132	8.90444	1.17034e-16	1.56651e-15
IEU92_RS21105	IEU92_RS21105	DUF2065 domain-containing protein	-0.326435	4.93642	0.0190882	0.03793
IEU92_RS15695	IEU92_RS15695	DUF805 domain-containing protein	-0.326255	7.52439	2.02895e-08	1.26993e-07
IEU92_RS16625	IEU92_RS16625	DUF1992 domain-containing protein	-0.325757	5.22095	0.00320648	0.00760591
IEU92_RS12785	yfgM	ancillary SecYEG translocon subunit YfgM	-0.325566	6.56286	8.92352e-06	3.62834e-05
IEU92_RS09665	araH	arabinose ABC transporter permease AraH	-0.325192	4.78238	0.0245019	0.047024
IEU92_RS08700	ydiV	anti-FlhDC factor	-0.324929	5.95477	0.000429731	0.00124807
IEU92_RS17380	IEU92_RS17380	YrhB family protein	-0.324885	8.89662	4.50861e-18	6.52084e-17
IEU92_RS19300	IEU92_RS19300	hypothetical protein	-0.323164	7.42727	4.10962e-08	2.46349e-07
IEU92_RS14270	IEU92_RS14270		-0.323044	3.20563	0.109726	0.173294
IEU92_RS06100	dhaR	PTS-dependent dihydroxyacetone kinase operon transcriptional regulator DhaR	-0.322938	7.567	9.91032e-09	6.39424e-08
IEU92_RS15025	IEU92_RS15025		-0.322292	2.91537	0.134325	0.204069
IEU92_RS05370	bssS	biofilm formation regulator BssS	-0.322021	5.26316	0.00694932	0.0153362
IEU92_RS14195	fucA	L-fuculose-phosphate aldolase	-0.321844	8.34771	9.3358e-14	1.01867e-12
IEU92_RS10070	IEU92_RS10070		-0.321765	5.3129	0.00473615	0.0108868
IEU92_RS03235	rlmH	23S rRNA (pseudouridine(1915)-N(3))-methyltransferase RlmH	-0.320596	1.70704	0.33584	0.443194
IEU92_RS07855	IEU92_RS07855	tail fiber assembly protein	-0.320271	5.58313	0.00110381	0.0029133
IEU92_RS05845	IEU92_RS05845	tail assembly chaperone	-0.319391	6.51553	0.000326648	0.000974294
IEU92_RS22080	IEU92_RS22080		-0.319382	0.543835	0.636701	0.727514
IEU92_RS08055	IEU92_RS08055	YnfA family protein	-0.318944	5.1327	0.0226389	0.0438534
IEU92_RS04575	pflA	pyruvate formate lyase 1-activating protein	-0.318927	6.99826	2.18779e-06	9.94658e-06
IEU92_RS10760	IEU92_RS10760	hypothetical protein	-0.318769	6.2685	0.000245379	0.000753801
IEU92_RS07795	dgcZ	diguanylate cyclase DgcZ	-0.318301	6.80926	0.000933497	0.00250834
IEU92_RS05885	IEU92_RS05885	DUF1398 domain-containing protein	-0.318098	6.77723	9.099e-06	3.68578e-05
IEU92_RS08250	malI	mal regulon transcriptional regulator MalI	-0.316161	5.14473	0.0268098	0.0508584
IEU92_RS05200	pgaA	poly-beta-1,6 N-acetyl-D-glucosamine export porin PgaA	-0.316047	9.0947	2.18346e-17	3.05542e-16
IEU92_RS06830	ttcA	pseudogene	-0.315533	5.81246	0.000708819	0.00196843
IEU92_RS12215	IEU92_RS12215		-0.315229	1.08632	0.456496	0.568641
IEU92_RS12700	uraA	uracil permease	-0.315137	7.4511	1.61522e-05	6.17711e-05
IEU92_RS06790	mpaA	murein tripeptide amidase MpaA	-0.314795	5.16939	0.00536211	0.0121956
IEU92_RS15245	yqhH	lipoprotein YqhH	-0.314587	5.86442	0.00113633	0.00298815
IEU92_RS16235	IEU92_RS16235	DUF1120 domain-containing protein	-0.314531	9.7279	5.21965e-19	8.03454e-18
IEU92_RS16190	rapZ	RNase adapter RapZ	-0.313937	6.60182	2.24804e-05	8.41063e-05
IEU92_RS09865	fliG	flagellar motor switch protein FliG	-0.313241	6.58234	1.39446e-05	5.41452e-05
IEU92_RS14045	IEU92_RS14045	electron transfer flavoprotein subunit beta/FixA family protein	-0.313115	6.26811	0.000274383	0.000829888
IEU92_RS13465	IEU92_RS13465	recombinase family protein	-0.313065	7.54592	4.9003e-09	3.32603e-08
IEU92_RS02980	fes	enterochelin esterase	-0.312879	6.46754	0.000258433	0.000788284
IEU92_RS20850	ghoT	type V toxin-antitoxin system toxin GhoT	-0.312835	7.04997	2.15944e-06	9.84888e-06
IEU92_RS02915	cusF	Cu(+)/Ag(+) efflux RND transporter periplasmic metallochaperone CusF	-0.312003	8.47428	1.3454e-13	1.44967e-12
IEU92_RS15870	IEU92_RS15870	type 1 fimbrial protein	-0.311981	8.69615	1.04522e-10	8.79859e-10
IEU92_RS04425	hcr	NADH oxidoreductase	-0.311223	6.80511	5.18665e-06	2.20894e-05
IEU92_RS11770	IEU92_RS11770	DedA family protein	-0.310707	7.25838	2.09196e-06	9.56583e-06
IEU92_RS01535	IEU92_RS01535	pseudogene	-0.310623	8.1594	7.88484e-10	5.99489e-09
IEU92_RS05270	csgE	curli production assembly/transport protein CsgE	-0.310318	4.94702	0.0292256	0.0547424
IEU92_RS14035	IEU92_RS14035	glycerol-3-phosphate responsive antiterminator	-0.310049	7.01191	9.5772e-07	4.7216e-06
IEU92_RS21495	IEU92_RS21495	DUF898 domain-containing protein	-0.309892	7.91647	1.1683e-09	8.68166e-09
IEU92_RS21285	IEU92_RS21285	winged helix-turn-helix transcriptional regulator	-0.309857	5.23349	0.00400934	0.00934572
IEU92_RS11725	hisQ	histidine ABC transporter permease HisQ	-0.308735	5.95604	0.000455289	0.00131257
IEU92_RS18500	IEU92_RS18500	sugar efflux transporter	-0.308601	9.7962	1.66248e-23	3.11535e-22
IEU92_RS06385	tonB	TonB system transport protein TonB	-0.30828	3.39095	0.127177	0.195646
IEU92_RS13910	pcm	protein-L-isoaspartate O-methyltransferase	-0.30767	6.74895	3.07098e-05	0.000111507
IEU92_RS22030	IEU92_RS22030	DUF2501 domain-containing protein	-0.307111	5.82703	0.00439429	0.0101606
IEU92_RS06245	narI	respiratory nitrate reductase subunit gamma	-0.306708	5.31495	0.00712406	0.0156977
IEU92_RS02865	IEU92_RS02865	pseudogene	-0.306269	8.16459	2.14011e-08	1.33293e-07
IEU92_RS06400	IEU92_RS06400	UPF0259 family protein	-0.30624	4.82951	0.0235083	0.0453946
IEU92_RS22090	rsmC	16S rRNA (guanine(1207)-N(2))-methyltransferase RsmC	-0.306179	7.35498	1.01733e-06	4.97697e-06
IEU92_RS01680	IEU92_RS01680	hypothetical protein	-0.305424	7.17424	7.32841e-07	3.677e-06
IEU92_RS06970	IEU92_RS06970	recombinase family protein	-0.304441	4.61524	0.0332913	0.0611617
IEU92_RS17840	IEU92_RS17840	YhjR family protein	-0.304369	7.3474	2.07487e-05	7.80339e-05
IEU92_RS07905	IEU92_RS07905	DUF2514 domain-containing protein	-0.303998	4.18805	0.0616257	0.105191
IEU92_RS07715	IEU92_RS07715	bestrophin family inner membrane protein	-0.303388	5.16906	0.0715092	0.119738
IEU92_RS15545	IEU92_RS15545	tRNA-binding protein	-0.303082	5.84178	0.00145981	0.00375182
IEU92_RS10225	yeeE	transport protein YeeE	-0.302295	7.45719	6.0689e-08	3.53473e-07
IEU92_RS13580	proV	glycine betaine/L-proline ABC transporter ATP-binding protein ProV	-0.302005	9.83106	3.35465e-20	5.43555e-19
IEU92_RS10785	IEU92_RS10785	YehR family lipoprotein	-0.301443	6.06607	0.000963949	0.00258372
IEU92_RS17900	IEU92_RS17900		-0.300141	3.01488	0.165697	0.243989
IEU92_RS08850	chbC	PTS N,N'-diacetylchitobiose transporter subunit IIC	-0.300107	7.09363	2.48671e-06	1.11759e-05
IEU92_RS20045	rrf		-0.299275	3.74155	0.0815015	0.134073
IEU92_RS14395	ygeA	amino acid racemase	-0.297861	6.9717	5.00557e-06	2.14667e-05
IEU92_RS04735	ssuC	aliphatic sulfonate ABC transporter permease SsuC	-0.297603	5.45841	0.00597114	0.013411
IEU92_RS04320	nfsA	nitroreductase NfsA	-0.296787	6.26692	0.00130259	0.00338611
IEU92_RS01885	IEU92_RS01885	hypothetical protein	-0.296687	10.8318	2.86381e-25	5.61045e-24
IEU92_RS11545	IEU92_RS11545	YfbM family protein	-0.296459	6.48689	5.1465e-05	0.000177878
IEU92_RS00665	panC	pantoate--beta-alanine ligase	-0.296418	6.41562	0.000505216	0.00144587
IEU92_RS12665	hyfJ	hydrogenase 4 assembly chaperone HyfJ	-0.296293	5.68018	0.00274248	0.00659604
IEU92_RS16905	slyD	peptidylprolyl isomerase	-0.295668	7.06013	5.08873e-06	2.17368e-05
IEU92_RS17950	IEU92_RS17950	HTH-type transcriptional regulator	-0.294198	5.9535	0.00188738	0.00470208
IEU92_RS16445	IEU92_RS16445	YhdT family protein	-0.294097	6.70774	4.50119e-05	0.000157341
IEU92_RS03785	IEU92_RS03785		-0.293381	2.22998	0.30504	0.407665
IEU92_RS00505	yacG	DNA gyrase inhibitor YacG	-0.29318	3.54029	0.097362	0.156112
IEU92_RS09360	IEU92_RS09360	DUF1480 family protein	-0.293144	3.64285	0.10545	0.167461
IEU92_RS05705	roxA	[50S ribosomal protein L16]-arginine 3-hydroxylase	-0.293061	5.19362	0.0121754	0.0255232
IEU92_RS13920	truD	tRNA pseudouridine(13) synthase TruD	-0.29299	7.70424	3.25875e-08	1.9894e-07
IEU92_RS08845	chbA	PTS N,N'-diacetylchitobiose transporter subunit IIA	-0.292032	5.63799	0.00288494	0.00690924
IEU92_RS02835	IEU92_RS02835	hypothetical protein	-0.291691	7.81372	7.08341e-08	4.08695e-07
IEU92_RS02360	rsmS	pleiotropic regulatory protein RsmS	-0.291607	4.02906	0.0742552	0.123806
IEU92_RS17715	hdeD	acid-resistance protein HdeD	-0.29121	9.91218	1.02985e-17	1.4649e-16
IEU92_RS09385	yobA	CopC domain-containing protein YobA	-0.291078	5.09356	0.032806	0.060399
IEU92_RS09535	cmoA	carboxy-S-adenosyl-L-methionine synthase CmoA	-0.290492	5.77806	0.0529883	0.0920885
IEU92_RS15815	agaR	aga operon transcriptional regulator AgaR	-0.290249	7.75285	6.94189e-09	4.6101e-08
IEU92_RS02755	ybcL	Raf kinase inhibitor-like protein YbcL	-0.290231	8.11916	1.80954e-08	1.14022e-07
IEU92_RS05515	plsX	phosphate acyltransferase PlsX	-0.29008	7.4642	1.66028e-06	7.7744e-06
IEU92_RS19580	IEU92_RS19580	MFS transporter	-0.28952	11.0708	1.54915e-25	3.07688e-24
IEU92_RS04845	matP	macrodomain Ter protein MatP	-0.289266	4.58505	0.141827	0.213359
IEU92_RS04600	serC	3-phosphoserine/phosphohydroxythreonine transaminase	-0.288369	7.28281	5.22721e-06	2.22401e-05
IEU92_RS21805	IEU92_RS21805	type 1 fimbrial protein	-0.288112	8.31926	5.00087e-10	3.90467e-09
IEU92_RS09425	purT	formate-dependent phosphoribosylglycinamide formyltransferase	-0.28806	6.42133	0.000307212	0.000920781
IEU92_RS00715	pcnB	polynucleotide adenylyltransferase PcnB	-0.28766	7.64506	1.09426e-06	5.29697e-06
IEU92_RS02860	IEU92_RS02860	class I SAM-dependent methyltransferase	-0.287244	8.28255	1.00539e-11	9.25908e-11
IEU92_RS19570	IEU92_RS19570	MFS transporter	-0.286285	11.0971	6.04207e-26	1.22836e-24
IEU92_RS11285	atoD	acetate CoA-transferase subunit alpha	-0.285422	5.79801	0.0172538	0.0347116
IEU92_RS21115	nsrR	nitric oxide-sensing transcriptional repressor NsrR	-0.285394	6.49871	0.000108299	0.000357404
IEU92_RS08815	IEU92_RS08815	hypothetical protein	-0.285285	4.99701	0.0167989	0.0339444
IEU92_RS09840	IEU92_RS09840	GNAT family N-acetyltransferase	-0.284172	7.2504	1.01522e-06	4.97228e-06
IEU92_RS03515	kdpE	two-component system response regulator KdpE	-0.283813	6.09202	0.000687397	0.00191759
IEU92_RS16495	IEU92_RS16495	membrane protein	-0.28322	7.67293	1.70634e-06	7.95925e-06
IEU92_RS07870	IEU92_RS07870	YlcI/YnfO family protein	-0.282942	5.20537	0.0109711	0.023236
IEU92_RS19980	argC	N-acetyl-gamma-glutamyl-phosphate reductase	-0.28194	8.37456	1.95346e-10	1.60369e-09
IEU92_RS09820	IEU92_RS09820	lipoprotein	-0.281565	6.77079	5.19174e-05	0.000179155
IEU92_RS15365	zupT	zinc transporter ZupT	-0.281461	7.91376	2.11429e-08	1.31876e-07
IEU92_RS06605	sapF	peptide ABC transporter ATP-binding protein SapF	-0.280972	2.72122	0.273125	0.371933
IEU92_RS21215	ulaF	L-ribulose-5-phosphate 4-epimerase UlaF	-0.280542	6.4247	0.00026147	0.000796422
IEU92_RS13960	iap	alkaline phosphatase isozyme conversion aminopeptidase	-0.280363	9.07633	3.14385e-15	3.8169e-14
IEU92_RS10895	sanA	outer membrane permeability protein SanA	-0.278061	8.53056	1.15016e-10	9.62564e-10
IEU92_RS09095	IEU92_RS09095	GGDEF domain-containing protein	-0.27764	8.18847	2.87738e-09	2.02309e-08
IEU92_RS14115	IEU92_RS14115	GTP pyrophosphokinase	-0.277613	8.59606	2.71141e-11	2.42956e-10
IEU92_RS01480	IEU92_RS01480	YkgJ family cysteine cluster protein	-0.277525	7.91274	6.81543e-08	3.94288e-07
IEU92_RS08650	IEU92_RS08650	electron transfer flavoprotein	-0.277409	4.31787	0.0630872	0.107218
IEU92_RS12685	bepA	beta-barrel assembly-enhancing protease	-0.276752	7.37108	1.40305e-06	6.65252e-06
IEU92_RS03020	fepB	Fe2+-enterobactin ABC transporter substrate-binding protein	-0.275634	5.26197	0.0159702	0.0324067
IEU92_RS09830	yedF	sulfurtransferase-like selenium metabolism protein YedF	-0.275079	5.93708	0.00197586	0.00489142
IEU92_RS09140	IEU92_RS09140	YoaK family small membrane protein	-0.274844	3.62389	0.135625	0.205754
IEU92_RS12570	dapE	succinyl-diaminopimelate desuccinylase	-0.274619	0.149469	0.707289	0.789541
IEU92_RS04390	IEU92_RS04390	lipoprotein	-0.274484	6.23314	0.00149701	0.00382916
IEU92_RS15740	tdcD	propionate kinase	-0.273039	8.80749	4.32631e-09	2.96445e-08
IEU92_RS16205	mtgA	monofunctional biosynthetic peptidoglycan transglycosylase	-0.272598	5.90802	0.00170072	0.00429039
IEU92_RS00345	sgrT	glucose uptake inhibitor SgrT	-0.27243	4.93013	0.0617542	0.105283
IEU92_RS16180	hpf	ribosome hibernation promoting factor	-0.270901	5.98524	0.00173467	0.00436963
IEU92_RS04645	ycaQ	winged helix DNA-binding protein YcaQ	-0.270561	6.8082	0.000136509	0.000441706
IEU92_RS08450	purR	HTH-type transcriptional repressor PurR	-0.270455	5.69972	0.00400517	0.00934107
IEU92_RS14735	pepP	Xaa-Pro aminopeptidase	-0.270218	7.91859	3.53896e-07	1.84437e-06
IEU92_RS18085	ulaD	3-keto-L-gulonate-6-phosphate decarboxylase UlaD	-0.270088	6.40771	0.00120393	0.00314481
IEU92_RS05195	pgaB	poly-beta-1,6-N-acetyl-D-glucosamine N-deacetylase PgaB	-0.269586	8.53112	2.92822e-11	2.60757e-10
IEU92_RS01460	paoC	aldehyde oxidoreductase molybdenum-binding subunit PaoC	-0.268402	8.05403	2.21647e-07	1.18376e-06
IEU92_RS01220	phoE	phosphoporin PhoE	-0.268312	9.73543	1.52415e-12	1.50322e-11
IEU92_RS11215	napF	ferredoxin-type protein NapF	-0.268158	5.38236	0.0111777	0.023604
IEU92_RS03375	IEU92_RS03375		-0.268002	6.56793	0.000641163	0.0017991
IEU92_RS13435	IEU92_RS13435	RadC family protein	-0.267978	6.10288	0.00242408	0.00589603
IEU92_RS15305	IEU92_RS15305	DUF2645 family protein	-0.267436	6.48108	0.00144621	0.0037213
IEU92_RS02335	tomB	Hha toxicity modulator TomB	-0.266236	7.69465	5.73656e-06	2.42398e-05
IEU92_RS07135	IEU92_RS07135	pseudogene	-0.266172	9.31295	5.97846e-14	6.62395e-13
IEU92_RS10480	wzb	low molecular weight protein-tyrosine-phosphatase Wzb	-0.266145	5.3037	0.0125295	0.0261638
IEU92_RS02485	fetB	iron export ABC transporter permease subunit FetB	-0.266054	8.05689	4.74707e-08	2.81816e-07
IEU92_RS22195	IEU92_RS22195	hypothetical protein	-0.265982	4.48671	0.0409889	0.0733648
IEU92_RS11715	hisP	histidine ABC transporter ATP-binding protein HisP	-0.265782	5.67706	0.0144593	0.0296761
IEU92_RS07260	tnpA	pseudogene	-0.265687	4.72385	0.0567057	0.0977215
IEU92_RS00700	IEU92_RS00700	fimbrial chaperone	-0.265011	9.82638	7.63836e-13	7.78282e-12
IEU92_RS16030	IEU92_RS16030	phosphoethanolamine transferase	-0.264033	11.6928	1.82234e-17	2.5584e-16
IEU92_RS08205	fumC	class II fumarate hydratase	-0.263852	6.80591	0.00110275	0.00291229
IEU92_RS03535	kdpA	potassium-transporting ATPase subunit KdpA	-0.263584	8.01459	9.16014e-09	5.94581e-08
IEU92_RS13500	gabD	NADP-dependent succinate-semialdehyde dehydrogenase	-0.262938	6.86085	0.000248934	0.000762548
IEU92_RS21560	IEU92_RS21560		-0.262136	3.93583	0.200159	0.286988
IEU92_RS18820	bglH	carbohydrate-specific porin BglH	-0.261854	10.9623	3.13153e-21	5.31374e-20
IEU92_RS05020	cspG	cold shock protein CspG	-0.260654	1.19014	0.549325	0.650258
IEU92_RS16570	tsaC	L-threonylcarbamoyladenylate synthase type 1 TsaC	-0.260563	0.229835	0.721461	0.803487
IEU92_RS19015	rrf		-0.26001	3.84355	0.153887	0.228471
IEU92_RS08500	IEU92_RS08500	FAD-NAD(P)-binding protein	-0.25965	6.47066	0.00355099	0.0083587
IEU92_RS07110	paaY	phenylacetic acid degradation protein PaaY	-0.259375	5.79138	0.00651541	0.014475
IEU92_RS14725	ubiI	FAD-dependent 2-octaprenylphenol hydroxylase	-0.258692	7.57849	1.48915e-06	7.04525e-06
IEU92_RS15875	IEU92_RS15875	molecular chaperone	-0.258561	9.35473	5.31111e-15	6.34096e-14
IEU92_RS05660	nagK	N-acetylglucosamine kinase	-0.258446	4.91281	0.0304185	0.0566323
IEU92_RS10795	yehT	two-component system response regulator BtsR	-0.257349	6.03798	0.00247612	0.00600228
IEU92_RS00465	ddlB	D-alanine--D-alanine ligase	-0.256882	6.51239	0.000554419	0.00157768
IEU92_RS11995	IEU92_RS11995	phage protein	-0.256831	7.2965	3.71096e-05	0.0001311
IEU92_RS05450	flgE	flagellar hook protein FlgE	-0.256673	6.796	0.000317855	0.000950037
IEU92_RS19230	hemX	uroporphyrinogen-III C-methyltransferase	-0.2562	8.80885	7.92335e-12	7.42383e-11
IEU92_RS19565	IEU92_RS19565	TIM barrel protein	-0.255734	10.3519	1.48318e-18	2.21961e-17
IEU92_RS05180	phoH	phosphate starvation-inducible protein PhoH	-0.255636	6.08445	0.0081028	0.0176024
IEU92_RS03795	IEU92_RS03795		-0.254748	2.53592	0.299682	0.401627
IEU92_RS09495	IEU92_RS09495	YebB family permuted papain-like enzyme	-0.25443	5.04106	0.0285048	0.0536723
IEU92_RS08775	IEU92_RS08775	YdiY family protein	-0.254239	7.48367	4.44417e-05	0.000155474
IEU92_RS13210	raiA	ribosome-associated translation inhibitor RaiA	-0.253279	5.32145	0.0274294	0.051874
IEU92_RS03520	kdpD	two-component system sensor histidine kinase KdpD	-0.252614	8.85942	4.21978e-12	4.04162e-11
IEU92_RS03645	IEU92_RS03645	type 1 fimbrial protein	-0.251758	8.71971	1.23029e-06	5.91144e-06
IEU92_RS06015	umuC	DNA polymerase V catalytic protein	-0.251683	5.82366	0.00519046	0.0118427
IEU92_RS05895	bluF	blue light-responsive regulator BluF	-0.25119	7.55828	4.13153e-06	1.79686e-05
IEU92_RS06775	tyrR	transcriptional regulator TyrR	-0.251154	6.27835	0.00200645	0.00495009
IEU92_RS21300	IEU92_RS21300	hypothetical protein	-0.250686	4.84034	0.0468226	0.0829752
IEU92_RS00645	IEU92_RS00645	PTS sugar transporter subunit IIA	-0.250614	6.43479	0.000971209	0.00260156
IEU92_RS01360	IEU92_RS01360	pseudogene	-0.250497	5.41694	0.0209274	0.041036
IEU92_RS10980	IEU92_RS10980	NupC/NupG family nucleoside CNT transporter	-0.250037	6.87324	0.000165217	0.000526691
IEU92_RS17695	IEU92_RS17695	helix-turn-helix transcriptional regulator	-0.249494	8.94949	1.41346e-08	9.01182e-08
IEU92_RS14310	IEU92_RS14310	prepilin-type N-terminal cleavage/methylation domain-containing protein	-0.248615	5.15428	0.0521472	0.0908466
IEU92_RS04240	rimO	30S ribosomal protein S12 methylthiotransferase RimO	-0.248571	7.5859	9.19896e-06	3.72277e-05
IEU92_RS03630	IEU92_RS03630	fimbrial protein	-0.248419	8.66079	3.4048e-10	2.71251e-09
IEU92_RS15120	IEU92_RS15120	thymidylate kinase	-0.248379	8.35521	3.64316e-09	2.52039e-08
IEU92_RS07215	IEU92_RS07215	LysR family transcriptional regulator	-0.247531	5.95898	0.00740663	0.0162538
IEU92_RS13785	hycG	formate hydrogenlyase subunit HycG	-0.247503	6.81003	0.000272784	0.000826792
IEU92_RS09825	yedE	selenium metabolism membrane protein YedE/FdhT	-0.247295	5.91248	0.0264554	0.0503413
IEU92_RS07240	IEU92_RS07240	hypothetical protein	-0.246993	5.38999	0.0430604	0.076849
IEU92_RS13450	ypjF	type IV toxin-antitoxin system toxin YpjF	-0.245921	6.17225	0.00383483	0.00897292
IEU92_RS16260	IEU92_RS16260	pseudogene	-0.245026	5.67307	0.019944	0.0393943
IEU92_RS16545	IEU92_RS16545		-0.244962	3.77244	0.136521	0.206531
IEU92_RS03850	galT	galactose-1-phosphate uridylyltransferase	-0.244818	6.27908	0.00832659	0.0180159
IEU92_RS21995	IEU92_RS21995	YbdD/YjiX family protein	-0.244548	4.94274	0.0495455	0.086867
IEU92_RS14355	IEU92_RS14355	TerC family protein	-0.244406	7.84463	1.05913e-06	5.1522e-06
IEU92_RS09800	fliD	flagellar filament capping protein FliD	-0.243979	5.66935	0.00903196	0.0194444
IEU92_RS05995	IEU92_RS05995	fumarylacetoacetate hydrolase family protein	-0.243938	6.18894	0.00298707	0.00712467
IEU92_RS16515	IEU92_RS16515	amino acid ABC transporter ATP-binding protein	-0.243336	6.5648	0.00355843	0.00837165
IEU92_RS09315	kdgR	DNA-binding transcriptional regulator KdgR	-0.243234	6.36183	0.00256332	0.00619626
IEU92_RS08585	IEU92_RS08585	YdiH family protein	-0.243213	1.37817	0.587311	0.684694
IEU92_RS20475	aphA	acid phosphatase AphA	-0.243034	8.26897	2.36298e-08	1.45909e-07
IEU92_RS01500	ecpB	fimbrial chaperone EcpB	-0.242865	5.89417	0.00702358	0.0154921
IEU92_RS05235	IEU92_RS05235		-0.242593	3.57141	0.168646	0.247907
IEU92_RS11985	IEU92_RS11985	YfdQ family protein	-0.241917	8.19176	3.44409e-07	1.80146e-06
IEU92_RS10245	IEU92_RS10245	SDR family oxidoreductase	-0.241783	7.34929	4.53106e-05	0.000158154
IEU92_RS06675	pspF	phage shock protein operon transcriptional activator	-0.241511	5.40826	0.0289392	0.0543004
IEU92_RS11730	hisJ	histidine ABC transporter substrate-binding protein HisJ	-0.241381	5.01293	0.0491109	0.0862542
IEU92_RS18065	yiaM	2,3-diketo-L-gulonate TRAP transporter small permease YiaM	-0.241135	8.83556	3.53264e-07	1.8433e-06
IEU92_RS02780	IEU92_RS02780	DUF1364 domain-containing protein	-0.240009	3.9543	0.136144	0.206309
IEU92_RS12515	eutS	ethanolamine utilization microcompartment protein EutS	-0.239959	5.83091	0.0186329	0.037128
IEU92_RS21610	IEU92_RS21610	pseudogene	-0.239424	7.73393	5.07804e-06	2.17127e-05
IEU92_RS15935	yhbQ	DNA damage response exodeoxyribonuclease YhbQ	-0.239336	5.42265	0.0182704	0.0365069
IEU92_RS20505	pdeC	c-di-GMP phosphodiesterase PdeC	-0.239306	10.904	1.42582e-17	2.01485e-16
IEU92_RS17480	IEU92_RS17480	DUF1145 family protein	-0.238209	6.77503	0.00158434	0.0040286
IEU92_RS06280	purU	formyltetrahydrofolate deformylase	-0.237944	6.28932	0.0122859	0.0257174
IEU92_RS17225	gntX	DNA utilization protein GntX	-0.237842	7.0818	0.000169868	0.00053677
IEU92_RS04075	ybiI	C4-type zinc finger protein YbiI	-0.237602	4.30603	0.103457	0.164904
IEU92_RS15225	yqhC	DNA-binding transcriptional regulator YqhC	-0.237356	6.11209	0.00814815	0.0176741
IEU92_RS04950	IEU92_RS04950	hydrogenase expression/formation protein	-0.23676	6.94583	0.000246061	0.000755358
IEU92_RS09100	yeaK	mischarged aminoacyl-tRNA deacylase	-0.235659	5.03534	0.0655707	0.110784
IEU92_RS05465	flgH	flagellar basal body L-ring protein FlgH	-0.235361	5.88455	0.0296577	0.055371
IEU92_RS10440	gmd	GDP-mannose 4,6-dehydratase	-0.234475	7.12886	0.000294839	0.00088678
IEU92_RS09755	IEU92_RS09755	DUF2594 family protein	-0.234283	7.03756	0.000488786	0.00140258
IEU92_RS11070	IEU92_RS11070	microcin C ABC transporter permease YejB	-0.233808	5.76279	0.0154592	0.0314734
IEU92_RS02600	allE	(S)-ureidoglycine aminohydrolase	-0.233454	8.36334	1.57744e-08	9.96884e-08
IEU92_RS04150	mntR	manganese-binding transcriptional regulator MntR	-0.233209	5.27838	0.0352102	0.0641404
IEU92_RS09520	IEU92_RS09520	hydrolase	-0.233193	5.44652	0.0240087	0.0462436
IEU92_RS20720	phnE	pseudogene	-0.232806	7.75632	0.000753071	0.00207927
IEU92_RS13535	ygaP	thiosulfate sulfurtransferase YgaP	-0.23164	7.61783	1.19961e-05	4.72174e-05
IEU92_RS19280	uvrD	DNA helicase II	-0.231626	9.68885	1.1389e-13	1.23333e-12
IEU92_RS05170	efeO	iron uptake system protein EfeO	-0.231296	6.82641	0.00111773	0.00294283
IEU92_RS19225	hemY	protoheme IX biogenesis protein HemY	-0.231241	8.73294	1.01066e-06	4.95558e-06
IEU92_RS05310	mdoC	glucans biosynthesis protein MdoC	-0.231196	8.91781	1.11686e-10	9.36515e-10
IEU92_RS17705	hdeB	acid-activated periplasmic chaperone HdeB	-0.23104	6.08845	0.00666153	0.0147615
IEU92_RS12060	frc	formyl-CoA transferase	-0.231036	8.98301	9.46465e-10	7.10674e-09
IEU92_RS18280	waaH	UDP-glucuronate:LPS(HepIII) glycosyltransferase	-0.230695	9.86059	6.30031e-10	4.84899e-09
IEU92_RS18680	dgoK	2-dehydro-3-deoxygalactonokinase	-0.229875	7.99167	1.72312e-06	8.0288e-06
IEU92_RS02245	fadM	long-chain acyl-CoA thioesterase FadM	-0.228459	6.74423	0.00186564	0.00465062
IEU92_RS01755	lacY	lactose permease	-0.228011	9.08285	8.60098e-09	5.60821e-08
IEU92_RS10990	yeiL	transcriptional regulator YeiL	-0.227988	5.72166	0.031515	0.0584464
IEU92_RS06725	IEU92_RS06725	zinc-binding alcohol dehydrogenase	-0.227895	5.16963	0.071653	0.119932
IEU92_RS13600	ygaZ	L-valine exporter subunit YgaZ	-0.2268	7.29519	0.000142127	0.000457481
IEU92_RS01155	rayT	REP-associated tyrosine transposase RayT	-0.226463	6.24083	0.00688408	0.0152234
IEU92_RS14715	gcvT	glycine cleavage system aminomethyltransferase GcvT	-0.226315	8.14565	3.6415e-07	1.8864e-06
IEU92_RS20225	IEU92_RS20225		-0.224639	8.09063	3.02687e-06	1.34216e-05
IEU92_RS04760	IEU92_RS04760	molecular chaperone	-0.223668	8.27845	1.35669e-05	5.28691e-05
IEU92_RS02120	pgpA	phosphatidylglycerophosphatase A	-0.223631	4.96818	0.0873228	0.142077
IEU92_RS12905	hcaR	DNA-binding transcriptional regulator HcaR	-0.223517	6.56238	0.0030882	0.0073496
IEU92_RS18540	uhpT	hexose-6-phosphate:phosphate antiporter	-0.222542	8.24863	2.73905e-07	1.44496e-06
IEU92_RS09780	tcyJ	cystine ABC transporter substrate-binding protein	-0.222074	6.72849	0.00364443	0.00856929
IEU92_RS12590	IEU92_RS12590	neutral zinc metallopeptidase	-0.221608	6.67801	0.00954453	0.0204661
IEU92_RS00705	IEU92_RS00705	fimbrial protein	-0.221407	8.56349	0.000406397	0.00118644
IEU92_RS05495	rluC	23S rRNA pseudouridine(955/2504/2580) synthase RluC	-0.220765	6.82829	0.00209515	0.00515712
IEU92_RS06410	ompW	outer membrane protein OmpW	-0.220453	7.79806	0.000205798	0.000639501
IEU92_RS13455	ypjA	adhesin-like autotransporter YpjA/EhaD	-0.220414	11.4125	4.62423e-17	6.34728e-16
IEU92_RS04565	IEU92_RS04565	LysR family transcriptional regulator	-0.219994	8.07317	8.82789e-06	3.59964e-05
IEU92_RS16140	mlaF	phospholipid ABC transporter ATP-binding protein MlaF	-0.219695	8.47649	3.62121e-06	1.58773e-05
IEU92_RS11170	ccmC	heme exporter protein CcmC	-0.219364	6.71184	0.00572577	0.0129205
IEU92_RS22190	nadR	multifunctional transcriptional regulator/nicotinamide-nucleotide adenylyltransferase/ribosylnicotinamide kinase NadR	-0.219273	7.49749	0.000174257	0.000548611
IEU92_RS20870	cadB	cadaverine/lysine antiporter	-0.218907	9.65293	2.3769e-09	1.6961e-08
IEU92_RS02210	tig	trigger factor	-0.218844	7.75709	3.19746e-05	0.000115226
IEU92_RS09225	IEU92_RS09225	DUF1889 family protein	-0.218539	6.67975	0.00254479	0.00615934
IEU92_RS03355	IEU92_RS03355	PhoH family protein	-0.218177	6.81693	0.00395091	0.0092295
IEU92_RS18460	trmH	tRNA (guanosine(18)-2'-O)-methyltransferase TrmH	-0.217371	7.11958	0.000719982	0.00199558
IEU92_RS02590	IEU92_RS02590	uracil/xanthine transporter	-0.217043	8.31918	8.03817e-07	4.01909e-06
IEU92_RS21615	IEU92_RS21615	pseudogene	-0.216536	7.27704	0.000596511	0.00168809
IEU92_RS04885	IEU92_RS04885	DUF2057 family protein	-0.216405	6.55354	0.00559172	0.0126577
IEU92_RS15420	IEU92_RS15420	flotillin family protein	-0.216124	7.5356	0.00084817	0.00231368
IEU92_RS01010	IEU92_RS01010		-0.216004	7.97305	3.87437e-06	1.69014e-05
IEU92_RS06525	acnA	aconitate hydratase AcnA	-0.215905	7.80234	3.02805e-05	0.000110291
IEU92_RS11560	IEU92_RS11560	tetratricopeptide repeat protein	-0.215012	7.48915	0.00196848	0.00487596
IEU92_RS09255	yoaE	CNNM family cation transport protein YoaE	-0.214565	6.22678	0.0263368	0.0501598
IEU92_RS12690	arsC	arsenate reductase (glutaredoxin)	-0.214444	5.00151	0.104432	0.16609
IEU92_RS20030	IEU92_RS20030		-0.214396	8.10802	2.2679e-06	1.02675e-05
IEU92_RS16120	mlaB	lipid asymmetry maintenance protein MlaB	-0.214271	7.4974	0.00073009	0.0020197
IEU92_RS13605	ygaH	L-valine transporter subunit YgaH	-0.213925	5.76834	0.0364127	0.0660794
IEU92_RS22015	IEU92_RS22015	GntR family transcriptional regulator	-0.211916	9.21837	1.65582e-09	1.21371e-08
IEU92_RS01750	lacA	galactoside O-acetyltransferase	-0.211907	9.27965	6.59523e-10	5.06692e-09
IEU92_RS00380	leuO	transcriptional regulator LeuO	-0.211758	9.44766	9.15874e-08	5.17355e-07
IEU92_RS19295	IEU92_RS19295	DUF2628 domain-containing protein	-0.211286	7.85637	0.000430351	0.00124877
IEU92_RS20060	coaA	type I pantothenate kinase	-0.211176	2.88433	0.382055	0.490261
IEU92_RS02000	rdgC	recombination-associated protein RdgC	-0.210409	6.98177	0.00453263	0.0104415
IEU92_RS02685	IEU92_RS02685	fimbrial biogenesis usher protein	-0.210092	10.0182	1.48827e-08	9.46081e-08
IEU92_RS21095	hflK	FtsH protease activity modulator HflK	-0.209835	8.37342	2.63113e-06	1.17776e-05
IEU92_RS14000	cas3	CRISPR-associated helicase/endonuclease Cas3	-0.209479	10.8303	3.03868e-14	3.4195e-13
IEU92_RS01940	iraP	anti-adapter protein IraP	-0.209288	8.35454	6.09077e-05	0.000208674
IEU92_RS19765	cpxP	cell-envelope stress modulator CpxP	-0.208933	6.49531	0.00981595	0.0209959
IEU92_RS08830	chbG	chitin disaccharide deacetylase	-0.208631	6.10691	0.0393425	0.0706821
IEU92_RS21485	rraB	ribonuclease E inhibitor RraB	-0.207951	6.00437	0.112999	0.177423
IEU92_RS05960	IEU92_RS05960	pseudogene	-0.207734	5.90963	0.0532817	0.0925349
IEU92_RS09560	IEU92_RS09560	VOC family protein	-0.207592	4.23716	0.163774	0.241487
IEU92_RS06950	IEU92_RS06950	IS5-like element ISKpn26 family transposase	-0.20667	6.56552	0.00606605	0.0135887
IEU92_RS13690	pncC	nicotinamide-nucleotide amidase	-0.206575	5.77472	0.0532881	0.0925349
IEU92_RS06470	IEU92_RS06470	DUF2207 domain-containing protein	-0.206144	7.99384	3.23528e-05	0.000116492
IEU92_RS21820	fimF	type 1 fimbria minor subunit FimF	-0.206082	6.05572	0.0282707	0.0532546
IEU92_RS19395	tatB	Sec-independent protein translocase subunit TatB	-0.204861	6.64616	0.0103021	0.0219377
IEU92_RS13020	yfhb	phosphatidylglycerophosphatase C	-0.204719	7.58773	0.000218062	0.000675179
IEU92_RS05475	flgJ	flagellar assembly peptidoglycan hydrolase FlgJ	-0.203997	7.30734	0.00159841	0.0040596
IEU92_RS16780	gspC	type II secretion system protein GspC	-0.203606	10.1262	2.51195e-09	1.78067e-08
IEU92_RS04095	rlmF	23S rRNA (adenine(1618)-N(6))-methyltransferase RlmF	-0.203101	6.92455	0.00212807	0.00522024
IEU92_RS10100	ldtA	L,D-transpeptidase	-0.203088	6.79149	0.00884443	0.0190693
IEU92_RS02480	fetA	iron ABC transporter ATP-binding protein FetA	-0.202285	8.29865	3.49926e-05	0.000124849
IEU92_RS14990	trmB	tRNA (guanosine(46)-N7)-methyltransferase TrmB	-0.201873	6.62567	0.00441314	0.0101987
IEU92_RS09855	fliE	flagellar hook-basal body complex protein FliE	-0.201872	5.13628	0.259064	0.356691
IEU92_RS13430	IEU92_RS13430	antirestriction protein	-0.201701	5.41287	0.0793663	0.131061
IEU92_RS02035	brnQ	branched-chain amino acid transporter carrier protein BrnQ	-0.201589	7.87447	3.54341e-05	0.000126275
IEU92_RS15440	glnE	bifunctional [glutamate--ammonia ligase]-adenylyl-L-tyrosine phosphorylase/[glutamate--ammonia-ligase] adenylyltransferase	-0.2012	9.39292	1.34698e-06	6.41491e-06
IEU92_RS21900	IEU92_RS21900	YjiK family protein	-0.201059	8.44959	2.2426e-06	1.01851e-05
IEU92_RS06210	ychO	inverse autotransporter invasin YchO	-0.200605	6.53865	0.00837256	0.0181062
IEU92_RS22055	IEU92_RS22055	response regulator transcription factor	-0.200461	9.69526	1.41932e-09	1.05108e-08
IEU92_RS08045	IEU92_RS08045	Zn-dependent oxidoreductase	-0.200167	7.13522	0.00345448	0.00814931
IEU92_RS20390	IEU92_RS20390	pseudogene	-0.199536	8.34928	7.33123e-06	3.04408e-05
IEU92_RS01740	cynS	cyanase	-0.199399	4.93528	0.0908601	0.146834
IEU92_RS07190	gap	pseudogene	-0.199078	5.53116	0.044266	0.0787723
IEU92_RS01395	xynR	DNA-binding transcriptional repressor XynR	-0.199008	6.90802	0.02189	0.0425557
IEU92_RS05950	IEU92_RS05950	hypothetical protein	-0.198882	6.1363	0.0266053	0.0505227
IEU92_RS15915	IEU92_RS15915	permease	-0.19854	6.83167	0.00545762	0.0123867
IEU92_RS21345	chpB	endoribonuclease toxin ChpB	-0.198499	6.3328	0.0139533	0.0287608
IEU92_RS03770	IEU92_RS03770		-0.198462	2.73484	0.403816	0.511896
IEU92_RS21265	cycA	D-serine/D-alanine/glycine transporter	-0.197238	7.92195	3.81425e-05	0.000134199
IEU92_RS01470	paoA	aldehyde dehydrogenase iron-sulfur subunit	-0.196933	8.07175	0.00030592	0.000918825
IEU92_RS18825	bglB	6-phospho-beta-glucosidase BglB	-0.196817	10.0175	2.08471e-09	1.5101e-08
IEU92_RS18125	IEU92_RS18125	DUF3302 domain-containing protein	-0.196763	8.33842	4.70948e-06	2.03182e-05
IEU92_RS08550	ldtE	L,D-transpeptidase LdtE	-0.196644	6.82837	0.0150942	0.0308469
IEU92_RS16375	aaeA	p-hydroxybenzoic acid efflux pump subunit AaeA	-0.196596	7.54916	0.00186214	0.00464458
IEU92_RS10145	ag43	autotransporter adhesin Ag43	-0.196264	8.08177	0.000183836	0.000575822
IEU92_RS07360	mcbR	colanic acid/biofilm transcriptional regulator McbR	-0.195273	6.1694	0.0347506	0.0633834
IEU92_RS16380	IEU92_RS16380	AaeX family protein	-0.19509	5.368	0.120418	0.187298
IEU92_RS09935	yodD	peroxide/acid resistance protein YodD	-0.194605	4.55379	0.162775	0.240178
IEU92_RS07760	marC	NAAT family transporter MarC	-0.193093	2.00924	0.554983	0.654872
IEU92_RS09005	IEU92_RS09005	bifunctional pyrazinamidase/nicotinamidase	-0.19285	5.66552	0.0398048	0.071453
IEU92_RS07620	ydeP	acid resistance putative oxidoreductase YdeP	-0.192264	7.17105	0.00296812	0.00708731
IEU92_RS04280	IEU92_RS04280	hypothetical protein	-0.190682	4.25638	0.225947	0.318689
IEU92_RS08035	IEU92_RS08035	pseudogene	-0.190546	7.6486	0.000619022	0.00174606
IEU92_RS06935	IEU92_RS06935	hypothetical protein	-0.19048	5.51981	0.116626	0.181991
IEU92_RS04710	ompF	porin OmpF	-0.190193	6.93923	0.0211024	0.0412742
IEU92_RS19540	glnG	nitrogen regulation protein NR(I)	-0.189887	6.90725	0.0322777	0.0595535
IEU92_RS13720	gutM	transcriptional regulator GutM	-0.189609	5.59263	0.0682906	0.114929
IEU92_RS08885	astE	succinylglutamate desuccinylase	-0.189331	3.20066	0.367633	0.475621
IEU92_RS21510	pepA	leucyl aminopeptidase	-0.188973	9.04511	3.80878e-05	0.000134199
IEU92_RS09870	fliH	flagellar assembly protein FliH	-0.188917	6.59269	0.0262813	0.0500762
IEU92_RS17035	phoB	transcriptional regulator PhoB	-0.187996	7.94783	0.000746906	0.0020639
IEU92_RS14945	yggS	pyridoxal phosphate homeostasis protein	-0.187835	6.58145	0.0367613	0.0665999
IEU92_RS01505	ecpA	common pilus major fimbrillin subunit EcpA	-0.187574	6.98544	0.00425452	0.0098639
IEU92_RS02440	IEU92_RS02440	TraB/GumN family protein	-0.187261	6.96495	0.00462636	0.0106401
IEU92_RS07865	IEU92_RS07865	DNA-packaging protein	-0.186907	4.93158	0.136515	0.206531
IEU92_RS18510	nlpA	lipoprotein NlpA	-0.186576	11.1968	2.88942e-12	2.79851e-11
IEU92_RS17630	dtpB	dipeptide/tripeptide permease DtpB	-0.185852	8.46624	7.91656e-06	3.26398e-05
IEU92_RS12150	IEU92_RS12150	Nramp family divalent metal transporter	-0.185674	7.38747	0.00118005	0.00308729
IEU92_RS03420	nagA	N-acetylglucosamine-6-phosphate deacetylase	-0.185496	7.51551	0.00148236	0.00379878
IEU92_RS10140	IEU92_RS10140	GTPase family protein	-0.184907	5.64457	0.0747415	0.124521
IEU92_RS18410	slmA	nucleoid occlusion factor SlmA	-0.184598	7.86825	0.000331661	0.000987194
IEU92_RS11710	rpnB	recombination-promoting nuclease RpnB	-0.18371	8.55844	9.02775e-06	3.66036e-05
IEU92_RS02390	recR	recombination protein RecR	-0.182811	7.42769	0.00496114	0.0113676
IEU92_RS00160	caiF	carnitine metabolism transcriptional regulator CaiF	-0.182277	8.91482	1.05159e-06	5.12711e-06
IEU92_RS17625	uspA	universal stress protein UspA	-0.181868	7.60587	0.000669861	0.00187596
IEU92_RS21000	yjeM	glutamate/gamma-aminobutyrate family transporter YjeM	-0.181632	11.403	9.16063e-10	6.90251e-09
IEU92_RS04785	IEU92_RS04785	fimbrial chaperone	-0.181599	6.43076	0.017954	0.035958
IEU92_RS07305	IEU92_RS07305	ABC transporter substrate-binding protein	-0.181263	7.77565	0.000663604	0.00185965
IEU92_RS19525	yihI	Der GTPase-activating protein YihI	-0.181158	6.32819	0.0286438	0.0538633
IEU92_RS15890	rsmI	16S rRNA (cytidine(1402)-2'-O)-methyltransferase	-0.18113	7.25914	0.00983101	0.0210177
IEU92_RS15560	IEU92_RS15560	beta-galactosidase subunit beta	-0.180344	8.65066	4.68479e-06	2.02319e-05
IEU92_RS09025	IEU92_RS09025	carbohydrate kinase family protein	-0.179683	4.75528	0.150564	0.224
IEU92_RS18525	IEU92_RS18525	DUF1198 domain-containing protein	-0.179368	7.17497	0.00345642	0.00814944
IEU92_RS01620	pdeL	DNA-binding transcriptional activator/c-di-GMP phosphodiesterase PdeL	-0.178386	10.3671	3.41831e-10	2.71825e-09
IEU92_RS02585	allB	allantoinase AllB	-0.178344	7.91794	0.000309195	0.000926082
IEU92_RS16600	rsmB	16S rRNA (cytosine(967)-C(5))-methyltransferase RsmB	-0.178283	8.8884	3.71161e-06	1.62242e-05
IEU92_RS20880	IEU92_RS20880		-0.178247	3.29215	0.364077	0.472563
IEU92_RS19175	rffT	TDP-N-acetylfucosamine:lipid II N-acetylfucosaminyltransferase	-0.177875	8.07775	8.14182e-05	0.000273936
IEU92_RS04535	dmsA	dimethylsulfoxide reductase subunit A	-0.17751	8.048	0.000363493	0.00107379
IEU92_RS13775	hycI	hydrogenase maturation peptidase HycI	-0.177471	5.74886	0.0797323	0.131464
IEU92_RS11000	psuG	pseudouridine-5'-phosphate glycosidase	-0.177238	6.98571	0.00747333	0.0163835
IEU92_RS01830	IEU92_RS01830	YaiO family outer membrane beta-barrel protein	-0.176649	9.06043	8.70864e-06	3.55775e-05
IEU92_RS05490	rne	ribonuclease E	-0.175951	6.30363	0.0385798	0.0694855
IEU92_RS17165	hslO	Hsp33 family molecular chaperone HslO	-0.175538	7.94082	0.00022247	0.000687383
IEU92_RS10455	wcaD	putative colanic acid polymerase WcaD	-0.175166	7.50919	0.00267069	0.00643413
IEU92_RS16450	panF	sodium/pantothenate symporter	-0.175147	7.8385	0.0019003	0.00472882
IEU92_RS03305	hscC	molecular chaperone HscC	-0.174914	8.3521	7.05066e-05	0.000238902
IEU92_RS01850	IEU92_RS01850	glycosyltransferase family 2 protein	-0.174691	9.2307	1.29536e-06	6.20332e-06
IEU92_RS19335	pldB	lysophospholipase L2	-0.174324	8.92412	1.09626e-06	5.29697e-06
IEU92_RS20430	zur	zinc uptake transcriptional repressor Zur	-0.1743	8.59376	0.000112257	0.000369616
IEU92_RS15730	IEU92_RS15730	enamine/imine deaminase	-0.17391	5.09935	0.116419	0.181799
IEU92_RS00535	gspE	type II secretion system protein GspE	-0.173873	8.03657	0.00013776	0.000444754
IEU92_RS01150	IEU92_RS01150	C40 family peptidase	-0.17387	7.39168	0.0127878	0.0266645
IEU92_RS19000	IEU92_RS19000		-0.17385	8.1354	0.000263981	0.0008035
IEU92_RS05940	IEU92_RS05940	glycine zipper family protein	-0.173257	7.3241	0.00682992	0.0151191
IEU92_RS05350	IEU92_RS05350	YceI family protein	-0.172826	6.46184	0.0295223	0.0551783
IEU92_RS10615	IEU92_RS10615	pseudogene	-0.172697	6.70617	0.0153926	0.031368
IEU92_RS05675	IEU92_RS05675	DUF3592 domain-containing protein	-0.172401	7.91953	0.000711674	0.00197509
IEU92_RS02810	essD	phage lysis protein EssD	-0.172399	7.51085	0.00148107	0.00379878
IEU92_RS19170	wzxE	lipid III flippase WzxE	-0.17206	8.47172	0.000349322	0.00103476
IEU92_RS04370	artM	arginine ABC transporter permease ArtM	-0.172044	6.28229	0.0358366	0.0651163
IEU92_RS12535	IEU92_RS12535	DUF1176 domain-containing protein	-0.171387	7.31472	0.00617924	0.0137992
IEU92_RS09745	uvrY	UvrY/SirA/GacA family response regulator transcription factor	-0.170708	6.22412	0.0338324	0.0619183
IEU92_RS06050	IEU92_RS06050	potassium/proton antiporter	-0.170577	7.29936	0.00315804	0.0075034
IEU92_RS21930	IEU92_RS21930	pseudogene	-0.170576	7.8852	0.00055046	0.0015691
IEU92_RS19825	glpK	glycerol kinase GlpK	-0.170443	9.60624	1.62953e-06	7.6423e-06
IEU92_RS09045	IEU92_RS09045	zinc-binding dehydrogenase	-0.170328	5.06656	0.143493	0.215565
IEU92_RS07965	relE	type II toxin-antitoxin system mRNA interferase RelE	-0.169837	5.34581	0.105514	0.167502
IEU92_RS14275	IEU92_RS14275		-0.169551	2.28718	0.591567	0.688102
IEU92_RS09765	yecC	L-cystine ABC transporter ATP-binding protein YecC	-0.169489	6.49316	0.0379422	0.0685377
IEU92_RS04890	IEU92_RS04890	CoA-binding protein	-0.169404	5.1731	0.175877	0.256932
IEU92_RS17605	IEU92_RS17605	DUF2776 domain-containing protein	-0.169211	11.4404	1.78409e-09	1.30329e-08
IEU92_RS11005	IEU92_RS11005	pseudouridine kinase	-0.168792	7.2041	0.00650428	0.0144577
IEU92_RS01720	codB	cytosine permease	-0.168685	7.24746	0.00407394	0.00949118
IEU92_RS08445	ynhF	stress response protein YnhF	-0.168598	0.664082	0.881548	0.93468
IEU92_RS04285	ybjI	5-amino-6-(5-phospho-D-ribitylamino)uracil phosphatase	-0.168535	7.44248	0.00223304	0.0054622
IEU92_RS03935	bioB	biotin synthase BioB	-0.168461	6.79224	0.0182025	0.036405
IEU92_RS17175	pckA	phosphoenolpyruvate carboxykinase (ATP)	-0.168045	8.84583	5.4525e-06	2.30847e-05
IEU92_RS07530	IEU92_RS07530	D,D-dipeptide ABC transporter permease	-0.167875	7.25754	0.00799953	0.0173868
IEU92_RS02960	hokE	type I toxin-antitoxin system toxin HokE	-0.167742	5.4514	0.154526	0.229025
IEU92_RS11910	mlaA	phospholipid-binding lipoprotein MlaA	-0.167697	8.21367	0.000726157	0.00201011
IEU92_RS20015	trmA	tRNA (uridine(54)-C5)-methyltransferase TrmA	-0.166688	8.62966	3.0298e-05	0.000110291
IEU92_RS08985	selD	selenide,water dikinase SelD	-0.166476	6.24582	0.0471576	0.0834356
IEU92_RS17740	gadW	acid resistance transcriptional activator GadW	-0.166432	9.87474	5.88561e-07	2.98435e-06
IEU92_RS04670	cmoM	tRNA uridine 5-oxyacetic acid(34) methyltransferase CmoM	-0.166397	5.98176	0.0660978	0.111543
IEU92_RS13985	cas7e	type I-E CRISPR-associated protein Cas7/Cse4/CasC	-0.166388	9.16345	1.89029e-06	8.73196e-06
IEU92_RS12945	IEU92_RS12945	alcohol dehydrogenase catalytic domain-containing protein	-0.166304	6.68186	0.0182462	0.0364754
IEU92_RS15520	IEU92_RS15520		-0.166006	-0.0728872	0.83528	0.895759
IEU92_RS14500	IEU92_RS14500	pseudogene	-0.165321	9.59122	1.17396e-05	4.6335e-05
IEU92_RS09710	tyrP	tyrosine transporter TyrP	-0.165067	5.92417	0.0626623	0.10658
IEU92_RS21450	pyrL	pyr operon leader peptide	-0.164849	4.85065	0.169617	0.24908
IEU92_RS13135	IEU92_RS13135	tRNA/rRNA methyltransferase	-0.164716	6.79588	0.0188188	0.0374293
IEU92_RS17690	slp	outer membrane lipoprotein Slp	-0.16471	9.5958	1.5786e-05	6.05317e-05
IEU92_RS11470	arnE	4-amino-4-deoxy-L-arabinose-phosphoundecaprenol flippase subunit ArnE	-0.164358	4.23111	0.3631	0.4718
IEU92_RS19680	IEU92_RS19680	YiiG family protein	-0.16352	10.5841	4.62734e-08	2.75467e-07
IEU92_RS14540	dpaL	diaminopropionate ammonia-lyase	-0.162895	6.86984	0.0357692	0.0650486
IEU92_RS09785	fliZ	flagella biosynthesis regulatory protein FliZ	-0.162825	5.12296	0.147687	0.220482
IEU92_RS13565	nrdI	class Ib ribonucleoside-diphosphate reductase assembly flavoprotein NrdI	-0.162553	7.01104	0.0138921	0.0286895
IEU92_RS17660	arsR	As(III)-sensing metalloregulatory transcriptional repressor ArsR	-0.162405	6.70523	0.020218	0.0398991
IEU92_RS07470	yddG	aromatic amino acid efflux DMT transporter YddG	-0.162096	7.77127	0.0018541	0.00462987
IEU92_RS11965	IEU92_RS11965	phage N-6-adenine-methyltransferase	-0.161713	4.19034	0.2756	0.374712
IEU92_RS12305	IEU92_RS12305	WGR domain-containing protein	-0.161594	7.25737	0.0199633	0.0394145
IEU92_RS17765	IEU92_RS17765	response regulator transcription factor	-0.161422	8.90294	9.38994e-06	3.79092e-05
IEU92_RS06855	recT	recombination protein RecT	-0.160753	6.35717	0.0522934	0.0910645
IEU92_RS10300	IEU92_RS10300	bifunctional phosphoribosyl-AMP cyclohydrolase/phosphoribosyl-ATP diphosphatase HisIE	-0.160583	6.18942	0.0499428	0.0874304
IEU92_RS02200	IEU92_RS02200	lipoprotein	-0.160224	7.67725	0.00491497	0.0112738
IEU92_RS18170	IEU92_RS18170	pseudogene	-0.159997	10.4276	4.37013e-06	1.89109e-05
IEU92_RS11245	ada	bifunctional DNA-binding transcriptional regulator/O6-methylguanine-DNA methyltransferase Ada	-0.159899	6.11102	0.166485	0.244981
IEU92_RS07570	gadC	acid resistance gamma-aminobutyrate antiporter GadC	-0.159784	7.2231	0.0114894	0.0241911
IEU92_RS15405	IEU92_RS15405	fimbrial protein	-0.159014	7.15813	0.0153165	0.0312715
IEU92_RS03285	IEU92_RS03285	J domain-containing protein	-0.158903	9.77217	5.86246e-07	2.97611e-06
IEU92_RS19940	IEU92_RS19940	PTS fructose-like transporter subunit IIB	-0.158883	5.71133	0.127414	0.195876
IEU92_RS14625	IEU92_RS14625	hypothetical protein	-0.158778	6.0992	0.0756747	0.125784
IEU92_RS03070	IEU92_RS03070	ParB-like nuclease domain-containing protein	-0.158603	6.83892	0.0305123	0.0567824
IEU92_RS20985	frdB	fumarate reductase iron-sulfur protein	-0.158581	7.4877	0.0240293	0.0462556
IEU92_RS12730	pdeF	cyclic-guanylate-specific phosphodiesterase PdeF	-0.158457	9.42103	1.09512e-06	5.29697e-06
IEU92_RS13105	trmN	tRNA (adenosine(37)-N6)-methyltransferase TrmM	-0.158358	7.79202	0.00163133	0.0041359
IEU92_RS01875	tauD	taurine dioxygenase	-0.158341	6.83085	0.0298115	0.0556207
IEU92_RS07145	IEU92_RS07145	DUF2773 domain-containing bactofilin	-0.158182	7.7033	0.00614115	0.0137284
IEU92_RS02935	ybdG	mechanosensitive ion channel YbdG	-0.157746	10.3942	1.18279e-05	4.65979e-05
IEU92_RS03240	rsfS	ribosome silencing factor	-0.157225	4.12449	0.327978	0.434282
IEU92_RS04040	cecR	DNA-binding transcriptional regulator CecR	-0.157135	5.93761	0.106312	0.168527
IEU92_RS15415	IEU92_RS15415	DUF1449 family protein	-0.156824	9.25876	2.00559e-05	7.56264e-05
IEU92_RS02945	IEU92_RS02945	MmcQ/YjbR family DNA-binding protein	-0.156818	5.30469	0.183859	0.266902
IEU92_RS04975	etk	tyrosine-protein kinase	-0.156729	8.00195	0.00108729	0.00288205
IEU92_RS03800	IEU92_RS03800		-0.156524	2.36909	0.594733	0.689987
IEU92_RS13990	casB	type I-E CRISPR-associated protein Cse2/CasB	-0.156332	7.81347	0.00162194	0.00411452
IEU92_RS20935	IEU92_RS20935	YjeJ family protein	-0.156217	9.83956	2.51737e-05	9.32921e-05
IEU92_RS19455	IEU92_RS19455		-0.156133	8.10565	0.000592995	0.00168035
IEU92_RS08920	ydjY	protein YdjY	-0.156037	6.7696	0.0484988	0.0854927
IEU92_RS03000	fepC	iron-enterobactin ABC transporter ATP-binding protein	-0.155643	6.02599	0.0922614	0.148764
IEU92_RS18815	IEU92_RS18815	xylanase	-0.15564	9.4043	7.81935e-06	3.2343e-05
IEU92_RS00275	IEU92_RS00275	hypothetical protein	-0.155137	7.44362	0.0141704	0.0291385
IEU92_RS08680	ppsR	posphoenolpyruvate synthetase regulatory kinase/phosphorylase PpsR	-0.154655	5.73004	0.100498	0.160603
IEU92_RS04490	aat	leucyl/phenylalanyl-tRNA--protein transferase	-0.154649	6.74656	0.0610427	0.10432
IEU92_RS07515	osmC	peroxiredoxin OsmC	-0.154364	6.60187	0.049455	0.0867879
IEU92_RS06990	ompN	porin OmpN	-0.154137	8.23734	0.00571361	0.0129008
IEU92_RS21905	IEU92_RS21905	DUF3343 domain-containing protein	-0.153254	8.04247	0.00164447	0.004165
IEU92_RS07740	sad	succinate-semialdehyde dehydrogenase	-0.153183	6.0622	0.104288	0.165982
IEU92_RS11345	nrdA	ribonucleoside-diphosphate reductase subunit alpha	-0.152866	-1.39487	1	1
IEU92_RS02380	dnaX	DNA polymerase III subunit gamma/tau	-0.152694	-1.39488	1	1
IEU92_RS10040	IEU92_RS10040		-0.152628	4.80437	0.227444	0.320563
IEU92_RS06715	IEU92_RS06715	sugar ABC transporter permease	-0.15256	6.65858	0.0641019	0.108558
IEU92_RS11050	lpxT	Kdo(2)-lipid A phosphotransferase	-0.152211	7.67061	0.00340821	0.00804457
IEU92_RS02820	rzoD	prophage lysis lipoprotein RzoD	-0.15201	5.49251	0.133839	0.203545
IEU92_RS00120	ileS	isoleucine--tRNA ligase	-0.151979	-1.39484	1	1
IEU92_RS10605	IEU92_RS10605	hypothetical protein	-0.151698	6.4721	0.0550895	0.0951647
IEU92_RS02655	cysS	cysteine--tRNA ligase	-0.151635	-1.39478	1	1
IEU92_RS08645	IEU92_RS08645	AraC family transcriptional regulator	-0.150817	5.99337	0.0808491	0.133102
IEU92_RS13240	IEU92_RS13240	YfiR family protein	-0.149932	8.82957	0.000257562	0.000786742
IEU92_RS22020	lgoD	L-galactonate oxidoreductase	-0.149723	9.1262	0.000449229	0.00129684
IEU92_RS14265	IEU92_RS14265		-0.149472	2.29645	0.653895	0.742229
IEU92_RS12055	oxc	oxalyl-CoA decarboxylase	-0.149191	9.55492	5.42001e-05	0.000186733
IEU92_RS11525	rbn	ribonuclease BN	-0.149137	9.0497	3.28348e-05	0.000117988
IEU92_RS07080	paaB	2-(1,2-epoxy-1,2-dihydrophenyl)acetyl-CoA isomerase	-0.148786	5.10709	0.370425	0.47872
IEU92_RS16565	aroE	shikimate dehydrogenase	-0.148379	8.31701	0.000629015	0.00176962
IEU92_RS06705	ycjM	glucosylglycerate phosphorylase	-0.148264	7.23339	0.0174556	0.0350412
IEU92_RS09430	kdgA	bifunctional 4-hydroxy-2-oxoglutarate aldolase/2-dehydro-3-deoxy-phosphogluconate aldolase	-0.14821	6.14524	0.214077	0.304412
IEU92_RS03215	dacA	D-alanyl-D-alanine carboxypeptidase DacA	-0.148154	6.73235	0.04393	0.0782992
IEU92_RS05265	csgF	curli production assembly/transport protein CsgF	-0.148078	6.0213	0.245929	0.342695
IEU92_RS02010	araJ	MFS transporter AraJ	-0.14764	9.26621	2.47366e-05	9.18299e-05
IEU92_RS04625	ihfB	integration host factor subunit beta	-0.14684	5.39491	0.238292	0.332875
IEU92_RS22235	creB	two-component system response regulator CreB	-0.14675	7.47518	0.0073065	0.0160505
IEU92_RS05330	IEU92_RS05330	acidic protein MsyB	-0.146675	4.14695	0.337027	0.444397
IEU92_RS08330	gstA	glutathione transferase GstA	-0.146637	6.04899	0.0870177	0.141634
IEU92_RS06955	IEU92_RS06955	pseudogene	-0.146586	4.52458	0.261657	0.359611
IEU92_RS04915	yccA	FtsH protease modulator YccA	-0.145904	7.50565	0.0203088	0.04006
IEU92_RS03635	IEU92_RS03635	molecular chaperone	-0.14564	5.92683	0.124329	0.192271
IEU92_RS19900	metF	methylenetetrahydrofolate reductase	-0.145617	7.74739	0.00442728	0.0102204
IEU92_RS14860	cmtA	PTS mannitol transporter subunit IICB	-0.145116	9.52865	9.43726e-06	3.80136e-05
IEU92_RS02995	fepE	LPS O-antigen length regulator	-0.144733	8.61508	0.000372244	0.00109513
IEU92_RS02575	glxR	2-hydroxy-3-oxopropionate reductase	-0.144566	8.43285	0.00102546	0.00272992
IEU92_RS13790	hycF	formate hydrogenlyase subunit HycF	-0.144509	6.6417	0.0413143	0.0739164
IEU92_RS21830	fimH	type 1 fimbria D-mannose specific adhesin FimH	-0.144065	9.17663	3.94491e-05	0.000138457
IEU92_RS04580	pflB	formate C-acetyltransferase	-0.14379	8.74176	0.000118228	0.000388682
IEU92_RS08125	IEU92_RS08125	MFS transporter	-0.143732	6.58752	0.0495606	0.086867
IEU92_RS12940	IEU92_RS12940	aldose 1-epimerase	-0.143373	6.92595	0.0866291	0.141108
IEU92_RS01245	yafW	type IV toxin-antitoxin system antitoxin YafW	-0.143333	6.13921	0.146257	0.21871
IEU92_RS18615	IEU92_RS18615	AraC family transcriptional regulator	-0.143196	10.8458	2.26071e-05	8.43608e-05
IEU92_RS14420	IEU92_RS14420	HAAAP family serine/threonine permease	-0.143159	9.94711	4.72534e-05	0.000164376
IEU92_RS19685	IEU92_RS19685	putative frv operon regulatory protein	-0.143083	10.8985	1.59627e-06	7.51084e-06
IEU92_RS18515	IEU92_RS18515	hypothetical protein	-0.142888	9.02287	0.000842668	0.00230158
IEU92_RS07830	IEU92_RS07830	mannitol dehydrogenase family protein	-0.142434	7.03076	0.0240124	0.0462436
IEU92_RS02795	quuD	antitermination protein QuuD	-0.14241	8.13378	0.00120978	0.00315817
IEU92_RS10575	baeS	two-component system sensor histidine kinase BaeS	-0.142289	7.14354	0.0279738	0.0527646
IEU92_RS02885	IEU92_RS02885	DUF4434 family protein	-0.142286	6.89921	0.0564387	0.0973782
IEU92_RS03985	moaE	molybdopterin synthase catalytic subunit MoaE	-0.14217	7.08282	0.0575304	0.098945
IEU92_RS16550	IEU92_RS16550		-0.142007	8.0593	0.00197925	0.00489419
IEU92_RS05840	IEU92_RS05840	tail fiber assembly protein	-0.141611	7.72686	0.00661517	0.0146663
IEU92_RS20005	fabR	HTH-type transcriptional repressor FabR	-0.141453	7.82535	0.00792646	0.0172453
IEU92_RS15370	IEU92_RS15370	hypothetical protein	-0.14131	8.12164	0.0477647	0.0843713
IEU92_RS07635	IEU92_RS07635	type 1 fimbrial protein	-0.141178	6.12441	0.0979189	0.156947
IEU92_RS11255	ompC	porin OmpC	-0.141169	8.54339	0.000764598	0.00210631
IEU92_RS05305	clsC	cardiolipin synthase ClsC	-0.141131	8.23076	0.00113922	0.00299393
IEU92_RS21490	IEU92_RS21490	GNAT family N-acetyltransferase	-0.141036	9.1627	0.000343068	0.00101764
IEU92_RS21770	IEU92_RS21770	pseudogene	-0.140868	11.4706	1.59815e-07	8.75224e-07
IEU92_RS12390	eutR	HTH-type transcriptional regulator EutR	-0.140622	6.79118	0.0409678	0.0733574
IEU92_RS02385	ybaB	YbaB/EbfC family nucleoid-associated protein	-0.140517	6.77103	0.0567671	0.0977883
IEU92_RS08165	pntA	Re/Si-specific NAD(P)(+) transhydrogenase subunit alpha	-0.140317	6.19567	0.210167	0.299345
IEU92_RS17410	ugpA	sn-glycerol-3-phosphate ABC transporter permease UgpA	-0.140015	7.77226	0.00563828	0.0127564
IEU92_RS02815	rrrD	lysozyme RrrD	-0.139977	8.54209	0.00193302	0.00480031
IEU92_RS12935	IEU92_RS12935	DoxX family protein	-0.139937	7.70042	0.00656968	0.014573
IEU92_RS15475	ttdR	DNA-binding transcriptional activator TtdR	-0.139697	9.95296	2.705e-05	9.93909e-05
IEU92_RS02505	IEU92_RS02505	ABC transporter ATP-binding protein	-0.139541	6.34207	0.129077	0.197768
IEU92_RS09915	fliQ	flagellar biosynthesis protein FliQ	-0.13954	2.03187	0.747525	0.827899
IEU92_RS11095	rsuA	16S rRNA pseudouridine(516) synthase RsuA	-0.139465	6.98521	0.0695021	0.11674
IEU92_RS20630	alsE	D-allulose-6-phosphate 3-epimerase	-0.139453	6.78296	0.0618599	0.105382
IEU92_RS12385	hemF	oxygen-dependent coproporphyrinogen oxidase	-0.139297	7.20669	0.0205624	0.0405231
IEU92_RS15895	lpoA	penicillin-binding protein activator LpoA	-0.13927	9.15039	0.000352199	0.00104229
IEU92_RS09390	holE	DNA polymerase III subunit theta	-0.138869	3.99725	0.466871	0.578887
IEU92_RS18710	recF	DNA replication/repair protein RecF	-0.138605	8.69555	0.00245809	0.00596867
IEU92_RS01030	rrf		-0.13859	3.69629	0.439708	0.551395
IEU92_RS19160	rffC	dTDP-4-amino-4,6-dideoxy-D-galactose acyltransferase	-0.138552	8.13238	0.00479601	0.0110127
IEU92_RS01300	IEU92_RS01300	LysR family transcriptional regulator	-0.13802	7.78335	0.0285414	0.0537177
IEU92_RS03585	IEU92_RS03585	YbgA family protein	-0.137878	6.84913	0.0589668	0.101173
IEU92_RS20635	alsC	D-allose ABC transporter permease	-0.137708	7.41577	0.0144018	0.0295862
IEU92_RS00425	ftsI	peptidoglycan glycosyltransferase FtsI	-0.137515	-1.65788	1	1
IEU92_RS20405	plsB	glycerol-3-phosphate 1-O-acyltransferase PlsB	-0.137514	-1.65788	1	1
IEU92_RS16860	fusA	elongation factor G	-0.137511	-1.65788	1	1
IEU92_RS10920	mglA	galactose/methyl galactoside ABC transporter ATP-binding protein MglA	-0.137406	8.58179	0.00526559	0.0120014
IEU92_RS17200	feoA	ferrous iron transporter A	-0.137362	8.2167	0.00276287	0.00664137
IEU92_RS13275	ffh	signal recognition particle protein	-0.137296	-1.65789	1	1
IEU92_RS06090	dhaL	dihydroxyacetone kinase ADP-binding subunit DhaL	-0.13697	5.23495	0.37981	0.488214
IEU92_RS10410	IEU92_RS10410	UDP-glucose--undecaprenyl-phosphate glucose-1-phosphate transferase	-0.136684	7.53415	0.011356	0.0239571
IEU92_RS16440	accC	acetyl-CoA carboxylase biotin carboxylase subunit	-0.13667	-1.65784	1	1
IEU92_RS03380	IEU92_RS03380		-0.136669	-1.65784	1	1
IEU92_RS03250	nadD	nicotinate-nucleotide adenylyltransferase	-0.136667	-1.65784	1	1
IEU92_RS04850	ompA	porin OmpA	-0.136592	7.1553	0.022947	0.0443903
IEU92_RS18470	gltS	sodium/glutamate symporter	-0.136579	8.93691	0.00152854	0.00390053
IEU92_RS15410	glgS	cell surface composition regulator GlgS	-0.136527	7.43994	0.0209816	0.0410862
IEU92_RS21515	lptF	LPS export ABC transporter permease LptF	-0.136456	-1.65785	1	1
IEU92_RS16700	rplE	50S ribosomal protein L5	-0.136452	-1.65785	1	1
IEU92_RS10000	hprR	response regulator transcription factor HprR	-0.136102	7.87795	0.0299327	0.0558001
IEU92_RS11915	IEU92_RS11915	formate/nitrite transporter family protein	-0.13572	7.45499	0.0157301	0.0319644
IEU92_RS01805	IEU92_RS01805	3-(3-hydroxy-phenyl)propionate transporter	-0.134946	7.23873	0.0451244	0.0802004
IEU92_RS21910	IEU92_RS21910	2-hydroxyglutaryl-CoA dehydratase activator	-0.134593	7.16402	0.0486391	0.0856393
IEU92_RS15705	IEU92_RS15705	pirin family protein	-0.134353	6.88447	0.0463774	0.0822579
IEU92_RS03530	kdpB	potassium-transporting ATPase subunit KdpB	-0.134273	7.87011	0.0114744	0.0241714
IEU92_RS12295	pdxK	pyridoxine/pyridoxal/pyridoxamine kinase	-0.133745	6.2923	0.104627	0.166338
IEU92_RS01690	IEU92_RS01690	DUF1471 domain-containing protein	-0.133478	7.95361	0.0133203	0.0276411
IEU92_RS02610	allD	ureidoglycolate dehydrogenase	-0.133351	8.49529	0.00170122	0.00429039
IEU92_RS04770	IEU92_RS04770	fimbrial protein	-0.133049	7.43361	0.02058	0.0405393
IEU92_RS18120	IEU92_RS18120	HlyD family secretion protein	-0.132546	9.7715	2.46355e-05	9.15338e-05
IEU92_RS01765	lacI	DNA-binding transcriptional repressor LacI	-0.132364	7.81623	0.0123568	0.0258408
IEU92_RS08420	IEU92_RS08420	ATP-dependent helicase	-0.131898	8.21906	0.0154991	0.0315398
IEU92_RS11535	IEU92_RS11535	VWA domain-containing protein	-0.131555	8.75725	0.00256512	0.00619713
IEU92_RS17580	IEU92_RS17580	ABC transporter permease	-0.131289	8.14299	0.00352031	0.00829101
IEU92_RS10995	IEU92_RS10995	NupC/NupG family nucleoside CNT transporter	-0.131193	7.30284	0.0264698	0.0503464
IEU92_RS06760	IEU92_RS06760	LacI family DNA-binding transcriptional regulator	-0.131032	6.91265	0.083645	0.137024
IEU92_RS06405	IEU92_RS06405	pseudogene	-0.130962	2.90932	0.593979	0.689482
IEU92_RS13750	hypF	carbamoyltransferase HypF	-0.130831	8.33176	0.00168202	0.00424692
IEU92_RS11630	lrhA	transcriptional regulator LrhA	-0.13082	8.62443	0.00247526	0.00600228
IEU92_RS18260	IEU92_RS18260	rhodanese-like domain-containing protein	-0.130749	7.26216	0.0941553	0.151421
IEU92_RS17495	zntA	Zn(II)/Cd(II)/Pb(II) translocating P-type ATPase ZntA	-0.130605	9.90021	3.64463e-05	0.0001295
IEU92_RS00270	IEU92_RS00270	hypothetical protein	-0.130479	10.2986	2.24134e-05	8.39287e-05
IEU92_RS10710	rcnB	Ni(II)/Co(II) efflux transporter accessory subunit RcnB	-0.13019	8.90479	0.00213695	0.00523608
IEU92_RS11990	yfdR	5'-deoxynucleotidase	-0.129448	9.57699	0.000110724	0.000364848
IEU92_RS06310	tdk	thymidine kinase	-0.129193	7.20802	0.0313868	0.0582338
IEU92_RS13770	ascB	6-phospho-beta-glucosidase AscB	-0.128891	8.0421	0.0064082	0.0142588
IEU92_RS16530	rrf		-0.12885	3.46743	0.501747	0.60677
IEU92_RS07510	bdm	biofilm-dependent modulation protein	-0.128787	6.25053	0.134949	0.2048
IEU92_RS07420	IEU92_RS07420	flavin reductase family protein	-0.128575	6.14325	0.126292	0.194862
IEU92_RS08280	ydgT	transcription modulator YdgT	-0.12848	6.62301	0.117055	0.182462
IEU92_RS04160	ldtB	L,D-transpeptidase	-0.128381	7.50647	0.0384353	0.0692831
IEU92_RS08965	IEU92_RS08965	YnjH family protein	-0.127979	4.60605	0.506596	0.611683
IEU92_RS20395	ubiC	chorismate lyase	-0.127914	6.95122	0.0795088	0.131246
IEU92_RS14135	IEU92_RS14135	glucarate dehydratase-related protein	-0.127902	8.49173	0.00204272	0.00503093
IEU92_RS09345	yebS	membrane integrity lipid transport subunit YebS	-0.127649	6.45141	0.127157	0.195646
IEU92_RS08945	IEU92_RS08945	ATP-binding cassette domain-containing protein	-0.127436	5.36336	0.261058	0.359018
IEU92_RS21140	IEU92_RS21140	YjfK family protein	-0.12728	8.41472	0.00297368	0.00709666
IEU92_RS08605	rprA		-0.127134	4.94582	0.315062	0.418723
IEU92_RS14705	gcvP	aminomethyl-transferring glycine dehydrogenase	-0.12713	9.40633	0.000877657	0.00238035
IEU92_RS10965	IEU92_RS10965	YeiH family protein	-0.127109	6.37237	0.164317	0.242122
IEU92_RS08095	IEU92_RS08095	dimethyl sulfoxide reductase anchor subunit	-0.126566	5.85251	0.150263	0.223708
IEU92_RS07390	IEU92_RS07390	pseudogene	-0.126327	8.15259	0.00579487	0.0130627
IEU92_RS04510	lrp	leucine-responsive transcriptional regulator Lrp	-0.126273	7.3619	0.0288177	0.054096
IEU92_RS21945	IEU92_RS21945	hypothetical protein	-0.126176	10.3075	0.000257357	0.000786671
IEU92_RS03470	ybfF	esterase	-0.125409	6.68847	0.0749485	0.124818
IEU92_RS13730	gutQ	arabinose-5-phosphate isomerase GutQ	-0.125225	7.01387	0.0543719	0.0940758
IEU92_RS02665	ybcJ	ribosome-associated protein YbcJ	-0.124446	2.02012	0.732426	0.813597
IEU92_RS10850	IEU92_RS10850	YIP1 family protein	-0.12396	6.58139	0.0883063	0.143352
IEU92_RS09295	yobF	YobF family protein	-0.123953	6.39787	0.209202	0.298169
IEU92_RS07430	IEU92_RS07430	PhzF family isomerase	-0.123901	6.02624	0.171871	0.251875
IEU92_RS02695	sfmF	fimbria assembly protein	-0.123861	9.11335	0.000313807	0.000939241
IEU92_RS12010	dsdC	DNA-binding transcriptional regulator DsdC	-0.123668	6.80245	0.0856101	0.139554
IEU92_RS07750	yneK	putative protein YneK	-0.123519	6.673	0.0958657	0.153955
IEU92_RS11590	nuoI	NADH-quinone oxidoreductase subunit NuoI	-0.123373	4.31081	0.393589	0.500847
IEU92_RS00670	panB	3-methyl-2-oxobutanoate hydroxymethyltransferase	-0.123218	7.61334	0.043958	0.0782992
IEU92_RS06835	IEU92_RS06835	DUF3596 domain-containing protein	-0.12307	7.18485	0.0490791	0.0862335
IEU92_RS14615	ygfT	formate-dependent uric acid utilization protein YgfT	-0.122396	9.06475	0.00109627	0.00289873
IEU92_RS15550	ebgR	transcriptional regulator EbgR	-0.121757	7.95306	0.0107717	0.0228363
IEU92_RS01510	ecpR	ECP biosynthesis operon DNA-binding transcriptional regulator EcpR	-0.121754	5.71142	0.208642	0.297738
IEU92_RS11110	yejK	nucleoid-associated protein YejK	-0.121158	6.86664	0.0775041	0.12833
IEU92_RS10610	yegS	lipid kinase YegS	-0.12077	7.17016	0.0487424	0.0857819
IEU92_RS21685	IEU92_RS21685	GntP family permease	-0.120595	10.5954	2.80959e-05	0.000102622
IEU92_RS09155	IEU92_RS09155	DUF1869 domain-containing protein	-0.120593	6.30746	0.170069	0.249574
IEU92_RS06105	IEU92_RS06105	autotransporter outer membrane beta-barrel domain-containing protein	-0.120475	8.18685	0.0325191	0.0599474
IEU92_RS19445	trkH	Trk system potassium transporter TrkH	-0.119511	8.73875	0.00142251	0.00366469
IEU92_RS04010	IEU92_RS04010	endonuclease/exonuclease/phosphatase family protein	-0.118715	5.00126	0.322034	0.427198
IEU92_RS14710	gcvH	glycine cleavage system protein GcvH	-0.11857	5.83153	0.236331	0.331247
IEU92_RS14675	sdhE	FAD assembly factor SdhE	-0.117375	2.85339	0.667232	0.753609
IEU92_RS11815	epmC	elongation factor P hydroxylase	-0.117215	5.526	0.301916	0.403866
IEU92_RS05735	nudJ	phosphatase NudJ	-0.117118	5.00766	0.352175	0.46052
IEU92_RS09085	IEU92_RS09085	YeaH/YhbH family protein	-0.116995	6.72133	0.130284	0.199326
IEU92_RS07065	paaD	phenylacetate degradation protein PaaD	-0.116633	4.31034	0.41702	0.52693
IEU92_RS04630	IEU92_RS04630	ComEC family protein	-0.116592	7.92038	0.0207206	0.0407416
IEU92_RS20765	pmrB	two-component system sensor histidine kinase PmrB	-0.116295	7.50499	0.0543059	0.0940372
IEU92_RS21545	idnD	L-idonate 5-dehydrogenase	-0.115536	10.2794	0.00197757	0.00489285
IEU92_RS01570	rclR	DNA-binding transcriptional regulator RclR	-0.115498	9.14003	0.00185012	0.00462263
IEU92_RS07540	IEU92_RS07540	ABC transporter substrate-binding protein	-0.115437	5.60235	0.276776	0.375539
IEU92_RS20975	frdD	fumarate reductase subunit FrdD	-0.115115	6.51324	0.195367	0.281051
IEU92_RS21775	IEU92_RS21775	9-O-acetyl-N-acetylneuraminic acid deacetylase	-0.115069	10.3996	0.000267873	0.000814773
IEU92_RS05725	hflD	high frequency lysogenization protein HflD	-0.115066	4.5987	0.434133	0.54529
IEU92_RS03170	pagP	lipid IV(A) palmitoyltransferase PagP	-0.114484	7.62208	0.0307933	0.0572311
IEU92_RS08855	chbB	PTS N,N'-diacetylchitobiose transporter subunit IIB	-0.114376	5.33934	0.264289	0.362674
IEU92_RS04200	moeA	molybdopterin molybdotransferase MoeA	-0.113678	7.61519	0.0318807	0.0590231
IEU92_RS14415	IEU92_RS14415	acetyl-CoA C-acetyltransferase	-0.1135	7.66122	0.0325902	0.0600529
IEU92_RS20575	nrfF	heme lyase NrfEFG subunit NrfF	-0.113482	6.22814	0.21578	0.306328
IEU92_RS18580	emrD	multidrug efflux MFS transporter EmrD	-0.113349	8.50796	0.0153929	0.031368
IEU92_RS04665	elyC	envelope biogenesis factor ElyC	-0.112705	4.69581	0.467667	0.579042
IEU92_RS00815	cdaR	DNA-binding transcriptional regulator CdaR	-0.11264	7.43162	0.0704037	0.118099
IEU92_RS14800	scpC	propionyl-CoA:succinate CoA transferase	-0.112463	8.02645	0.0170135	0.0342976
IEU92_RS04705	aspC	aspartate transaminase	-0.111936	6.92926	0.110461	0.174263
IEU92_RS07165	IEU92_RS07165	phosphatase PAP2/dual specificity phosphatase family protein	-0.111897	6.38439	0.143766	0.215899
IEU92_RS12490	eutM	ethanolamine utilization microcompartment protein EutM	-0.111662	5.5024	0.269513	0.368178
IEU92_RS19655	fdhE	formate dehydrogenase accessory protein FdhE	-0.110877	7.32191	0.0605441	0.10355
IEU92_RS14920	rsmE	16S rRNA (uracil(1498)-N(3))-methyltransferase	-0.109756	7.04089	0.0843369	0.137791
IEU92_RS12145	IEU92_RS12145	DUF2502 domain-containing protein	-0.109679	5.04995	0.38452	0.492213
IEU92_RS18070	yiaN	2,3-diketo-L-gulonate transporter large permease YiaN	-0.109575	9.91943	0.00103045	0.0027415
IEU92_RS11720	IEU92_RS11720	ABC transporter permease	-0.109571	7.84666	0.0473063	0.0836644
IEU92_RS15135	yghU	glutathione-dependent disulfide-bond oxidoreductase	-0.109529	6.93194	0.111291	0.17538
IEU92_RS04140	opgE	phosphoethanolamine transferase	-0.10937	8.63638	0.00524067	0.0119509
IEU92_RS11495	menB	1,4-dihydroxy-2-naphthoyl-CoA synthase	-0.109138	7.04337	0.153593	0.228114
IEU92_RS10675	IEU92_RS10675	kinase	-0.109066	6.4912	0.178284	0.260035
IEU92_RS10310	ugd	UDP-glucose 6-dehydrogenase	-0.108866	8.46776	0.0131521	0.0273447
IEU92_RS18060	IEU92_RS18060	YhcH/YjgK/YiaL family protein	-0.10874	9.10607	0.00513158	0.0117265
IEU92_RS20300	rluF	23S rRNA pseudouridine(2604) synthase RluF	-0.108418	7.64422	0.181035	0.263512
IEU92_RS01990	IEU92_RS01990	pseudogene	-0.108325	8.78834	0.00934058	0.0200587
IEU92_RS06435	trpB	tryptophan synthase subunit beta	-0.108259	5.89788	0.229828	0.323395
IEU92_RS11375	glpT	glycerol-3-phosphate transporter	-0.108199	6.93288	0.100206	0.160255
IEU92_RS21290	cpdB	2',3'-cyclic-nucleotide 2'-phosphodiesterase	-0.10803	10.1951	0.000438901	0.00126872
IEU92_RS14795	scpB	methylmalonyl-CoA decarboxylase	-0.107556	6.80901	0.133768	0.203508
IEU92_RS13610	emrR	multidrug efflux transporter EmrAB transcriptional repressor EmrR	-0.107513	4.99502	0.362332	0.470945
IEU92_RS17195	IEU92_RS17195	RNA-binding transcriptional accessory protein	-0.107217	9.82323	0.00111147	0.00292814
IEU92_RS01035	IEU92_RS01035		-0.107096	3.37375	0.622179	0.716237
IEU92_RS20620	yjcS	alkyl sulfatase YjcS	-0.10705	10.4387	0.00015238	0.000487572
IEU92_RS14530	IEU92_RS14530	sigma-54-dependent transcriptional regulator	-0.106567	9.97641	0.00155756	0.0039652
IEU92_RS14515	xdhA	xanthine dehydrogenase molybdenum-binding subunit XdhA	-0.106458	9.0274	0.0110805	0.0234448
IEU92_RS00610	IEU92_RS00610	YacC family pilotin-like protein	-0.104815	5.79178	0.287882	0.388591
IEU92_RS12020	dsdA	D-serine ammonia-lyase	-0.104799	7.40624	0.0763856	0.12677
IEU92_RS21725	IEU92_RS21725	PTS system EIIC permease component	-0.104664	8.02713	0.0441731	0.0786394
IEU92_RS17130	hofN	DNA utilization protein HofN	-0.104543	5.9297	0.236297	0.331247
IEU92_RS06465	IEU92_RS06465	threonylcarbamoyl-AMP synthase	-0.104516	4.22274	0.525365	0.628803
IEU92_RS01180	yafO	type II toxin-antitoxin system mRNA interferase toxin YafO	-0.104323	8.67348	0.0198298	0.0392048
IEU92_RS07010	ldhA	D-lactate dehydrogenase	-0.10428	5.73098	0.267957	0.366401
IEU92_RS13250	IEU92_RS13250	OmpA family protein	-0.104244	6.80978	0.176335	0.257419
IEU92_RS04815	pqiA	membrane integrity-associated transporter subunit PqiA	-0.103734	6.22284	0.205434	0.293769
IEU92_RS17430	livM	branched chain amino acid ABC transporter permease LivM	-0.103317	7.59805	0.0586787	0.100759
IEU92_RS04780	IEU92_RS04780	type 1 fimbrial protein	-0.103104	6.79337	0.140246	0.21135
IEU92_RS14150	truC	tRNA pseudouridine(65) synthase TruC	-0.103098	6.92718	0.135882	0.205998
IEU92_RS18530	adeQ	adenine permease AdeQ	-0.102735	10.5861	0.00117274	0.00307265
IEU92_RS06235	narH	nitrate reductase subunit beta	-0.102268	6.4534	0.1862	0.269846
IEU92_RS04195	moeB	molybdopterin-synthase adenylyltransferase MoeB	-0.102144	7.94285	0.0368907	0.0668062
IEU92_RS11450	arnC	undecaprenyl-phosphate 4-deoxy-4-formamido-L-arabinose transferase	-0.10213	7.1662	0.121623	0.188764
IEU92_RS13415	IEU92_RS13415	pseudogene	-0.101859	7.74225	0.111781	0.175959
IEU92_RS02895	nrfB	phage adsorption protein NrfB	-0.101837	8.6953	0.00917499	0.019713
IEU92_RS05125	rutD	pyrimidine utilization protein D	-0.101705	7.06133	0.144414	0.21657
IEU92_RS03605	pxpB	5-oxoprolinase subunit PxpB	-0.101537	6.77461	0.147658	0.220482
IEU92_RS10435	fcl	GDP-L-fucose synthase	-0.101317	7.04358	0.134817	0.204671
IEU92_RS11280	atoC	acetoacetate metabolism transcriptional regulator AtoC	-0.101264	8.00155	0.111289	0.17538
IEU92_RS10955	lysP	lysine-specific permease	-0.101256	8.07627	0.0621657	0.105861
IEU92_RS15460	bacA	undecaprenyl-diphosphate phosphatase	-0.100562	7.13237	0.113749	0.178471
IEU92_RS19855	hslV	ATP-dependent protease subunit HslV	-0.100298	8.00315	0.0362137	0.065746
IEU92_RS21585	IEU92_RS21585	IS4-like element IS4 family transposase	-0.100031	8.24271	0.029632	0.0553593
IEU92_RS10670	IEU92_RS10670	ADP-ribosylglycohydrolase family protein	-0.100022	7.03886	0.125424	0.193756
IEU92_RS08795	IEU92_RS08795	YniB family protein	-0.0998847	7.38627	0.089703	0.145128
IEU92_RS09400	exoX	exodeoxyribonuclease X	-0.0996921	5.7543	0.29005	0.390905
IEU92_RS16230	gltD	glutamate synthase subunit GltD	-0.0994346	7.43575	0.0840069	0.137512
IEU92_RS14525	xdhC	xanthine dehydrogenase iron sulfur-binding subunit XdhC	-0.0992332	5.81553	0.279582	0.378811
IEU92_RS09940	IEU92_RS09940	mannosyl-3-phosphoglycerate phosphatase-related protein	-0.0984157	4.99738	0.480202	0.591155
IEU92_RS15675	IEU92_RS15675	YqjK-like family protein	-0.0980795	5.5374	0.412194	0.521137
IEU92_RS15735	tdcE	2-ketobutyrate formate-lyase/pyruvate formate-lyase	-0.0976499	9.84745	0.00317195	0.0075323
IEU92_RS08670	fadK	medium-chain fatty-acid--CoA ligase	-0.0973256	7.18753	0.108778	0.17205
IEU92_RS19595	IEU92_RS19595	aldose-1-epimerase	-0.0968439	10.1669	0.00194133	0.00481701
IEU92_RS21840	uxuA	mannonate dehydratase	-0.0968172	7.98618	0.0474187	0.0838288
IEU92_RS02740	emrE	SMR family multidrug efflux protein EmrE	-0.096228	9.34097	0.0172592	0.0347116
IEU92_RS14610	IEU92_RS14610	4Fe-4S dicluster domain-containing protein	-0.0955928	6.59791	0.191204	0.275799
IEU92_RS20980	frdC	fumarate reductase subunit FrdC	-0.0954275	6.56256	0.249765	0.347254
IEU92_RS06750	IEU92_RS06750	pseudogene	-0.0951926	7.32265	0.145596	0.217963
IEU92_RS13510	gabP	GABA permease	-0.0951728	10.3159	0.00118172	0.00308867
IEU92_RS11570	nuoM	NADH-quinone oxidoreductase subunit M	-0.0951636	5.41424	0.364235	0.472563
IEU92_RS14350	mutH	DNA mismatch repair endonuclease MutH	-0.0933929	7.16109	0.158838	0.234932
IEU92_RS03160	dpiA	two-component response regulator DpiA	-0.0931018	7.63847	0.0775658	0.128383
IEU92_RS00415	rsmH	16S rRNA (cytosine(1402)-N(4))-methyltransferase RsmH	-0.0930029	2.65726	0.747879	0.827899
IEU92_RS16845	bfd	bacterioferritin-associated ferredoxin	-0.0928478	8.42841	0.0376396	0.068048
IEU92_RS14620	uacT	urate/proton symporter UacT	-0.0927552	9.70455	0.00285268	0.00684199
IEU92_RS14070	IEU92_RS14070	kinase	-0.0924948	8.63532	0.0169653	0.0342165
IEU92_RS10860	IEU92_RS10860	SDR family oxidoreductase	-0.0922727	6.49381	0.212797	0.302692
IEU92_RS10875	dusC	tRNA dihydrouridine(16) synthase DusC	-0.0921782	7.16473	0.142349	0.213996
IEU92_RS14125	barA	two-component sensor histidine kinase BarA	-0.0919824	11.5769	0.00121183	0.00316161
IEU92_RS03880	modB	molybdate ABC transporter permease subunit	-0.0918909	6.68547	0.220772	0.313003
IEU92_RS10010	msrP	protein-methionine-sulfoxide reductase catalytic subunit MsrP	-0.0916331	6.10057	0.359162	0.467958
IEU92_RS09585	flhB	flagellar type III secretion system protein FlhB	-0.0916055	5.31528	0.464901	0.576611
IEU92_RS08440	IEU92_RS08440	MFS transporter	-0.0915585	5.69992	0.385478	0.493
IEU92_RS01110	yafV	2-oxoglutaramate amidase	-0.0912357	8.15789	0.0528461	0.0919156
IEU92_RS16455	prmA	50S ribosomal protein L11 methyltransferase	-0.0910941	7.79674	0.167235	0.245917
IEU92_RS17010	IEU92_RS17010	YhfL family protein	-0.0907316	9.20332	0.0100573	0.0214588
IEU92_RS11960	IEU92_RS11960	hypothetical protein	-0.090688	7.25977	0.138661	0.209401
IEU92_RS10905	preT	NAD-dependent dihydropyrimidine dehydrogenase subunit PreT	-0.0905106	7.89829	0.0594913	0.101911
IEU92_RS08640	IEU92_RS08640	acyl-CoA dehydrogenase	-0.0900039	5.62413	0.398622	0.506354
IEU92_RS09945	yedQ	cellulose biosynthesis regulator YedQ	-0.0899869	6.77265	0.294049	0.395306
IEU92_RS03700	mngR	mannosyl-D-glycerate transport/metabolism system transcriptional repressor MngR	-0.0898199	6.47822	0.229388	0.322934
IEU92_RS00040	tal	transaldolase	-0.0892653	8.10278	0.0658893	0.111235
IEU92_RS05000	gfcB	lipoprotein GfcB	-0.0890767	8.1846	0.071122	0.119136
IEU92_RS19985	argB	acetylglutamate kinase	-0.0890703	7.94323	0.0625334	0.106403
IEU92_RS02060	tgt	tRNA guanosine(34) transglycosylase Tgt	-0.0887177	7.84126	0.124832	0.19291
IEU92_RS00185	caiA	crotonobetainyl-CoA dehydrogenase	-0.088695	7.83708	0.111285	0.17538
IEU92_RS07300	IEU92_RS07300	PLP-dependent aminotransferase family protein	-0.0884963	6.83959	0.190912	0.275471
IEU92_RS21270	ytfE	iron-sulfur cluster repair protein YtfE	-0.087996	6.99774	0.256157	0.353631
IEU92_RS09230	IEU92_RS09230	YoaH family protein	-0.0871545	5.2911	0.475654	0.586571
IEU92_RS21135	IEU92_RS21135	PspA/IM30 family protein	-0.0870312	8.8743	0.0262404	0.0500204
IEU92_RS01685	IEU92_RS01685	LysE family transporter	-0.0868033	9.40724	0.00764286	0.0167042
IEU92_RS09740	uvrC	excinuclease ABC subunit UvrC	-0.0862242	7.90128	0.0903606	0.146082
IEU92_RS05585	IEU92_RS05585	YcfL family protein	-0.0860303	5.00565	0.508074	0.612703
IEU92_RS08960	nudG	CTP pyrophosphohydrolase	-0.0857419	3.81801	0.58437	0.682187
IEU92_RS10525	yegI	protein kinase YegI	-0.0857387	8.31168	0.133761	0.203508
IEU92_RS09035	IEU92_RS09035	NAD(P)-dependent alcohol dehydrogenase	-0.0855438	7.86045	0.093447	0.150451
IEU92_RS13525	IEU92_RS13525	YqaE/Pmp3 family membrane protein	-0.0855336	6.01838	0.329903	0.436562
IEU92_RS11415	rhmD	L-rhamnonate dehydratase	-0.085414	6.56322	0.337061	0.444397
IEU92_RS04945	hyaE	hydrogenase-1 operon protein HyaE	-0.0851621	5.15939	0.468812	0.580292
IEU92_RS10805	mlrA	HTH-type transcriptional regulator MlrA	-0.08513	6.87901	0.264982	0.36331
IEU92_RS09310	IEU92_RS09310	hypothetical protein	-0.0849653	4.77773	0.538732	0.640357
IEU92_RS09190	yeaX	carnitine monooxygenase subunit YeaX	-0.0848606	6.6825	0.236444	0.331298
IEU92_RS18145	selB	selenocysteine-specific translation elongation factor	-0.084545	9.17466	0.0272502	0.0516029
IEU92_RS13815	hycA	formate hydrogenlyase regulator HycA	-0.0845314	6.65164	0.288337	0.388962
IEU92_RS15345	tolC	outer membrane channel protein TolC	-0.0842461	9.1435	0.0168175	0.0339643
IEU92_RS03055	IEU92_RS03055	YbdD/YjiX family protein	-0.0842236	4.78097	0.523895	0.627742
IEU92_RS10755	IEU92_RS10755	DUF4132 domain-containing protein	-0.0839634	9.2028	0.0137922	0.0285379
IEU92_RS16820	gspK	type II secretion system minor pseudopilin GspK	-0.0838279	8.38236	0.0622266	0.105923
IEU92_RS02785	rusA	crossover junction endodeoxyribonuclease RusA	-0.0835367	7.12663	0.232703	0.326693
IEU92_RS13860	mutS	DNA mismatch repair protein MutS	-0.0835086	9.05926	0.0209493	0.0410603
IEU92_RS17405	ugpE	sn-glycerol-3-phosphate ABC transporter permease UgpE	-0.0834556	8.08844	0.137776	0.208136
IEU92_RS13970	cas1e	type I-E CRISPR-associated endonuclease Cas1	-0.0830326	7.02542	0.192247	0.277211
IEU92_RS13980	cas5e	type I-E CRISPR-associated protein Cas5/CasD	-0.0826778	8.82849	0.0347318	0.063376
IEU92_RS01605	betI	transcriptional regulator BetI	-0.0823606	6.45207	0.279921	0.379037
IEU92_RS07585	IEU92_RS07585	TonB-dependent receptor plug domain-containing protein	-0.0821426	9.33419	0.0179214	0.0359095
IEU92_RS18940	asnA	aspartate--ammonia ligase	-0.0821166	8.8124	0.0266015	0.0505227
IEU92_RS06510	IEU92_RS06510	YmiA family putative membrane protein	-0.0820954	5.29471	0.535602	0.63735
IEU92_RS02845	IEU92_RS02845	DNA-packaging protein	-0.0818236	5.3298	0.491526	0.603039
IEU92_RS05300	ymdB	O-acetyl-ADP-ribose deacetylase	-0.081782	5.72947	0.392523	0.49978
IEU92_RS17595	IEU92_RS17595	YhiJ/YhiL family protein	-0.0813266	8.34878	0.074126	0.123639
IEU92_RS08130	IEU92_RS08130	acid shock protein	-0.0810496	5.36445	0.472115	0.583711
IEU92_RS07040	tynA	primary-amine oxidase	-0.0810328	7.41489	0.146348	0.21871
IEU92_RS02330	hha	hemolysin expression modulator Hha	-0.0808136	7.60374	0.130087	0.199174
IEU92_RS10750	IEU92_RS10750	pseudogene	-0.0808051	10.2226	0.0121607	0.0255232
IEU92_RS02540	IEU92_RS02540	pseudogene	-0.0806396	5.86289	0.361729	0.470302
IEU92_RS08900	astA	arginine N-succinyltransferase	-0.0803602	4.59401	0.526827	0.629604
IEU92_RS00110	IEU92_RS00110	DUF2575 family protein	-0.0802836	4.76725	0.548897	0.650061
IEU92_RS10175	IEU92_RS10175	hypothetical protein	-0.0799424	4.9176	0.561836	0.661435
IEU92_RS20810	IEU92_RS20810	DUF2238 domain-containing protein	-0.0799086	7.96663	0.144288	0.216457
IEU92_RS10840	dld	D-lactate dehydrogenase	-0.0795637	7.50728	0.141588	0.213166
IEU92_RS03765	cpoB	cell division protein CpoB	-0.0794407	5.80042	0.386905	0.494532
IEU92_RS12255	IEU92_RS12255	DUF3820 family protein	-0.0794281	5.58428	0.434208	0.54529
IEU92_RS11225	eco	serine protease inhibitor ecotin	-0.079409	6.69136	0.264451	0.362758
IEU92_RS07375	ansP	L-asparagine permease	-0.0793019	6.58021	0.305912	0.408347
IEU92_RS04315	IEU92_RS04315	DUF1418 family protein	-0.0791578	6.08559	0.349934	0.458146
IEU92_RS06515	IEU92_RS06515	hypothetical protein	-0.0789732	4.78504	0.526993	0.629604
IEU92_RS13050	recO	DNA repair protein RecO	-0.0789132	7.28113	0.197741	0.284087
IEU92_RS06600	IEU92_RS06600	DUF559 domain-containing protein	-0.0787069	5.98467	0.506137	0.611393
IEU92_RS08010	IEU92_RS08010	hypothetical protein	-0.0786086	4.6445	0.550519	0.650957
IEU92_RS09020	ydjG	NADH-dependent methylglyoxal reductase	-0.0786028	6.77955	0.333685	0.440754
IEU92_RS17670	arsC	glutaredoxin-dependent arsenate reductase	-0.0785716	7.53512	0.15072	0.224155
IEU92_RS03150	citC	[citrate (pro-3S)-lyase] ligase	-0.0783815	7.83607	0.175245	0.256297
IEU92_RS20695	phnJ	alpha-D-ribose 1-methylphosphonate 5-phosphate C-P-lyase PhnJ	-0.078375	7.24108	0.349753	0.458048
IEU92_RS22160	deoD	purine-nucleoside phosphorylase	-0.0782553	8.4	0.059184	0.101505
IEU92_RS19850	hslU	HslU--HslV peptidase ATPase subunit	-0.0775351	8.7318	0.0687089	0.115542
IEU92_RS05765	IEU92_RS05765	phage integrase Arm DNA-binding domain-containing protein	-0.0772913	8.14085	0.15676	0.232098
IEU92_RS02605	allC	allantoate deiminase	-0.0764437	9.39303	0.0491356	0.0862625
IEU92_RS13330	IEU92_RS13330	integrase	-0.0762735	8.48333	0.0579073	0.0995137
IEU92_RS04940	IEU92_RS04940	hydrogenase 1 maturation protease	-0.0757459	5.56309	0.464153	0.575849
IEU92_RS17190	greB	transcription elongation factor GreB	-0.0756171	6.97416	0.418195	0.528259
IEU92_RS20645	alsB	D-allose transporter substrate-binding protein	-0.0755126	8.89812	0.0594072	0.101807
IEU92_RS15655	mzrA	EnvZ/OmpR regulon moderator MzrA	-0.0751675	6.35668	0.384988	0.492519
IEU92_RS13185	IEU92_RS13185		-0.0750836	8.08911	0.101521	0.161878
IEU92_RS07915	IEU92_RS07915	YdfR family protein	-0.0748933	4.11803	0.700185	0.783436
IEU92_RS01790	mhpD	2-keto-4-pentenoate hydratase	-0.0744336	7.08679	0.34521	0.4532
IEU92_RS13520	kbp	potassium binding protein Kbp	-0.0739675	6.23178	0.449842	0.561977
IEU92_RS05710	phoQ	two-component system sensor histidine kinase PhoQ	-0.0738703	6.05701	0.458747	0.570785
IEU92_RS21980	hsdR	type I restriction-modification system endonuclease	-0.0733787	9.63224	0.0257153	0.0491281
IEU92_RS16485	acrE	multidrug efflux RND transporter periplasmic adaptor subunit AcrE	-0.073217	8.60906	0.0672754	0.113397
IEU92_RS12585	tmcA	tRNA cytosine(34) acetyltransferase TmcA	-0.0729838	8.3745	0.103959	0.165643
IEU92_RS01310	IEU92_RS01310	IS30-like element IS30 family transposase	-0.0727414	8.22919	0.0958265	0.153955
IEU92_RS21055	queG	tRNA epoxyqueuosine(34) reductase QueG	-0.0727004	8.52605	0.104922	0.166746
IEU92_RS18080	lyxK	L-xylulokinase	-0.0725228	8.3132	0.101272	0.161601
IEU92_RS01485	ecpE	fimbrial chaperone EcpE	-0.071863	6.79491	0.306789	0.408863
IEU92_RS04935	hyaC	Ni/Fe-hydrogenase b-type cytochrome subunit	-0.071689	6.65451	0.323039	0.428267
IEU92_RS08810	tcyP	cystine/sulfocysteine:cation symporter	-0.071149	6.75447	0.380126	0.488474
IEU92_RS11860	IEU92_RS11860	fimbrial protein	-0.0709443	6.28946	0.402634	0.510548
IEU92_RS16130	mlaD	outer membrane lipid asymmetry maintenance protein MlaD	-0.0709264	7.8708	0.202956	0.290515
IEU92_RS05260	csgG	curli production assembly/transport protein CsgG	-0.0708654	7.38594	0.246749	0.343504
IEU92_RS11580	nuoK	NADH-quinone oxidoreductase subunit NuoK	-0.0704415	5.05704	0.552509	0.652773
IEU92_RS11810	IEU92_RS11810	YfcL family protein	-0.0699242	4.99164	0.566926	0.666274
IEU92_RS02595	glxK	glycerate 3-kinase	-0.0697828	8.14774	0.136466	0.206531
IEU92_RS14885	speA	biosynthetic arginine decarboxylase	-0.0693281	9.61676	0.0270235	0.0512412
IEU92_RS00370	leuA	2-isopropylmalate synthase	-0.0690126	8.34689	0.123669	0.191387
IEU92_RS06805	IEU92_RS06805	alpha/beta hydrolase	-0.0688997	6.96617	0.337165	0.444398
IEU92_RS05295	IEU92_RS05295	hypothetical protein	-0.0686942	7.28373	0.248974	0.346265
IEU92_RS21825	fimG	type 1 fimbria minor subunit FimG	-0.0681493	7.41174	0.272383	0.371158
IEU92_RS15995	truB	tRNA pseudouridine(55) synthase TruB	-0.0681104	8.68849	0.0841372	0.137621
IEU92_RS14200	fucP	L-fucose:H+ symporter permease	-0.0680831	8.6884	0.0796904	0.131445
IEU92_RS21600	IEU92_RS21600	hypothetical protein	-0.0674382	5.69091	0.55342	0.653491
IEU92_RS08050	rspA	starvation-sensing protein RspA	-0.0670316	6.40409	0.442844	0.554842
IEU92_RS20745	crfC	clamp-binding protein CrfC	-0.0670102	10.6005	0.0266094	0.0505227
IEU92_RS20420	dinF	MATE family efflux transporter DinF	-0.0669105	8.94702	0.0777273	0.128551
IEU92_RS05055	torR	two-component system response regulator TorR	-0.0668614	6.88125	0.325189	0.430986
IEU92_RS12985	glnB	nitrogen regulatory protein P-II	-0.0668095	5.52028	0.526775	0.629604
IEU92_RS01610	betT	choline BCCT transporter BetT	-0.0666479	8.78932	0.0746326	0.124388
IEU92_RS17300	glgA	glycogen synthase GlgA	-0.0664747	8.84831	0.0919921	0.148385
IEU92_RS10830	osmF	glycine betaine ABC transporter substrate-binding protein OsmF	-0.0663804	5.9151	0.460819	0.572372
IEU92_RS15145	hypA	hydrogenase maturation nickel metallochaperone HypA	-0.0662225	5.84834	0.520578	0.624288
IEU92_RS03485	IEU92_RS03485	lipoprotein	-0.0661838	8.13585	0.13684	0.206941
IEU92_RS05615	IEU92_RS05615	glycine zipper 2TM domain-containing protein	-0.065945	6.79278	0.357244	0.466017
IEU92_RS02240	IEU92_RS02240	helix-hairpin-helix domain-containing protein	-0.0659372	7.64256	0.301204	0.403164
IEU92_RS02235	ppiD	peptidylprolyl isomerase	-0.0657205	8.96214	0.0662788	0.111805
IEU92_RS21575	IEU92_RS21575	pseudogene	-0.0653918	9.2924	0.175159	0.256257
IEU92_RS01845	IEU92_RS01845	pseudogene	-0.0651593	7.53352	0.253807	0.350837
IEU92_RS09380	copD	copper homeostasis membrane protein CopD	-0.0649719	6.22695	0.477962	0.588744
IEU92_RS21335	IEU92_RS21335	gamma-glutamylcyclotransferase	-0.0644502	6.25269	0.522713	0.626674
IEU92_RS19800	IEU92_RS19800	DUF805 domain-containing protein	-0.06402	7.86149	0.21123	0.300662
IEU92_RS04060	ybiB	DNA-binding protein YbiB	-0.0635675	7.7137	0.278583	0.377576
IEU92_RS16265	IEU92_RS16265	DUF1120 domain-containing protein	-0.0634733	10.0195	0.0468396	0.0829752
IEU92_RS09160	yeaR	DUF1971 domain-containing protein	-0.0633743	6.90091	0.391314	0.498835
IEU92_RS17025	frlC	fructoselysine 3-epimerase	-0.062388	8.06052	0.295706	0.397162
IEU92_RS14075	queE	7-carboxy-7-deazaguanine synthase QueE	-0.062283	8.45203	0.2766	0.375539
IEU92_RS09465	znuA	zinc ABC transporter substrate-binding protein ZnuA	-0.0621435	4.69449	0.651141	0.739698
IEU92_RS07805	IEU92_RS07805	2-oxo-tetronate isomerase	-0.0615262	6.18756	0.454371	0.566874
IEU92_RS18210	IEU92_RS18210	hypothetical protein	-0.0612137	5.65988	0.590193	0.687123
IEU92_RS09115	nimR	DNA-binding transcriptional regulator NimR	-0.0612104	5.25395	0.581733	0.68003
IEU92_RS08825	katE	catalase HPII	-0.0611199	7.59327	0.309919	0.412268
IEU92_RS10135	IEU92_RS10135	pseudogene	-0.0610226	5.57787	0.570795	0.669604
IEU92_RS07160	IEU92_RS07160	bifunctional alpha/beta hydrolase/class I SAM-dependent methyltransferase	-0.0609716	7.48911	0.307854	0.409902
IEU92_RS08685	aroH	3-deoxy-7-phosphoheptulonate synthase AroH	-0.0607917	4.00615	0.730234	0.811372
IEU92_RS21175	yjfP	esterase	-0.0607722	6.67423	0.419077	0.529218
IEU92_RS13975	cas6e	type I-E CRISPR-associated protein Cas6/Cse3/CasE	-0.0604402	8.12437	0.198752	0.285446
IEU92_RS12005	torI	response regulator inhibitor TorI	-0.060309	4.40818	0.685336	0.770537
IEU92_RS03855	galE	UDP-glucose 4-epimerase GalE	-0.0598316	5.98462	0.500092	0.60654
IEU92_RS01820	frmA	S-(hydroxymethyl)glutathione dehydrogenase	-0.0597056	7.31733	0.300305	0.402211
IEU92_RS09040	IEU92_RS09040	MFS transporter	-0.0594549	8.42009	0.202587	0.290083
IEU92_RS18685	dgoR	D-galactonate utilization transcriptional regulator DgoR	-0.0591029	7.71111	0.275003	0.374136
IEU92_RS11840	smrB	endonuclease SmrB	-0.0589143	6.95851	0.378014	0.486196
IEU92_RS16135	mlaE	lipid asymmetry maintenance ABC transporter permease subunit MlaE	-0.0588869	8.99887	0.121466	0.188655
IEU92_RS15040	gspC	type II secretion system protein GspC	-0.0586709	8.97914	0.187449	0.271109
IEU92_RS04295	rcdA	DNA-binding transcriptional regulator RcdA	-0.0584529	5.18345	0.630952	0.722953
IEU92_RS17750	IEU92_RS17750	glutamate decarboxylase	-0.0582228	9.61115	0.0633106	0.107556
IEU92_RS03975	moaC	cyclic pyranopterin monophosphate synthase MoaC	-0.0581856	6.33538	0.480331	0.591155
IEU92_RS01000	metN	methionine ABC transporter ATP-binding protein MetN	-0.0579372	8.15149	0.196	0.281775
IEU92_RS17145	nudE	ADP compounds hydrolase NudE	-0.0576272	7.49011	0.353024	0.461491
IEU92_RS19185	rffM	lipopolysaccharide N-acetylmannosaminouronosyltransferase	-0.0576121	7.69941	0.354479	0.463111
IEU92_RS13310	IEU92_RS13310	RnfH family protein	-0.0575993	6.61871	0.499931	0.60654
IEU92_RS13300	recN	DNA repair protein RecN	-0.0575728	8.08127	0.225851	0.318689
IEU92_RS05230	IEU92_RS05230		-0.0572463	4.49629	0.681491	0.7671
IEU92_RS12670	hyfR	DNA-binding transcriptional regulator HyfR	-0.0571271	7.9793	0.254913	0.352139
IEU92_RS18290	kbl	glycine C-acetyltransferase	-0.0570894	8.54321	0.220502	0.312722
IEU92_RS01290	IEU92_RS01290	DUF945 domain-containing protein	-0.0570396	7.48618	0.306565	0.40869
IEU92_RS00225	kefC	glutathione-regulated potassium-efflux system protein KefC	-0.0570361	8.50928	0.159152	0.235315
IEU92_RS03245	IEU92_RS03245	adenosylcobalamin/alpha-ribazole phosphatase	-0.0569581	7.22425	0.348962	0.457429
IEU92_RS15575	ygjK	alpha-glucosidase	-0.0565691	8.3478	0.179463	0.261578
IEU92_RS22045	IEU92_RS22045	threonine/serine exporter	-0.0563469	6.55647	0.513408	0.617407
IEU92_RS01140	yafQ	type II toxin-antitoxin system mRNA interferase toxin YafQ	-0.0562743	6.74451	0.460498	0.572303
IEU92_RS20585	gltP	glutamate/aspartate:proton symporter GltP	-0.0562162	7.85455	0.257602	0.355171
IEU92_RS08905	astC	succinylornithine/acetylornithine transaminase	-0.0561776	5.68375	0.626084	0.719355
IEU92_RS11530	elaD	deubiquitinase	-0.0560683	3.64637	0.795968	0.866538
IEU92_RS06195	chaB	putative cation transport regulator ChaB	-0.055759	5.25068	0.652133	0.74063
IEU92_RS08325	dtpA	dipeptide/tripeptide permease DtpA	-0.0554797	6.51035	0.456958	0.568888
IEU92_RS17850	bcsF	cellulose biosynthesis protein BcsF	-0.055355	6.23732	0.545257	0.646509
IEU92_RS17725	IEU92_RS17725	hypothetical protein	-0.0553409	8.51632	0.186763	0.270406
IEU92_RS04595	IEU92_RS04595	DUF421 domain-containing protein	-0.0551378	6.79631	0.499106	0.60654
IEU92_RS10205	sbmC	DNA gyrase inhibitor SbmC	-0.0549708	4.83088	0.658187	0.745345
IEU92_RS17915	IEU92_RS17915	autotransporter outer membrane beta-barrel domain-containing protein	-0.0547412	7.53469	0.358378	0.467213
IEU92_RS01380	yagF	xylonate dehydratase YagF	-0.0544477	8.32075	0.29871	0.400448
IEU92_RS18505	IEU92_RS18505	DMT family transporter	-0.0544079	10.4939	0.0757957	0.125937
IEU92_RS01930	ddlA	D-alanine--D-alanine ligase	-0.054396	7.39809	0.367431	0.475564
IEU92_RS21605	IEU92_RS21605	hypothetical protein	-0.0542791	9.13979	0.18331	0.266375
IEU92_RS13950	cysN	sulfate adenylyltransferase subunit CysN	-0.0541945	7.38459	0.366879	0.474992
IEU92_RS10515	alkA	DNA-3-methyladenine glycosylase 2	-0.0541666	6.03696	0.57036	0.669529
IEU92_RS08270	IEU92_RS08270	oxidoreductase	-0.0537776	7.24212	0.382199	0.490261
IEU92_RS11945	IEU92_RS11945	hypothetical protein	-0.0537438	9.15184	0.165807	0.244067
IEU92_RS07050	paaA	1,2-phenylacetyl-CoA epoxidase subunit A	-0.0536348	5.64782	0.612594	0.706713
IEU92_RS02455	glsA	glutaminase A	-0.0531408	7.82523	0.306023	0.408347
IEU92_RS15085	glcD	glycolate oxidase subunit GlcD	-0.0523901	8.41741	0.225966	0.318689
IEU92_RS07730	IEU92_RS07730	DUF4186 domain-containing protein	-0.0519717	3.04774	0.83324	0.895362
IEU92_RS01935	IEU92_RS01935	hypothetical protein	-0.0517441	6.14895	0.585218	0.682807
IEU92_RS04225	gsiD	glutathione ABC transporter permease GsiD	-0.0517435	8.04141	0.306363	0.408663
IEU92_RS13245	dgcN	diguanylate cyclase DgcN	-0.0517184	8.3017	0.274595	0.37374
IEU92_RS02265	decR	DNA-binding transcriptional regulator DecR	-0.0516457	6.41341	0.512386	0.616351
IEU92_RS17070	IEU92_RS17070	PRD domain protein	-0.0516159	6.81815	0.450386	0.562494
IEU92_RS14880	speB	agmatinase	-0.0513655	8.6904	0.183527	0.266599
IEU92_RS03315	gltL	glutamate/aspartate ABC transporter ATP binding protein GltL	-0.0511639	5.3035	0.631573	0.72338
IEU92_RS07295	hicB	type II toxin-antitoxin system antitoxin HicB	-0.0508748	4.06233	0.777168	0.851797
IEU92_RS07650	hipA	type II toxin-antitoxin system serine/threonine protein kinase toxin HipA	-0.0507516	5.12655	0.675094	0.761491
IEU92_RS13290	grpE	nucleotide exchange factor GrpE	-0.0507139	4.1627	0.744727	0.825559
IEU92_RS19145	wecC	UDP-N-acetyl-D-mannosamine dehydrogenase	-0.0506979	8.56177	0.266765	0.365106
IEU92_RS12650	hyfG	hydrogenase 4 catalytic subunit HyfG	-0.0505879	7.52249	0.444294	0.556174
IEU92_RS21480	argF	ornithine carbamoyltransferase	-0.0505706	7.79377	0.350992	0.459252
IEU92_RS13305	bamE	outer membrane protein assembly factor BamE	-0.0505022	6.3613	0.551541	0.651807
IEU92_RS17640	prlC	oligopeptidase A	-0.0504291	9.44334	0.120851	0.187903
IEU92_RS17030	frlD	fructoselysine 6-kinase	-0.0501859	7.04594	0.474362	0.585481
IEU92_RS12115	ypdE	aminopeptidase	-0.0501362	7.70836	0.344957	0.453144
IEU92_RS05150	putA	trifunctional transcriptional regulator/proline dehydrogenase/L-glutamate gamma-semialdehyde dehydrogenase	-0.0500526	9.05252	0.228838	0.322317
IEU92_RS20480	IEU92_RS20480	YjbQ family protein	-0.0498781	6.44811	0.524718	0.628379
IEU92_RS10835	bglX	beta-glucosidase BglX	-0.0496149	8.59984	0.230118	0.323591
IEU92_RS14875	loiP	metalloprotease LoiP	-0.0494763	7.38144	0.41646	0.526376
IEU92_RS04765	IEU92_RS04765	fimbrial biogenesis usher protein	-0.0493009	9.66079	0.13107	0.200159
IEU92_RS20615	IEU92_RS20615	transporter	-0.0492311	8.24832	0.285797	0.386019
IEU92_RS02910	cusC	Cu(+)/Ag(+) efflux RND transporter outer membrane channel CusC	-0.0491336	9.10914	0.175721	0.256906
IEU92_RS05245	ycdX	zinc-binding phosphatase	-0.049029	7.18261	0.427127	0.537965
IEU92_RS17910	IEU92_RS17910	MFS transporter	-0.0487252	8.66722	0.270185	0.368979
IEU92_RS02880	envY	DNA-binding transcriptional regulator EnvY	-0.0487235	8.25086	0.288177	0.388868
IEU92_RS15715	IEU92_RS15715	serine dehydratase subunit alpha family protein	-0.0482478	7.39694	0.462824	0.574365
IEU92_RS07665	IEU92_RS07665	pseudogene	-0.0480966	8.30085	0.293058	0.394097
IEU92_RS22070	IEU92_RS22070	DUF1435 domain-containing protein	-0.0478514	5.81835	0.607898	0.7028
IEU92_RS06630	IEU92_RS06630	YmjA family protein	-0.0476853	3.9454	0.819316	0.884789
IEU92_RS20715	phnF	phosphonate metabolism transcriptional regulator PhnF	-0.047612	6.80265	0.500898	0.60654
IEU92_RS03890	ybhA	bifunctional pyridoxal phosphate/fructose-1,6-bisphosphate phosphatase	-0.0473424	7.30054	0.460244	0.572288
IEU92_RS11025	setB	sugar efflux transporter SetB	-0.0468316	6.24791	0.5881	0.685242
IEU92_RS21430	mgtA	magnesium-translocating P-type ATPase	-0.0467076	10.2132	0.113836	0.178543
IEU92_RS17810	hmsP	biofilm formation regulator HmsP	-0.0466446	9.50974	0.182246	0.265007
IEU92_RS20000	sthA	Si-specific NAD(P)(+) transhydrogenase	-0.0465223	8.85854	0.22561	0.318604
IEU92_RS06320	adhE	bifunctional acetaldehyde-CoA/alcohol dehydrogenase	-0.0464963	8.52036	0.295389	0.396861
IEU92_RS11890	fadI	acetyl-CoA C-acyltransferase FadI	-0.0459608	7.66943	0.380338	0.488601
IEU92_RS15465	folB	bifunctional dihydroneopterin aldolase/7,8-dihydroneopterin epimerase	-0.0456447	1.664	0.921708	0.965855
IEU92_RS17335	gntK	gluconokinase	-0.0455181	7.79101	0.4262	0.537111
IEU92_RS12510	eutP	ethanolamine utilization acetate kinase EutP	-0.0448484	7.47835	0.445976	0.557956
IEU92_RS05115	rutF	pyrimidine utilization flavin reductase protein F	-0.0445442	6.42162	0.635362	0.726369
IEU92_RS14110	mazE	type II toxin-antitoxin system antitoxin MazE	-0.0445034	5.95761	0.626036	0.719355
IEU92_RS12600	bamC	outer membrane protein assembly factor BamC	-0.0444299	7.89841	0.390423	0.498261
IEU92_RS15565	IEU92_RS15565	amino acid permease	-0.0443413	10.1558	0.136338	0.206471
IEU92_RS00320	IEU92_RS00320	DedA family protein	-0.0440861	7.85338	0.403945	0.51191
IEU92_RS01225	proB	glutamate 5-kinase	-0.0440568	8.6625	0.291004	0.391824
IEU92_RS07365	IEU92_RS07365	TonB-dependent receptor	-0.0438922	7.96329	0.353739	0.462285
IEU92_RS03505	speF	ornithine decarboxylase SpeF	-0.0438764	9.24576	0.189075	0.273003
IEU92_RS14915	endA	deoxyribonuclease I	-0.0436683	8.05447	0.411956	0.520989
IEU92_RS03710	mngB	mannosylglycerate hydrolase	-0.0436391	8.99263	0.253489	0.35051
IEU92_RS06480	cobO	cob(I)yrinic acid a,c-diamide adenosyltransferase	-0.0436269	5.91696	0.638747	0.729079
IEU92_RS01375	yagE	2-keto-3-deoxygluconate aldolase	-0.0435727	6.93908	0.56399	0.66379
IEU92_RS09610	tap	methyl-accepting chemotaxis protein IV	-0.043536	7.26636	0.586764	0.684426
IEU92_RS10690	thiD	bifunctional hydroxymethylpyrimidine kinase/phosphomethylpyrimidine kinase	-0.0435107	6.41872	0.581582	0.68003
IEU92_RS11130	yejO	pseudogene	-0.043205	9.27104	0.211847	0.301439
IEU92_RS18015	xylG	D-xylose ABC transporter ATP-binding protein	-0.0432044	12.0829	0.0833753	0.136634
IEU92_RS17015	frlA	fructoselysine/psicoselysine transporter	-0.0431427	9.15772	0.28465	0.38471
IEU92_RS01665	IEU92_RS01665	amidohydrolase family protein	-0.0430334	7.75595	0.419674	0.529817
IEU92_RS13080	rseB	sigma-E factor regulatory protein RseB	-0.0430191	7.40667	0.472335	0.583815
IEU92_RS06785	ycjG	L-Ala-D/L-Glu epimerase	-0.042873	5.13801	0.715959	0.797773
IEU92_RS01575	IEU92_RS01575	(Fe-S)-binding protein	-0.0427756	8.3578	0.301693	0.403694
IEU92_RS02055	queA	tRNA preQ1(34) S-adenosylmethionine ribosyltransferase-isomerase QueA	-0.0425494	7.27731	0.481533	0.592127
IEU92_RS18520	nepI	purine ribonucleoside efflux pump NepI	-0.0425419	8.76175	0.261416	0.359394
IEU92_RS04155	IEU92_RS04155	anion transporter	-0.0425299	7.35546	0.48139	0.592127
IEU92_RS12835	pepB	aminopeptidase PepB	-0.04241	6.95606	0.621532	0.715683
IEU92_RS20485	IEU92_RS20485	MmcQ/YjbR family DNA-binding protein	-0.0423716	5.43539	0.710508	0.792723
IEU92_RS11455	arnA	bifunctional UDP-4-amino-4-deoxy-L-arabinose formyltransferase/UDP-glucuronic acid oxidase ArnA	-0.0423339	8.79474	0.257851	0.355287
IEU92_RS00765	fhuB	Fe(3+)-hydroxamate ABC transporter permease FhuB	-0.0422126	8.73498	0.276721	0.375539
IEU92_RS07250	tehB	tellurite resistance methyltransferase TehB	-0.0420602	6.65885	0.592656	0.688874
IEU92_RS11400	IEU92_RS11400	pseudogene	-0.0416843	4.63444	0.766129	0.843212
IEU92_RS20800	melA	alpha-galactosidase	-0.0414959	8.84127	0.361085	0.469748
IEU92_RS12645	hyfF	hydrogenase 4 subunit F	-0.0414605	8.13536	0.379503	0.487965
IEU92_RS06345	oppC	oligopeptide ABC transporter permease OppC	-0.0412394	5.89661	0.697334	0.780855
IEU92_RS13545	alaE	L-alanine exporter AlaE	-0.0410793	7.91642	0.429095	0.540128
IEU92_RS13575	nrdF	class 1b ribonucleoside-diphosphate reductase subunit beta	-0.0409267	8.94987	0.360642	0.469456
IEU92_RS02190	cyoA	cytochrome o ubiquinol oxidase subunit II	-0.0407685	7.76836	0.444086	0.556075
IEU92_RS15855	agaC	PTS N-acetylgalactosamine transporter subunit IIC	-0.0405744	9.06495	0.331862	0.438885
IEU92_RS22050	IEU92_RS22050	threonine/serine exporter ThrE family protein	-0.0404733	8.53816	0.393744	0.500896
IEU92_RS19945	IEU92_RS19945	formate C-acetyltransferase	-0.0404092	9.36415	0.237969	0.332875
IEU92_RS21255	ytfB	cell division protein YtfB	-0.0402454	8.0721	0.429324	0.540209
IEU92_RS07130	IEU92_RS07130	IS30-like element IS30 family transposase	-0.0400017	8.36313	0.365831	0.474063
IEU92_RS15060	glcA	glycolate permease GlcA	-0.0398866	10.5179	0.165443	0.243698
IEU92_RS19510	IEU92_RS19510	acyltransferase	-0.0397799	9.95747	0.188676	0.272683
IEU92_RS15780	garK	glycerate 2-kinase	-0.039728	7.44945	0.531216	0.633519
IEU92_RS12920	IEU92_RS12920	bifunctional 3-phenylpropionate/cinnamic acid dioxygenase ferredoxin subunit	-0.0395764	4.91426	0.812642	0.87958
IEU92_RS20350	psiE	phosphate-starvation-inducible protein PsiE	-0.0393567	6.65804	0.591672	0.688102
IEU92_RS17535	nikB	nickel ABC transporter permease subunit NikB	-0.0393544	8.31688	0.420356	0.530523
IEU92_RS01105	IEU92_RS01105	pseudogene	-0.0393313	6.42881	0.647277	0.73628
IEU92_RS04065	hcxB	hydroxycarboxylate dehydrogenase HcXB	-0.0390199	7.36476	0.516866	0.620527
IEU92_RS06065	IEU92_RS06065	flagellar brake protein	-0.0389337	6.23291	0.634898	0.726031
IEU92_RS04925	hyaA	hydrogenase 1 small subunit	-0.0388753	6.92844	0.560799	0.660395
IEU92_RS08025	IEU92_RS08025	pseudogene	-0.0386963	6.79905	0.57344	0.672341
IEU92_RS15050	pppA	prepilin peptidase PppA	-0.0385782	9.08309	0.369143	0.477206
IEU92_RS18285	tdh	L-threonine 3-dehydrogenase	-0.0383891	9.12982	0.271528	0.370226
IEU92_RS07455	narU	nitrate/nitrite transporter NarU	-0.0383849	6.09761	0.680418	0.766492
IEU92_RS21400	nrdG	anaerobic ribonucleoside-triphosphate reductase-activating protein	-0.0383596	5.71914	0.723715	0.805582
IEU92_RS14740	ygfB	UPF0149 family protein YgfB	-0.0381091	7.98351	0.42302	0.533572
IEU92_RS20670	phnO	aminoalkylphosphonate N-acetyltransferase	-0.0378792	6.5182	0.655302	0.743054
IEU92_RS10045	yeeJ	inverse autotransporter adhesin YeeJ	-0.0377247	10.0338	0.225118	0.318013
IEU92_RS08350	mliC	C-type lysozyme inhibitor	-0.0377022	0.720715	1	1
IEU92_RS17755	ccp	cytochrome c peroxidase	-0.0376615	11.0112	0.162382	0.239763
IEU92_RS15755	tdcA	transcriptional regulator TdcA	-0.0375175	9.88133	0.244001	0.340228
IEU92_RS02260	cof	HMP-PP phosphatase	-0.0374484	6.03955	0.711153	0.793032
IEU92_RS21570	IEU92_RS21570	IS3-like element IS2 family transposase	-0.0372425	8.51986	0.355333	0.463946
IEU92_RS11075	IEU92_RS11075	ABC transporter permease	-0.0370658	7.14592	0.541725	0.643028
IEU92_RS04995	IEU92_RS04995	capsule biosynthesis GfcC family protein	-0.0366052	7.9467	0.47928	0.5902
IEU92_RS14495	IEU92_RS14495	IS3-like element IS2 family transposase	-0.0361359	8.54251	0.3864	0.494033
IEU92_RS11950	IEU92_RS11950	pseudogene	-0.0358017	9.33892	0.391774	0.499274
IEU92_RS07445	narH	nitrate reductase subunit beta	-0.0357891	7.31226	0.553738	0.653686
IEU92_RS16390	tldD	metalloprotease TldD	-0.0356621	8.69326	0.363706	0.472445
IEU92_RS19255	IEU92_RS19255	lipoprotein	-0.035609	6.46935	0.663809	0.750529
IEU92_RS21895	IEU92_RS21895	MFS transporter	-0.0353337	6.94258	0.590857	0.687526
IEU92_RS05120	IEU92_RS05120	malonic semialdehyde reductase	-0.0352966	5.93742	0.739053	0.820113
IEU92_RS19070	ilvD	dihydroxy-acid dehydratase	-0.0350226	8.73704	0.381689	0.49019
IEU92_RS06700	pspE	thiosulfate sulfurtransferase PspE	-0.0349525	5.64263	0.784507	0.856621
IEU92_RS21965	symE	endoribonuclease SymE	-0.0349125	8.16918	0.475989	0.58664
IEU92_RS10555	mdtA	multidrug efflux RND transporter subunit MdtA	-0.0348485	7.40757	0.624878	0.719152
IEU92_RS06450	trpE	anthranilate synthase component I	-0.0348345	7.32279	0.594697	0.689987
IEU92_RS17985	wecH	O-acetyltransferase WecH	-0.0343895	11.5186	0.188888	0.272825
IEU92_RS14190	fucO	lactaldehyde reductase	-0.034388	7.38292	0.576852	0.675994
IEU92_RS15795	garP	galactarate/glucarate/glycerate transporter GarP	-0.0342456	9.31567	0.308441	0.410556
IEU92_RS21550	idnK	gluconokinase	-0.0342393	8.62467	0.382886	0.490704
IEU92_RS07045	paaZ	phenylacetic acid degradation bifunctional protein PaaZ	-0.034223	7.00503	0.656422	0.743543
IEU92_RS14315	IEU92_RS14315	DUF2509 family protein	-0.0340908	4.25879	0.839204	0.899073
IEU92_RS21680	IEU92_RS21680	sugar-binding transcriptional regulator	-0.0336835	8.33564	0.486031	0.596808
IEU92_RS20370	malE	maltose/maltodextrin ABC transporter substrate-binding protein MalE	-0.0334681	8.89904	0.396209	0.503438
IEU92_RS02425	fsr	fosmidomycin MFS transporter	-0.0328538	7.66227	0.570716	0.669604
IEU92_RS11020	fruB	fused PTS fructose transporter subunit IIA/HPr protein	-0.0327548	7.38262	0.629669	0.721967
IEU92_RS14025	IEU92_RS14025	FAD-dependent oxidoreductase	-0.0325067	7.76596	0.526949	0.629604
IEU92_RS02150	yajL	protein deglycase YajL	-0.0322927	6.32756	0.742269	0.823258
IEU92_RS02690	fimH	type 1 fimbrin D-mannose specific adhesin FimH	-0.0321547	9.2343	0.439686	0.551395
IEU92_RS15770	IEU92_RS15770	YhaC family protein	-0.0321118	-0.121717	1	1
IEU92_RS17570	IEU92_RS17570	pseudogene	-0.0316162	5.45931	0.779056	0.852649
IEU92_RS05135	rutB	peroxyureidoacrylate/ureidoacrylate amidohydrolase RutB	-0.0315444	4.76353	0.819507	0.884789
IEU92_RS11895	IEU92_RS11895	YfcZ/YiiS family protein	-0.0311624	3.87215	0.870333	0.927122
IEU92_RS07255	IEU92_RS07255	DUF3313 domain-containing protein	-0.0311404	6.94022	0.659143	0.746036
IEU92_RS15840	IEU92_RS15840	AgaS family sugar isomerase	-0.030868	6.95431	0.637888	0.728484
IEU92_RS16990	nirB	NADPH-nitrite reductase large subunit	-0.0304336	9.35352	0.467514	0.579042
IEU92_RS17965	IEU92_RS17965	IS3-like element IS150 family transposase	-0.0301577	10.6214	0.297459	0.399267
IEU92_RS20310	lysC	lysine-sensitive aspartokinase 3	-0.0300873	8.5498	0.455582	0.568092
IEU92_RS05635	mfd	transcription-repair coupling factor	-0.0299918	8.84909	0.461376	0.572733
IEU92_RS02025	phoB	phosphate response regulator transcription factor PhoB	-0.0299075	7.87827	0.632233	0.723944
IEU92_RS18475	xanP	xanthine/proton symporter XanP	-0.029793	8.48984	0.549927	0.65063
IEU92_RS08065	speG	spermidine N1-acetyltransferase	-0.0291682	6.71698	0.688957	0.773838
IEU92_RS12545	aegA	formate-dependent uric acid utilization protein AegA	-0.0289986	8.19339	0.518971	0.622881
IEU92_RS19030	hdfR	HTH-type transcriptional regulator HdfR	-0.028855	7.18546	0.661216	0.74799
IEU92_RS15480	ttdA	L(+)-tartrate dehydratase subunit alpha	-0.0287063	8.55224	0.50703	0.611683
IEU92_RS14745	zapA	cell division protein ZapA	-0.0284854	5.68002	0.776454	0.851531
IEU92_RS13365	IEU92_RS13365	DUF1524 domain-containing protein	-0.0284526	6.84279	0.678736	0.764998
IEU92_RS03705	mngA	PTS 2-O-a-mannosyl-D-glycerate transporter subunit IIABC	-0.0284483	8.25127	0.532256	0.633708
IEU92_RS15195	IEU92_RS15195	TIGR00645 family protein	-0.0282312	4.81606	0.834452	0.895427
IEU92_RS01495	ecpC	fimbrial usher EcpC	-0.0281239	8.28026	0.545017	0.646402
IEU92_RS19350	metR	HTH-type transcriptional regulator MetR	-0.0280053	7.73122	0.589664	0.686694
IEU92_RS06650	puuD	gamma-glutamyl-gamma-aminobutyrate hydrolase	-0.0278567	5.96856	0.768721	0.845417
IEU92_RS20145	thiS	sulfur carrier protein ThiS	-0.0277064	6.67477	0.765357	0.842792
IEU92_RS14280	amiC	N-acetylmuramoyl-L-alanine amidase AmiC	-0.0276151	8.08	0.577028	0.675997
IEU92_RS17920	tag	DNA-3-methyladenine glycosylase I	-0.0276075	7.30639	0.682589	0.768078
IEU92_RS20605	mdtO	multidrug efflux transporter permease subunit MdtO	-0.0274397	8.48851	0.513758	0.617656
IEU92_RS10230	plaP	putrescine/proton symporter PlaP	-0.0272396	7.1047	0.697902	0.781287
IEU92_RS15610	IEU92_RS15610	Gfo/Idh/MocA family oxidoreductase	-0.027197	7.80889	0.597009	0.692329
IEU92_RS19965	IEU92_RS19965	phosphoethanolamine transferase CptA	-0.0269168	9.64623	0.387998	0.495635
IEU92_RS17775	yhjD	inner membrane protein YhjD	-0.0267987	8.50538	0.516245	0.620127
IEU92_RS11925	intS	prophage integrase IntS	-0.0265988	6.70824	0.711843	0.793596
IEU92_RS00310	araB	ribulokinase	-0.0263801	8.70358	0.529551	0.631883
IEU92_RS11270	rcsC	two-component system sensor histidine kinase RcsC	-0.0263685	8.87133	0.471604	0.583247
IEU92_RS14570	mocA	molybdenum cofactor cytidylyltransferase	-0.0262735	8.78161	0.556543	0.656459
IEU92_RS15745	tdcC	threonine/serine transporter TdcC	-0.0261222	8.97066	0.469091	0.580472
IEU92_RS15125	pitB	inorganic phosphate transporter PitB	-0.0260793	9.35934	0.549008	0.650061
IEU92_RS15955	IEU92_RS15955	U32 family peptidase	-0.0260358	7.21341	0.672925	0.759441
IEU92_RS19670	fdnG	formate dehydrogenase-N subunit alpha	-0.0258766	10.2699	0.372033	0.480366
IEU92_RS15835	IEU92_RS15835	pseudogene	-0.0257944	6.35123	0.801629	0.87138
IEU92_RS02180	IEU92_RS02180	cytochrome o ubiquinol oxidase subunit III	-0.0255239	5.66663	0.82149	0.886042
IEU92_RS21530	idnR	DNA-binding transcriptional regulator IdnR	-0.0254114	10.2323	0.447082	0.559014
IEU92_RS10485	wza	polysaccharide export protein Wza	-0.0252482	7.63986	0.685617	0.770537
IEU92_RS06240	narJ	nitrate reductase molybdenum cofactor assembly chaperone	-0.0251943	6.15527	0.784673	0.856621
IEU92_RS21155	IEU92_RS21155	glutathionylspermidine synthase family protein	-0.0251893	7.33696	0.702579	0.785096
IEU92_RS19760	cpxR	envelope stress response regulator transcription factor CpxR	-0.0250954	7.85624	0.633049	0.724686
IEU92_RS16560	IEU92_RS16560	DUF1488 domain-containing protein	-0.0248377	7.36107	0.786379	0.858266
IEU92_RS20640	alsA	D-allose ABC transporter ATP-binding protein AlsA	-0.0247984	9.15747	0.501416	0.60654
IEU92_RS04750	ssuE	NADPH-dependent FMN reductase	-0.0246674	5.93396	0.797443	0.867705
IEU92_RS00330	thiP	thiamine/thiamine pyrophosphate ABC transporter permease ThiP	-0.0245694	8.9545	0.602276	0.697113
IEU92_RS20795	melR	transcriptional regulator MelR	-0.0245065	8.4767	0.602014	0.697113
IEU92_RS04525	rarA	replication-associated recombination protein RarA	-0.024412	8.45973	0.590603	0.687415
IEU92_RS18235	trmL	tRNA (uridine(34)/cytosine(34)/5- carboxymethylaminomethyluridine(34)-2'-O)- methyltransferase TrmL	-0.0244045	6.42473	0.760074	0.838474
IEU92_RS18195	mtlA	PTS mannitol transporter subunit IICBA	-0.0241825	9.15103	0.582125	0.680303
IEU92_RS01650	IEU92_RS01650	DUF1116 domain-containing protein	-0.0241023	7.52213	0.69654	0.780172
IEU92_RS19735	rhaT	L-rhamnose/proton symporter RhaT	-0.0240544	8.44204	0.56076	0.660395
IEU92_RS11735	argT	lysine/arginine/ornithine ABC transporter substrate-binding protein ArgT	-0.0239175	6.51514	0.768991	0.845497
IEU92_RS15720	IEU92_RS15720	HAAAP family serine/threonine permease	-0.0238636	8.29194	0.609392	0.704339
[truncated: 2,311 more rows]

## Sheet: B. full control vs CTX
locus_tag	gene_name	function	logFC	logCPM	PValue	q.value
IEU92_RS05590	lpoB	penicillin-binding protein activator LpoB	-10.102	3.23974	7.24734e-19	2.31374e-17
IEU92_RS10640	gatB	PTS galactitol transporter subunit IIB	-8.84715	2.06201	8.09483e-13	1.39636e-11
IEU92_RS05965	minE	cell division topological specificity factor MinE	-7.99383	1.30098	2.8289e-09	3.0638e-08
IEU92_RS03740	tolQ	Tol-Pal system protein TolQ	-7.33084	4.28714	1.38317e-24	6.64856e-23
IEU92_RS03760	pal	peptidoglycan-associated lipoprotein Pal	-6.96277	4.58894	3.49626e-24	1.62576e-22
IEU92_RS03750	tolA	cell envelope integrity protein TolA	-6.92478	3.88546	2.34093e-20	8.41554e-19
IEU92_RS03755	tolB	Tol-Pal system protein TolB	-6.6204	4.72661	2.05097e-25	1.08321e-23
IEU92_RS00745	mrcB	bifunctional glycosyl transferase/transpeptidase	-6.27551	6.52832	4.57149e-83	1.39692e-80
IEU92_RS07995	dicC	dicB transcriptional regulator DicC	-5.88262	-0.382796	0.000894395	0.00303544
IEU92_RS03745	tolR	colicin uptake protein TolR	-5.3824	5.4798	1.62535e-29	1.0378e-27
IEU92_RS03235	rlmH	23S rRNA (pseudouridine(1915)-N(3))-methyltransferase RlmH	-4.88756	0.772276	1.49642e-05	7.91307e-05
IEU92_RS03660	sdhC	succinate dehydrogenase cytochrome b556 subunit	-4.85707	2.62914	1.93654e-11	2.87657e-10
IEU92_RS06055	ldcA	muramoyltetrapeptide carboxypeptidase	-4.83194	3.78562	4.3863e-15	9.77322e-14
IEU92_RS03695	sucD	succinate--CoA ligase subunit alpha	-4.67734	5.37147	1.16418e-23	5.13441e-22
IEU92_RS05515	plsX	phosphate acyltransferase PlsX	-4.48189	6.34529	2.42678e-52	4.71898e-50
IEU92_RS00145	dapB	4-hydroxy-tetrahydrodipicolinate reductase	-4.30415	0.304013	0.000118347	0.000509856
IEU92_RS03215	dacA	D-alanyl-D-alanine carboxypeptidase DacA	-4.14015	5.7065	4.31285e-25	2.22294e-23
IEU92_RS18300	rfaD	ADP-glyceromanno-heptose 6-epimerase	-4.12717	1.3591	2.04442e-06	1.31125e-05
IEU92_RS00415	rsmH	16S rRNA (cytosine(1402)-N(4))-methyltransferase RsmH	-3.91285	1.79512	3.3407e-07	2.52055e-06
IEU92_RS22205	sltY	murein transglycosylase	-3.88396	7.86523	1.01474e-105	5.42634e-103
IEU92_RS03690	sucC	ADP-forming succinate--CoA ligase subunit beta	-3.79616	5.0793	4.4215e-15	9.80062e-14
IEU92_RS03680	sucA	2-oxoglutarate dehydrogenase E1 component	-3.769	2.70512	1.22572e-08	1.18366e-07
IEU92_RS09455	lpxM	lauroyl-Kdo(2)-lipid IV(A) myristoyltransferase	-3.69502	5.42474	3.48859e-16	8.88345e-15
IEU92_RS19390	tatA	Sec-independent protein translocase subunit TatA	-3.67335	5.62475	6.15255e-21	2.24962e-19
IEU92_RS03675	sdhB	succinate dehydrogenase iron-sulfur subunit SdhB	-3.57946	5.12232	1.29121e-15	3.01846e-14
IEU92_RS19400	tatC	Sec-independent protein translocase subunit TatC	-3.54227	6.48758	7.324e-30	4.82032e-28
IEU92_RS06505	cysB	HTH-type transcriptional regulator CysB	-3.51066	2.03177	7.08531e-07	5.01007e-06
IEU92_RS07790	mgtS	protein MgtS	-3.34621	1.32698	2.20959e-05	0.000113887
IEU92_RS21505	holC	DNA polymerase III subunit chi	-3.18006	0.155185	0.0017032	0.00530296
IEU92_RS00810	degP	serine endoprotease DegP	-3.14137	6.58142	7.37962e-36	7.01556e-34
IEU92_RS19790	tpiA	triose-phosphate isomerase	-3.10193	2.78966	2.88532e-07	2.21208e-06
IEU92_RS09415	yebF	protein YebF	-2.92122	2.85011	1.86663e-06	1.21544e-05
IEU92_RS08545	lpp	murein lipoprotein Lpp	-2.89988	1.98997	0.000108943	0.000473157
IEU92_RS15435	hldE	bifunctional D-glycero-beta-D-manno-heptose-7-phosphate kinase/D-glycero-beta-D-manno-heptose 1-phosphate adenylyltransferase HldE	-2.88135	2.16704	1.01575e-05	5.54255e-05
IEU92_RS18310	rfaC	lipopolysaccharide heptosyltransferase RfaC	-2.87631	2.86739	1.19819e-06	8.07221e-06
IEU92_RS20000	sthA	Si-specific NAD(P)(+) transhydrogenase	-2.79433	7.9857	8.75365e-64	2.08045e-61
IEU92_RS15980	nlpI	lipoprotein NlpI	-2.76981	5.73202	2.8208e-12	4.5366e-11
IEU92_RS15265	parC	DNA topoisomerase IV subunit A	-2.63815	2.42337	2.26527e-05	0.000116476
IEU92_RS15255	ftsP	cell division protein FtsP	-2.61945	7.24274	2.90752e-40	3.18932e-38
IEU92_RS18575	tisB	type I toxin-antitoxin system toxin TisB	-2.58393	0.444942	0.0036783	0.0104072
IEU92_RS00550	ampD	1,6-anhydro-N-acetylmuramyl-L-alanine amidase AmpD	-2.57385	7.03896	3.20714e-34	2.74403e-32
IEU92_RS05550	yceG	cell division protein YceG	-2.47361	6.57482	4.26542e-24	1.9621e-22
IEU92_RS18240	cysE	serine O-acetyltransferase	-2.47065	2.49319	0.000136615	0.00057637
IEU92_RS05805	IEU92_RS05805	DUF4222 domain-containing protein	-2.43138	4.71192	3.26007e-08	2.93612e-07
IEU92_RS15205	exbD	TonB system transport protein ExbD	-2.30676	5.30634	1.98624e-05	0.000102995
IEU92_RS19760	cpxR	envelope stress response regulator transcription factor CpxR	-2.24247	7.07958	9.31354e-22	3.62212e-20
IEU92_RS03670	sdhA	succinate dehydrogenase flavoprotein subunit	-2.22969	6.76734	1.37511e-14	2.94136e-13
IEU92_RS07005	hslJ	heat shock protein HslJ	-2.20762	3.47745	0.00017325	0.00070857
IEU92_RS03240	rsfS	ribosome silencing factor	-2.19011	3.34411	0.000536435	0.00193171
IEU92_RS18270	envC	murein hydrolase activator EnvC	-2.18338	6.08653	4.67018e-15	1.02457e-13
IEU92_RS14655	dsbC	bifunctional protein-disulfide isomerase/oxidoreductase DsbC	-2.18056	6.8857	3.92405e-20	1.38736e-18
IEU92_RS07825	ydfZ	putative selenium delivery protein YdfZ	-2.12464	1.62805	0.00153039	0.00484964
IEU92_RS21085	hfq	RNA chaperone Hfq	-2.12433	5.66851	2.15566e-09	2.3891e-08
IEU92_RS04515	ftsK	DNA translocase FtsK	-2.12202	5.05578	6.5967e-07	4.69562e-06
IEU92_RS03450	fur	ferric iron uptake transcriptional regulator	-2.10743	4.77597	3.13959e-06	1.92424e-05
IEU92_RS03090	ahpC	alkyl hydroperoxide reductase subunit C	-2.10069	5.79227	2.02463e-07	1.58054e-06
IEU92_RS00080	IEU92_RS00080	type I toxin-antitoxin system toxin MokC	-2.03571	3.61832	0.000675464	0.00237439
IEU92_RS15260	plsC	1-acylglycerol-3-phosphate O-acyltransferase	-5.4228	-0.650048	0.00784091	0.0200738
IEU92_RS10730	IEU92_RS10730	fimbrial protein	-5.33395	-0.719279	0.00739996	0.0191629
IEU92_RS20435	IEU92_RS20435	pseudogene	-5.19481	-0.797172	0.0120513	0.0288825
IEU92_RS17460	ftsX	cell division protein FtsX	-5.07789	-0.874758	0.0195078	0.0438542
IEU92_RS00420	ftsL	cell division protein FtsL	-5.06855	-0.875951	0.0187952	0.0424529
IEU92_RS22095	holD	DNA polymerase III subunit psi	-5.05076	-0.878334	0.0190532	0.0430129
IEU92_RS00885	bamA	outer membrane protein assembly factor BamA	-4.67137	-1.05988	0.0617167	0.115446
IEU92_RS16415	mreC	rod shape-determining protein MreC	-4.51092	-1.15322	0.0532006	0.102013
IEU92_RS05905	IEU92_RS05905	two-component-system connector protein YmgA	-4.46275	-1.15809	0.09821	0.169617
IEU92_RS19180	wzyE	ECA oligosaccharide polymerase	-4.28339	-1.25753	0.0976709	0.168823
IEU92_RS21500	valS	valine--tRNA ligase	-4.23192	-1.26244	0.158606	0.250839
IEU92_RS17080	trpS	tryptophan--tRNA ligase	-4.21708	-1.26366	0.164294	0.258306
IEU92_RS11905	IEU92_RS11905	hypothetical protein	-4.21704	-1.26366	0.164373	0.258335
IEU92_RS00515	coaE	dephospho-CoA kinase	-4.21701	-1.26366	0.164438	0.258342
IEU92_RS00125	lspA	signal peptidase II	-3.97439	-1.37284	0.163576	0.25746
IEU92_RS17975	glyQ	glycine--tRNA ligase subunit alpha	-3.97433	-1.37284	0.16348	0.257405
IEU92_RS13040	acpS	holo-ACP synthase	-3.94622	-1.37531	0.157422	0.249426
IEU92_RS20065	IEU92_RS20065		-3.91904	-1.37778	0.162844	0.256686
IEU92_RS06545	lapB	lipopolysaccharide assembly protein LapB	-3.919	-1.37778	0.162931	0.256729
IEU92_RS06530	ribA	GTP cyclohydrolase II	-3.58411	-1.4982	0.286826	0.404637
IEU92_RS18745	yidC	membrane protein insertase YidC	-3.58409	-1.4982	0.286783	0.404637
IEU92_RS01125	lpcA	D-sedoheptulose 7-phosphate isomerase	-3.55494	-1.50069	0.283854	0.401829
IEU92_RS08730	pheT	phenylalanine--tRNA ligase subunit beta	-3.53979	-1.50194	0.287069	0.404637
IEU92_RS07890	IEU92_RS07890	hypothetical protein	-3.53975	-1.50194	0.287153	0.404637
IEU92_RS02070	secD	protein translocase subunit SecD	-3.53971	-1.50194	0.287238	0.404637
IEU92_RS00495	secA	preprotein translocase subunit SecA	-3.53967	-1.50194	0.287332	0.404637
IEU92_RS03685	odhB/sucB	2-oxoglutarate dehydrogenase complex dihydrolipoyllysine-residue succinyltransferase	-3.05596	0.0761804	0.00759844	0.0195467
IEU92_RS07900	cspI	cold shock protein CspI	-3.05294	-1.63553	0.525377	0.64291
IEU92_RS02655	cysS	cysteine--tRNA ligase	-3.05293	-1.63553	0.525354	0.64291
IEU92_RS13265	rimM	ribosome maturation factor RimM	-3.0529	-1.63553	0.52531	0.64291
IEU92_RS04675	mukF	chromosome partition protein MukF	-3.05289	-1.63553	0.525296	0.64291
IEU92_RS18720	dnaA	chromosomal replication initiator protein DnaA	-3.05286	-1.63553	0.525244	0.64291
IEU92_RS20125	rpoC	DNA-directed RNA polymerase subunit beta'	-3.05283	-1.63553	0.525189	0.64291
IEU92_RS04500	cydD	cysteine/glutathione ABC transporter permease/ATP-binding protein CydD	-3.03642	-1.63679	0.524215	0.64291
IEU92_RS09690	azuC	stress response protein AzuC	-3.03642	-1.63679	0.524158	0.64291
IEU92_RS11330	gyrA	DNA topoisomerase (ATP-hydrolyzing) subunit A	-3.03641	-1.63679	0.524106	0.64291
IEU92_RS14335	lgt	prolipoprotein diacylglyceryl transferase	-3.03641	-1.63679	0.524069	0.64291
IEU92_RS18715	dnaN	DNA polymerase III subunit beta	-3.03641	-1.63679	0.524064	0.64291
IEU92_RS20100	rplK	50S ribosomal protein L11	-3.03641	-1.63679	0.524062	0.64291
IEU92_RS20925	groL	chaperonin GroEL	-3.03641	-1.63679	0.524024	0.64291
IEU92_RS20495	ssb1	single-stranded DNA-binding protein SSB1	-3.02001	-1.63804	0.52554	0.64291
IEU92_RS16630	rplQ	50S ribosomal protein L17	-3.01999	-1.63804	0.525584	0.64291
IEU92_RS16685	rplF	50S ribosomal protein L6	-3.01999	-1.63804	0.52559	0.64291
IEU92_RS15320	parE	DNA topoisomerase IV subunit B	-3.01997	-1.63804	0.525625	0.64291
IEU92_RS14095	pyrG	CTP synthase (glutamine hydrolyzing)	-3.01994	-1.63804	0.525679	0.64291
IEU92_RS13205	bamD	outer membrane protein assembly factor BamD	-3.01992	-1.63804	0.525714	0.64291
IEU92_RS13015	tadA	tRNA adenosine(34) deaminase TadA	-3.01989	-1.63804	0.525778	0.64291
IEU92_RS12260	ligA	NAD-dependent DNA ligase LigA	-3.01987	-1.63804	0.525828	0.64291
IEU92_RS11345	nrdA	ribonucleoside-diphosphate reductase subunit alpha	-3.01985	-1.63804	0.525866	0.64291
IEU92_RS09515	aspS	aspartate--tRNA ligase	-3.01983	-1.63804	0.5259	0.64291
IEU92_RS05645	lolC	lipoprotein-releasing ABC transporter permease subunit LolC	-3.0198	-1.63804	0.525961	0.64291
IEU92_RS04495	cydC	cysteine/glutathione ABC transporter ATP-binding protein/permease CydC	-3.01977	-1.63804	0.526023	0.64291
IEU92_RS03400	IEU92_RS03400		-3.01975	-1.63804	0.526051	0.64291
IEU92_RS03260	lptE	LPS assembly lipoprotein LptE	-3.01974	-1.63804	0.526082	0.64291
IEU92_RS03230	mrdA	peptidoglycan DD-transpeptidase MrdA	-3.0197	-1.63804	0.526151	0.64291
IEU92_RS00875	cdsA	phosphatidate cytidylyltransferase	-3.01967	-1.63804	0.526219	0.64291
IEU92_RS00860	frr	ribosome recycling factor	-3.01963	-1.63804	0.52629	0.64291
IEU92_RS17375	IEU92_RS17375	hypothetical protein	-3.00005	0.0340552	0.0112345	0.0272301
IEU92_RS15770	IEU92_RS15770	YhaC family protein	-2.88623	-0.639885	0.0346542	0.0709333
IEU92_RS07775	marB	multiple antibiotic resistance protein MarB	-2.67784	0.239515	0.0103158	0.0253627
IEU92_RS07925	cspB	cold shock-like protein CspB	-2.29752	-0.0612997	0.023478	0.051062
IEU92_RS15495	tsaD	tRNA (adenosine(37)-N6)-threonylcarbamoyltransferase complex transferase subunit TsaD	-2.27378	-0.443167	0.0438144	0.0867367
IEU92_RS18180	IEU92_RS18180	hypothetical protein	-2.21315	0.513724	0.0258826	0.0555574
IEU92_RS00260	lptD	LPS assembly protein LptD	-2.21198	-1.78737	1	1
IEU92_RS00940	tilS	tRNA lysidine(34) synthetase TilS	-2.21197	-1.78737	1	1
IEU92_RS03225	mrdB	peptidoglycan glycosyltransferase MrdB	-2.21194	-1.78737	1	1
IEU92_RS03250	nadD	nicotinate-nucleotide adenylyltransferase	-2.21192	-1.78737	1	1
IEU92_RS03340	lnt	apolipoprotein N-acyltransferase	-2.2119	-1.78737	1	1
IEU92_RS03555	IEU92_RS03555	hypothetical protein	-2.21187	-1.78737	1	1
IEU92_RS05520	fabH	beta-ketoacyl-ACP synthase III	-2.21185	-1.78737	1	1
IEU92_RS04640	lpxK	tetraacyldisaccharide 4'-kinase	-2.21185	-1.78737	1	1
IEU92_RS05910	ariR	biofilm/acid-resistance regulator AriR	-2.21183	-1.78737	1	1
IEU92_RS06265	IEU92_RS06265		-2.21181	-1.78737	1	1
IEU92_RS07155	IEU92_RS07155	phosphatidate cytidylyltransferase	-2.21178	-1.78737	1	1
IEU92_RS09565	argS	arginine--tRNA ligase	-2.21177	-1.78737	1	1
IEU92_RS13930	ispD	2-C-methyl-D-erythritol 4-phosphate cytidylyltransferase	-2.21176	-1.78737	1	1
IEU92_RS09850	IEU92_RS09850	pseudogene	-2.21175	-1.78737	1	1
IEU92_RS14090	eno	phosphopyruvate hydratase	-2.21173	-1.78737	1	1
IEU92_RS12795	ispG	flavodoxin-dependent (E)-4-hydroxy-3-methylbut-2-enyl-diphosphate synthase	-2.21173	-1.78737	1	1
IEU92_RS13255	rplS	50S ribosomal protein L19	-2.21171	-1.78737	1	1
IEU92_RS14330	thyA	thymidylate synthase	-2.2117	-1.78737	1	1
IEU92_RS14470	IEU92_RS14470	lytic transglycosylase domain-containing protein	-2.21169	-1.78737	1	1
IEU92_RS14830	pgk	phosphoglycerate kinase	-2.21167	-1.78737	1	1
IEU92_RS16440	accC	acetyl-CoA carboxylase biotin carboxylase subunit	-2.21164	-1.78737	1	1
IEU92_RS16700	rplE	50S ribosomal protein L5	-2.21162	-1.78737	1	1
IEU92_RS18405	dut	dUTP diphosphatase	-2.2116	-1.78737	1	1
IEU92_RS19210	IEU92_RS19210		-2.21158	-1.78737	1	1
IEU92_RS20470	IEU92_RS20470	hypothetical protein	-2.21156	-1.78737	1	1
IEU92_RS21230	priB	primosomal replication protein N	-2.21153	-1.78737	1	1
IEU92_RS21520	lptG	LPS export ABC transporter permease LptG	-2.19239	-1.78863	1	1
IEU92_RS20105	rplA	50S ribosomal protein L1	-2.19237	-1.78863	1	1
IEU92_RS18445	gmk	guanylate kinase	-2.19235	-1.78863	1	1
IEU92_RS18245	gpsA	NAD(P)H-dependent glycerol-3-phosphate dehydrogenase	-2.19234	-1.78863	1	1
IEU92_RS16860	fusA	elongation factor G	-2.19231	-1.78863	1	1
IEU92_RS16745	rplB	50S ribosomal protein L2	-2.19229	-1.78863	1	1
IEU92_RS16735	rplV	50S ribosomal protein L22	-2.19226	-1.78863	1	1
IEU92_RS16710	rplN	50S ribosomal protein L14	-2.19224	-1.78863	1	1
IEU92_RS16170	lptB	LPS export ABC transporter ATP-binding protein	-2.19221	-1.78863	1	1
IEU92_RS22035	dnaC	DNA replication protein DnaC	-2.19219	-1.78863	1	1
IEU92_RS16100	ispB	octaprenyl diphosphate synthase	-2.19218	-1.78863	1	1
IEU92_RS14455	IEU92_RS14455	tetratricopeptide repeat protein	-2.19216	-1.78863	1	1
IEU92_RS13295	nadK	NAD(+) kinase	-2.19213	-1.78863	1	1
IEU92_RS12790	hisS	histidine--tRNA ligase	-2.19213	-1.78863	1	1
IEU92_RS11760	folC	bifunctional tetrahydrofolate synthase/dihydrofolate synthase	-2.19212	-1.78863	1	1
IEU92_RS13275	ffh	signal recognition particle protein	-2.19211	-1.78863	1	1
IEU92_RS08865	nadE	ammonia-dependent NAD(+) synthetase	-2.19209	-1.78863	1	1
IEU92_RS06890	racR	DNA-binding transcriptional repressor RacR	-2.19206	-1.78863	1	1
IEU92_RS05525	fabD	ACP S-malonyltransferase	-2.19204	-1.78863	1	1
IEU92_RS03385	IEU92_RS03385		-2.19204	-1.78863	1	1
IEU92_RS02130	dxs	1-deoxy-D-xylulose-5-phosphate synthase	-2.19201	-1.78863	1	1
IEU92_RS02105	ribE	6,7-dimethyl-8-ribityllumazine synthase	-2.192	-1.78863	1	1
IEU92_RS00865	ispC	1-deoxy-D-xylulose-5-phosphate reductoisomerase	-2.19198	-1.78863	1	1
IEU92_RS00435	murF	UDP-N-acetylmuramoyl-tripeptide--D-alanyl-D- alanine ligase	-2.19195	-1.78863	1	1
IEU92_RS00105	rpsT	30S ribosomal protein S20	-2.19192	-1.78863	1	1
IEU92_RS01235	IEU92_RS01235		-2.06149	-1.05335	0.178942	0.276558
IEU92_RS06500	topA	type I DNA topoisomerase	-2.02525	1.42514	0.0106466	0.0259968
IEU92_RS18870	glmU	bifunctional UDP-N-acetylglucosamine diphosphorylase/glucosamine-1-phosphate N-acetyltransferase GlmU	-2.02492	2.68108	0.0242816	0.0525427
IEU92_RS09500	ruvC	crossover junction endodeoxyribonuclease RuvC	-2.02426	0.836197	0.01469	0.0342101
IEU92_RS08445	ynhF	stress response protein YnhF	-1.9912	0.0774247	0.0465016	0.0911444
IEU92_RS03375	IEU92_RS03375		-1.99036	5.72017	5.71241e-09	5.77723e-08
IEU92_RS12190	gltX	glutamate--tRNA ligase	-1.98702	-1.05662	0.289232	0.405949
IEU92_RS22075	IEU92_RS22075		-1.97063	3.74457	9.17409e-05	0.000403773
IEU92_RS02195	ampG	muropeptide MFS transporter AmpG	-1.96875	8.11031	3.46077e-44	4.62662e-42
IEU92_RS20905	aspA	aspartate ammonia-lyase	-1.94513	8.05635	2.63851e-36	2.56535e-34
IEU92_RS07295	hicB	type II toxin-antitoxin system antitoxin HicB	-1.91005	3.38372	0.00586095	0.0157001
IEU92_RS14305	recC	exodeoxyribonuclease V subunit gamma	-1.89278	5.78854	8.76289e-09	8.65766e-08
IEU92_RS10745	metG	methionine--tRNA ligase	-1.88669	2.58632	0.000715336	0.00249
IEU92_RS00410	mraZ	division/cell wall cluster transcriptional repressor MraZ	-1.86888	2.66857	0.00161325	0.00507088
IEU92_RS20890	dsbD	protein-disulfide reductase DsbD	-1.85708	8.75869	4.29046e-39	4.47673e-37
IEU92_RS00715	pcnB	polynucleotide adenylyltransferase PcnB	-1.84381	6.80938	1.09929e-09	1.28843e-08
IEU92_RS04130	IEU92_RS04130	protein YliM	-1.84298	3.07023	0.00111064	0.00364993
IEU92_RS21410	treC	alpha,alpha-phosphotrehalase	-1.83515	6.76073	9.33951e-17	2.51286e-15
IEU92_RS19270	xerC	tyrosine recombinase XerC	-1.83075	5.55773	4.47616e-06	2.64855e-05
IEU92_RS21110	purA	adenylosuccinate synthase	-1.82273	4.29035	0.000111746	0.000483368
IEU92_RS14670	IEU92_RS14670	toxin CptA	-1.8083	5.87176	1.24551e-08	1.20006e-07
IEU92_RS15300	qseC	two-component system sensor histidine kinase QseC	-1.79006	7.35518	4.01511e-19	1.31119e-17
IEU92_RS19835	zapB	septal ring assembly protein ZapB	-1.78973	5.87101	1.80142e-08	1.70121e-07
IEU92_RS14640	lysS	lysine--tRNA ligase	-1.76288	0.153302	0.0594882	0.111815
IEU92_RS11115	IEU92_RS11115	YejL family protein	-1.75895	-1.1536	0.425818	0.552685
IEU92_RS13195	pgeF	polyphenol oxidase	-1.75388	6.97879	1.38732e-15	3.22553e-14
IEU92_RS16335	yhcB/zapG	DUF1043 family protein	-1.7463	6.59622	4.51732e-11	6.35501e-10
IEU92_RS16350	mdh	malate dehydrogenase	-1.73791	7.27948	7.25206e-12	1.12407e-10
IEU92_RS19030	hdfR	HTH-type transcriptional regulator HdfR	-1.71451	6.51442	1.91882e-13	3.58124e-12
IEU92_RS11120	pbgA	cardiolipin transport protein PbgA	-1.71172	5.47813	1.08288e-05	5.89383e-05
IEU92_RS09300	IEU92_RS09300	YebO family protein	-1.70128	4.2925	0.000128059	0.000545654
IEU92_RS15910	yraP	divisome-associated lipoprotein YraP	-1.69517	7.23983	4.64081e-18	1.43865e-16
IEU92_RS19860	ftsN	cell division protein FtsN	-1.6731	7.03737	2.5298e-16	6.51956e-15
IEU92_RS19515	polA	DNA polymerase I	-1.67003	2.22222	0.00460725	0.0126914
IEU92_RS05580	hinT	purine nucleoside phosphoramidase	-1.66363	5.22152	2.60196e-05	0.00013173
IEU92_RS03665	sdhD	succinate dehydrogenase membrane anchor subunit	-1.65647	3.3498	0.00144046	0.00459528
IEU92_RS12325	cysT	sulfate/thiosulfate ABC transporter permease CysT	-1.65388	6.20078	7.77259e-07	5.46244e-06
IEU92_RS19635	dtd	D-tyrosyl-tRNA(Tyr) deacylase	-1.65187	5.88651	9.37789e-08	7.75989e-07
IEU92_RS14295	recB	exodeoxyribonuclease V subunit beta	-1.64895	5.91066	1.38543e-07	1.11407e-06
IEU92_RS12020	dsdA	D-serine ammonia-lyase	-1.64807	6.71099	2.68621e-09	2.93903e-08
IEU92_RS13830	hypC	hydrogenase 3 maturation protein HypC	-1.64747	3.16716	0.0435366	0.0863568
IEU92_RS06735	IEU92_RS06735	Gfo/Idh/MocA family oxidoreductase	-1.64384	5.80845	4.63546e-07	3.40731e-06
IEU92_RS01285	IEU92_RS01285	pseudogene	-1.64315	5.66282	3.22939e-05	0.00015953
IEU92_RS19160	rffC	dTDP-4-amino-4,6-dideoxy-D-galactose acyltransferase	-1.62374	7.42565	8.13135e-18	2.41569e-16
IEU92_RS21590	IEU92_RS21590	MFS transporter	-1.62115	4.45442	0.00099107	0.00330717
IEU92_RS00725	dksA	RNA polymerase-binding protein DksA	-1.60866	3.03754	0.00288863	0.00843519
IEU92_RS19490	IEU92_RS19490	YihD family protein	-1.60391	4.48902	0.00167646	0.00522734
IEU92_RS14230	IEU92_RS14230	DUF423 domain-containing protein	-1.5962	6.33645	1.75761e-10	2.28543e-09
IEU92_RS03650	gltA	citrate (Si)-synthase	-1.59098	7.45026	2.85497e-18	8.98054e-17
IEU92_RS19395	tatB	Sec-independent protein translocase subunit TatB	-1.583	5.92374	4.78408e-07	3.49254e-06
IEU92_RS11610	nuoE	NADH-quinone oxidoreductase subunit NuoE	-1.5784	5.8723	0.000320758	0.00122191
IEU92_RS16330	zapE	cell division protein ZapE	-1.57017	8.32232	4.35707e-31	3.05566e-29
IEU92_RS19535	IEU92_RS19535	YshB family small membrane protein	-1.56939	4.52201	0.000423841	0.00156175
IEU92_RS11605	nuoF	NADH-quinone oxidoreductase subunit NuoF	-1.5631	6.06305	2.54469e-08	2.32611e-07
IEU92_RS10885	IEU92_RS10885	CidB/LrgB family autolysis modulator	-1.56139	8.02666	3.20569e-29	1.98753e-27
IEU92_RS17860	ldrD	type I toxin-antitoxin system toxic polypeptide LdrD	-1.54272	4.9993	0.000348918	0.00131397
IEU92_RS21625	IEU92_RS21625	pseudogene	-1.53789	5.72128	0.00331837	0.00950838
IEU92_RS06045	dadX	catabolic alanine racemase DadX	-1.53554	7.52431	1.63734e-14	3.46759e-13
IEU92_RS03435	glnS	glutamine--tRNA ligase	-1.52618	-1.25704	0.431962	0.558795
IEU92_RS05720	purB	adenylosuccinate lyase	-1.52611	-1.25704	0.431851	0.558795
IEU92_RS06295	rssB	two-component system response regulator RssB	-1.52373	5.32164	8.79057e-05	0.000389297
IEU92_RS05865	IEU92_RS05865	isocitrate dehydrogenase	-1.52046	0.16183	0.102025	0.174774
IEU92_RS12310	cysM	cysteine synthase B	-1.49843	5.70847	3.48039e-05	0.000170356
IEU92_RS11585	nuoJ	NADH-quinone oxidoreductase subunit J	-1.49234	5.32378	0.000321182	0.00122243
IEU92_RS11055	mepS	bifunctional murein DD-endopeptidase/murein LD-carboxypeptidase	-1.49007	5.56238	0.00104339	0.00345748
IEU92_RS07880	IEU92_RS07880	addiction module toxin, GnsA/GnsB family	-1.4849	-1.26072	0.425234	0.55243
IEU92_RS13290	grpE	nucleotide exchange factor GrpE	-1.48326	3.57286	0.0142133	0.0332811
IEU92_RS21375	fbp	class 1 fructose-bisphosphatase	-1.47511	5.44639	0.00020583	0.000826364
IEU92_RS12425	IEU92_RS12425	hypothetical protein	-1.47062	6.09834	7.09014e-08	6.01818e-07
IEU92_RS09050	IEU92_RS09050	YeaC family protein	-1.46511	5.75527	7.99657e-06	4.48941e-05
IEU92_RS09105	IEU92_RS09105	hypothetical protein	-1.46086	-1.25914	0.425384	0.552457
IEU92_RS14505	IEU92_RS14505		-1.4601	6.29328	4.44645e-09	4.61697e-08
IEU92_RS18930	mioC	FMN-binding protein MioC	-1.45679	5.2473	0.000295232	0.00113375
IEU92_RS06495	IEU92_RS06495	YciN family protein	-1.4349	1.88035	0.0212092	0.0469633
IEU92_RS05990	IEU92_RS05990	YcgL domain-containing protein	-1.43273	2.77812	0.0109663	0.0266556
IEU92_RS21380	mpl	UDP-N-acetylmuramate:L-alanyl-gamma-D-glutamyl- meso-diaminopimelate ligase	-1.42684	7.50769	9.77991e-16	2.33734e-14
IEU92_RS11595	nuoH	NADH-quinone oxidoreductase subunit NuoH	-1.42612	5.59392	0.000187035	0.000758423
IEU92_RS07730	IEU92_RS07730	DUF4186 domain-containing protein	-1.42494	2.48008	0.0158881	0.0367203
IEU92_RS11575	nuoL	NADH-quinone oxidoreductase subunit L	-1.42369	6.4844	5.34883e-08	4.69862e-07
IEU92_RS11165	ccmD	heme exporter protein CcmD	-1.41769	2.49188	0.0326036	0.0673158
IEU92_RS08115	mlc	DNA-binding transcriptional repressor Mlc	-1.40847	6.37188	2.10411e-08	1.96536e-07
IEU92_RS22210	trpR	trp operon repressor	-1.40015	4.03035	0.00995514	0.0245748
IEU92_RS07915	IEU92_RS07915	YdfR family protein	-1.39619	3.5315	0.00530709	0.0143332
IEU92_RS16200	yrbL	PhoP regulatory network protein YrbL	-1.39346	7.98041	5.2531e-21	1.97129e-19
IEU92_RS06180	IEU92_RS06180	small toxic polypeptide LdrB	-1.38747	3.39606	0.0327872	0.0676622
IEU92_RS19145	wecC	UDP-N-acetyl-D-mannosamine dehydrogenase	-1.38357	7.9605	9.58791e-18	2.82876e-16
IEU92_RS19140	wecB	UDP-N-acetylglucosamine 2-epimerase (non-hydrolyzing)	-1.38106	8.68272	3.85012e-31	2.74514e-29
IEU92_RS15650	IEU92_RS15650	DedA family protein	-1.38067	6.77133	8.75458e-10	1.03174e-08
IEU92_RS22085	IEU92_RS22085		-1.3778	3.65702	0.00374491	0.0105608
IEU92_RS08260	malY	bifunctional maltose regulon transcriptional repressor/cystathionine beta-lyase MalY	-1.37178	7.75568	7.60572e-19	2.41017e-17
IEU92_RS16315	sspA	stringent starvation protein A	-1.36995	5.43298	0.00103992	0.00345134
IEU92_RS10255	yefM	YoeB-YefM toxin-antitoxin system antitoxin YefM	-1.35686	2.53775	0.14737	0.236833
IEU92_RS20675	phnN	ribose 1,5-bisphosphokinase	-1.34097	6.91188	1.1752e-09	1.36989e-08
IEU92_RS11620	nuoB	NADH-quinone oxidoreductase subunit NuoB	-1.34044	5.81737	8.81844e-05	0.000390127
IEU92_RS02750	IEU92_RS02750	recombinase family protein	-1.33694	4.89224	0.00282385	0.00826861
IEU92_RS10220	IEU92_RS10220	sulfurtransferase TusA	-1.33578	4.5201	0.00804289	0.0205295
IEU92_RS11615	nuoC	NADH-quinone oxidoreductase subunit C/D	-1.33375	7.02931	3.18392e-11	4.58613e-10
IEU92_RS20895	cutA	divalent cation tolerance protein CutA	-1.33004	6.32745	2.65207e-07	2.04057e-06
IEU92_RS08875	ves	environmental stress-induced protein Ves	-1.33	3.84231	0.0107051	0.0260947
IEU92_RS00235	apaH	bis(5'-nucleosyl)-tetraphosphatase (symmetrical) ApaH	-1.32787	6.09897	1.1378e-06	7.70177e-06
IEU92_RS01655	IEU92_RS01655	hypothetical protein	-1.32712	6.29221	3.81183e-07	2.8459e-06
IEU92_RS19135	wzzE	ECA polysaccharide chain length modulation protein	-1.31957	8.05199	1.4687e-22	6.04145e-21
IEU92_RS01035	IEU92_RS01035		-1.31918	2.80586	0.0360774	0.0734249
IEU92_RS22180	serB	phosphoserine phosphatase	-1.31564	6.88917	1.36686e-09	1.57612e-08
IEU92_RS16945	IEU92_RS16945	OsmC family protein	-1.31316	6.29207	1.56227e-07	1.23766e-06
IEU92_RS16115	ibaG	BolA family iron metabolism protein IbaG	-1.30958	5.77453	0.000358796	0.00134643
IEU92_RS00255	surA	peptidylprolyl isomerase SurA	-1.30161	5.32801	0.00362208	0.0102822
IEU92_RS12995	qseG	two-component system QseEF-associated lipoprotein QseG	-1.30144	7.38372	2.98391e-09	3.19929e-08
IEU92_RS14975	ansB	L-asparaginase 2	-1.295	7.68187	7.62744e-16	1.88614e-14
IEU92_RS02205	bolA	transcriptional regulator BolA	-1.28925	7.75458	7.99422e-12	1.23019e-10
IEU92_RS12320	cysW	sulfate/thiosulfate ABC transporter permease CysW	-1.28424	7.0895	9.76076e-08	8.0301e-07
IEU92_RS08370	IEU92_RS08370	DUF1656 domain-containing protein	-1.27729	1.99884	0.19967	0.302582
IEU92_RS16015	rimP	ribosome maturation factor RimP	-1.27239	2.51146	0.0220844	0.0484001
IEU92_RS18845	pstB	phosphate ABC transporter ATP-binding protein PstB	-1.27052	0.728366	0.0881993	0.15598
IEU92_RS18465	recG	ATP-dependent DNA helicase RecG	-1.2679	8.4322	2.59085e-23	1.10837e-21
IEU92_RS03960	yvcK	uridine diphosphate-N-acetylglucosamine-binding protein YvcK	-1.23839	7.16432	3.71521e-09	3.91469e-08
IEU92_RS05155	IEU92_RS05155	hypothetical protein	-1.23671	6.83254	5.00394e-07	3.63444e-06
IEU92_RS00665	panC	pantoate--beta-alanine ligase	-1.23585	5.73512	0.000249509	0.000978369
IEU92_RS19020	IEU92_RS19020		-1.232	2.56299	0.0471254	0.0921401
IEU92_RS02200	IEU92_RS02200	lipoprotein	-1.22768	7.06551	1.94024e-09	2.16719e-08
IEU92_RS07105	paaX	phenylacetic acid degradation operon negative regulatory protein PaaX	-1.21617	5.81788	0.000175788	0.00071621
IEU92_RS03180	crcB	fluoride efflux transporter CrcB	-1.21123	5.55184	0.000794198	0.00273557
IEU92_RS12860	iscA	iron-sulfur cluster assembly protein IscA	-1.20918	3.46954	0.0136177	0.032115
IEU92_RS07820	ydfH	DNA-binding transcriptional regulator YdfH	-1.20547	2.34355	0.0576695	0.109116
IEU92_RS09605	cheR	protein-glutamate O-methyltransferase CheR	-1.20537	6.13842	9.50231e-06	5.23974e-05
IEU92_RS01280	IEU92_RS01280	hypothetical protein	-1.19972	5.61448	0.0173266	0.0395325
IEU92_RS01265	IEU92_RS01265	DUF905 domain-containing protein	-1.19896	6.3703	1.61622e-06	1.06372e-05
IEU92_RS19385	ubiB	ubiquinone biosynthesis regulatory protein kinase UbiB	-1.19797	-0.957149	0.367326	0.493381
IEU92_RS08160	pntB	Re/Si-specific NAD(P)(+) transhydrogenase subunit beta	-1.19462	7.4077	1.57779e-09	1.79516e-08
IEU92_RS16365	IEU92_RS16365	barstar family protein	-1.19213	7.31838	9.56856e-07	6.65599e-06
IEU92_RS16300	nanR	transcriptional regulator NanR	-1.19212	7.96036	1.93377e-13	3.58124e-12
IEU92_RS12435	IEU92_RS12435	hypothetical protein	-1.19094	6.61283	1.17445e-07	9.57006e-07
IEU92_RS05795	IEU92_RS05795	helix-turn-helix domain-containing protein	-1.19024	2.50621	0.096871	0.167714
IEU92_RS04505	trxB	thioredoxin-disulfide reductase	-1.18866	3.34166	0.0264546	0.0566147
IEU92_RS08350	mliC	C-type lysozyme inhibitor	-1.18483	0.321903	0.157217	0.249194
IEU92_RS02470	IEU92_RS02470	NfeD family protein	-1.18213	5.25248	0.00244574	0.00728106
IEU92_RS03735	ybgC	tol-pal system-associated acyl-CoA thioesterase	-1.18069	6.56443	1.57014e-05	8.29268e-05
IEU92_RS00915	rnhB	ribonuclease HII	-1.17098	6.07984	1.312e-05	7.0335e-05
IEU92_RS11640	yfbR	5'-deoxynucleotidase	-1.16444	7.28693	9.97361e-10	1.17217e-08
IEU92_RS18865	glmS	glutamine--fructose-6-phosphate transaminase (isomerizing)	-1.16424	-0.956787	0.515354	0.640338
IEU92_RS06370	IEU92_RS06370	YciY family protein	-1.1608	5.07128	0.00363738	0.0103119
IEU92_RS14185	xni	flap endonuclease Xni	-1.16075	7.21939	1.24512e-07	1.01074e-06
IEU92_RS18305	rfaF	ADP-heptose--LPS heptosyltransferase RfaF	-1.15635	4.32078	0.0384309	0.0777294
IEU92_RS19280	uvrD	DNA helicase II	-1.1552	9.059	1.49199e-23	6.44719e-22
IEU92_RS15330	cpdA	3',5'-cyclic-AMP phosphodiesterase	-1.14776	7.46789	7.70129e-11	1.02636e-09
IEU92_RS21425	mgtL	mgtA regulatory leader peptide MgtL	-1.14679	6.80817	5.46581e-08	4.79155e-07
IEU92_RS22110	prfC	peptide chain release factor 3	-1.14627	5.52431	0.00176632	0.00547957
IEU92_RS10655	gatY	tagatose-bisphosphate aldolase subunit GatY	-1.14594	7.82106	4.57855e-09	4.73517e-08
IEU92_RS19205	IEU92_RS19205		-1.1432	3.68716	0.0236925	0.0514238
IEU92_RS04250	yliI	aldose sugar dehydrogenase YliI	-1.14298	6.90262	5.54854e-08	4.84422e-07
IEU92_RS03045	entH	proofreading thioesterase EntH	-1.13993	6.70379	7.71089e-05	0.000344334
IEU92_RS15520	IEU92_RS15520		-1.13611	-0.439957	0.291982	0.409242
IEU92_RS16420	mreB	rod shape-determining protein MreB	-1.13542	-1.37234	0.658103	0.759883
IEU92_RS01050	IEU92_RS01050	endonuclease/exonuclease/phosphatase family protein	-1.13356	7.46642	6.00004e-11	8.2007e-10
IEU92_RS12275	cysK	cysteine synthase A	-1.13124	8.2743	6.24279e-20	2.15376e-18
IEU92_RS16395	yhdP	AsmA2 domain-containing protein YhdP	-1.12733	10.42	1.34095e-19	4.58927e-18
IEU92_RS03190	tatE	twin-arginine translocase subunit TatE	-1.1256	4.23842	0.0214792	0.0473405
IEU92_RS04705	aspC	aspartate transaminase	-1.1252	6.37533	2.72581e-05	0.000137027
IEU92_RS06205	ychN	DsrE/F sulfur relay family protein YchN	-1.12287	5.47494	0.00265959	0.00787197
IEU92_RS00985	rcsF	Rcs stress response system protein RcsF	-1.12241	8.17108	1.05264e-15	2.50179e-14
IEU92_RS01075	rnhA	ribonuclease HI	-1.12236	4.39471	0.0108274	0.026363
IEU92_RS00475	ftsA	cell division protein FtsA	-1.11958	-1.37358	0.655528	0.757728
IEU92_RS07500	maeA	malate dehydrogenase	-1.11764	6.63733	5.81144e-05	0.000267403
IEU92_RS17620	uspB	universal stress protein UspB	-1.11627	7.68673	1.72799e-09	1.95049e-08
IEU92_RS00540	ppdD	prepilin peptidase-dependent pilin	-1.1162	7.75396	2.13828e-09	2.37599e-08
IEU92_RS04965	cbdX	cytochrome bd-II oxidase subunit CbdX	-1.11598	4.80658	0.0741209	0.134817
IEU92_RS18415	pyrE	orotate phosphoribosyltransferase	-1.11535	5.26858	0.0277522	0.0587452
IEU92_RS10820	yehX	glycine betaine ABC transporter ATP binding protein YehX	-1.10969	7.09493	8.34822e-09	8.26706e-08
IEU92_RS14675	sdhE	FAD assembly factor SdhE	-1.10922	2.35934	0.0714047	0.130543
IEU92_RS06385	tonB	TonB system transport protein TonB	-1.10323	2.7815	0.0463117	0.0908398
IEU92_RS22225	robA	MDR efflux pump AcrAB transcriptional activator RobA	-1.10309	8.84978	5.53926e-21	2.0606e-19
IEU92_RS18105	IEU92_RS18105	pseudogene	-1.10236	6.5751	2.11521e-06	1.34857e-05
IEU92_RS12680	IEU92_RS12680	AI-2E family transporter	-1.10176	7.75834	6.52146e-09	6.56442e-08
IEU92_RS03655	IEU92_RS03655	hypothetical protein	-1.09868	5.58997	0.002724	0.00802567
IEU92_RS21325	tamA	autotransporter assembly complex protein TamA	-1.09351	8.67531	2.23051e-14	4.63209e-13
IEU92_RS14660	xerD	site-specific tyrosine recombinase XerD	-1.09259	5.17635	0.00584928	0.0156787
IEU92_RS13780	hycH	formate hydrogenlyase assembly protein HycH	-1.09105	5.66108	0.00151821	0.0048146
IEU92_RS15070	IEU92_RS15070	protein GlcG	-1.0878	7.53022	6.63664e-06	3.7906e-05
IEU92_RS18920	rsmG	16S rRNA (guanine(527)-N(7))-methyltransferase RsmG	-1.08767	8.23884	2.05701e-11	3.02401e-10
IEU92_RS01120	fadE	acyl-CoA dehydrogenase FadE	-1.08738	8.4286	4.59243e-17	1.28408e-15
IEU92_RS09305	mgrB	PhoP/PhoQ regulator MgrB	-1.08202	-1.37323	0.655438	0.757728
IEU92_RS00555	ampE	beta-lactamase regulator AmpE	-1.08098	6.80015	3.10012e-07	2.35984e-06
IEU92_RS19420	fre	NAD(P)H-flavin reductase	-1.08065	6.99315	6.49187e-08	5.56557e-07
IEU92_RS02765	IEU92_RS02765	hypothetical protein	-1.08057	7.29385	5.0706e-09	5.1771e-08
IEU92_RS18755	tnaC	tryptophanase leader peptide	-1.07908	6.10192	5.6004e-05	0.000260136
IEU92_RS13965	cas2	type I-E CRISPR-associated endoribonuclease Cas2	-1.07541	5.48644	0.00459493	0.0126665
IEU92_RS20930	IEU92_RS20930	DUF4156 domain-containing protein	-1.07143	5.69825	0.00141965	0.00454245
IEU92_RS10185	IEU92_RS10185	pseudogene	-1.07099	8.36851	1.33515e-13	2.56134e-12
IEU92_RS16020	IEU92_RS16020		-1.07096	5.16131	0.0098781	0.0244128
IEU92_RS01975	yaiA	protein YaiA	-1.0692	7.06898	4.39286e-07	3.24571e-06
IEU92_RS14235	gcvA	glycine cleavage system transcriptional regulator GcvA	-1.0655	6.36968	1.46689e-05	7.77614e-05
IEU92_RS08750	rpmI	50S ribosomal protein L35	-1.06422	-0.441513	0.426756	0.553735
IEU92_RS16565	aroE	shikimate dehydrogenase	-1.06305	7.76292	6.8269e-09	6.83969e-08
IEU92_RS19090	ppiC	peptidylprolyl isomerase PpiC	-1.06085	6.36607	1.87406e-05	9.84918e-05
IEU92_RS02850	IEU92_RS02850	pseudogene	-1.06054	5.66319	0.00175254	0.00544866
IEU92_RS11600	nuoG	NADH-quinone oxidoreductase subunit NuoG	-1.05919	6.44829	1.9115e-05	9.95229e-05
IEU92_RS09465	znuA	zinc ABC transporter substrate-binding protein ZnuA	-1.05701	4.19699	0.0707834	0.129628
IEU92_RS04335	potF	spermidine/putrescine ABC transporter substrate-binding protein PotF	-1.05672	8.28202	2.2013e-17	6.27811e-16
IEU92_RS06540	lapA	lipopolysaccharide assembly protein LapA	-1.04955	5.93933	0.000766245	0.00264568
IEU92_RS15710	IEU92_RS15710	hypothetical protein	-1.04934	6.67556	8.40439e-06	4.68761e-05
IEU92_RS02495	ybbO	NADP(+)-dependent aldehyde reductase	-1.04858	7.53706	2.00885e-06	1.29231e-05
IEU92_RS13685	recA	recombinase RecA	-1.04574	5.43448	0.00524105	0.0141817
IEU92_RS04105	glnQ	glutamine ABC transporter ATP-binding protein GlnQ	-1.04291	8.3825	2.31604e-16	6.04148e-15
IEU92_RS10815	yehW	glycine betaine ABC transporter permease YehW	-1.04163	6.81336	4.97368e-07	3.6186e-06
IEU92_RS09235	pabB	aminodeoxychorismate synthase component 1	-1.04126	7.24467	2.13645e-08	1.98582e-07
IEU92_RS02140	xseB	exodeoxyribonuclease VII small subunit	-1.04007	0.0376655	0.299135	0.416568
IEU92_RS04895	hspQ	heat shock protein HspQ	-1.038	7.47894	1.28912e-09	1.4986e-08
IEU92_RS05755	IEU92_RS05755	hypothetical protein	-1.0378	-0.710077	0.62065	0.728234
IEU92_RS11780	IEU92_RS11780	aspartate-semialdehyde dehydrogenase	-1.03605	6.04498	0.000665369	0.00234276
IEU92_RS17940	ghrB	glyoxylate/hydroxypyruvate reductase GhrB	-1.02853	8.11192	3.44715e-08	3.09809e-07
IEU92_RS11785	pdxB	4-phosphoerythronate dehydrogenase PdxB	-1.02729	8.13111	3.04771e-13	5.47819e-12
IEU92_RS16995	nirD	nitrite reductase small subunit NirD	-1.02463	6.4544	0.00420214	0.0116732
IEU92_RS09965	vsr	VSPR family DNA mismatch endonuclease	-1.02137	6.10803	0.000531445	0.00191535
IEU92_RS06160	IEU92_RS06160	SirB family protein	-1.02122	6.75168	1.46266e-06	9.73134e-06
IEU92_RS02090	IEU92_RS02090	DUF3251 domain-containing protein	-1.01825	6.26107	5.27665e-05	0.000247788
IEU92_RS03980	moaD	molybdopterin synthase sulfur carrier subunit	-1.01786	5.79955	0.0187697	0.0424177
IEU92_RS05830	IEU92_RS05830	YmfQ family protein	-1.01726	7.63705	2.52753e-10	3.23736e-09
IEU92_RS13110	srmB	ATP-dependent RNA helicase SrmB	-1.01538	6.64421	4.71231e-06	2.77676e-05
IEU92_RS17275	glpG	rhomboid family intramembrane serine protease GlpG	-1.01215	8.22786	1.83416e-12	2.99485e-11
IEU92_RS03965	moaA	GTP 3',8-cyclase MoaA	-1.01198	6.26136	9.04052e-05	0.000398715
IEU92_RS08425	grxD	monothiol glutaredoxin 4	-1.00824	0.313572	0.247641	0.359121
IEU92_RS04115	glnH	glutamine ABC transporter substrate-binding protein GlnH	-1.00644	7.429	8.10789e-06	4.53999e-05
IEU92_RS04545	dmsC	dimethyl sulfoxide reductase anchor subunit DmsC	-1.00459	7.30443	6.62753e-08	5.67052e-07
IEU92_RS09950	IEU92_RS09950	DUF2158 domain-containing protein	-0.998701	5.77982	0.00960444	0.0239579
IEU92_RS01950	psiF	phosphate starvation-inducible protein PsiF	-0.998363	7.27158	8.82373e-08	7.37264e-07
IEU92_RS17550	nikE	nickel import ATP-binding protein NikE	-0.996073	8.12569	4.56055e-14	9.15963e-13
IEU92_RS19035	maoP	macrodomain Ori organization protein MaoP	-0.992465	5.23966	0.0146275	0.0341017
IEU92_RS11580	nuoK	NADH-quinone oxidoreductase subunit NuoK	-0.991245	4.58227	0.0487375	0.094498
IEU92_RS16935	IEU92_RS16935	YheU family protein	-0.989546	7.67227	2.36445e-08	2.18469e-07
IEU92_RS20450	IEU92_RS20450	quinone oxidoreductase	-0.988279	8.61077	5.0231e-16	1.27153e-14
IEU92_RS03765	cpoB	cell division protein CpoB	-0.987768	5.31237	0.0106214	0.0259649
IEU92_RS16285	IEU92_RS16285	N-acetylmannosamine-6-phosphate 2-epimerase	-0.986086	7.57202	1.38197e-09	1.58926e-08
IEU92_RS02210	tig	trigger factor	-0.985005	7.1915	1.77876e-07	1.39882e-06
IEU92_RS19840	rraA	ribonuclease E activity regulator RraA	-0.984713	6.7821	2.39597e-06	1.50514e-05
IEU92_RS20255	metA	homoserine O-succinyltransferase	-0.9825	6.73708	1.91229e-05	9.95229e-05
IEU92_RS06120	ychH	stress-induced protein YchH	-0.981089	3.85531	0.0514958	0.0990553
IEU92_RS19175	rffT	TDP-N-acetylfucosamine:lipid II N-acetylfucosaminyltransferase	-0.980211	7.53521	3.21695e-09	3.43195e-08
IEU92_RS21985	mrr	adenine/cytosine-specific restriction endonuclease Mrr	-0.980194	8.1877	1.08422e-11	1.64479e-10
IEU92_RS13405	IEU92_RS13405	hypothetical protein	-0.979944	7.88622	2.03233e-11	2.99804e-10
IEU92_RS12900	IEU92_RS12900	3-phenylpropionate MFS transporter	-0.977605	8.3608	1.96201e-12	3.17935e-11
IEU92_RS17150	igaA	intracellular growth attenuator protein IgaA	-0.976662	1.72842	0.118924	0.198114
IEU92_RS02030	phoR	phosphate regulon sensor histidine kinase PhoR	-0.973636	7.6036	2.85879e-08	2.59658e-07
IEU92_RS16610	mscL	large-conductance mechanosensitive channel protein MscL	-0.971997	8.6329	1.9127e-16	5.05095e-15
IEU92_RS04300	IEU92_RS04300	aspartate:alanine antiporter	-0.970549	8.28921	3.61899e-11	5.19531e-10
IEU92_RS20250	IEU92_RS20250	acetyltransferase	-0.970015	8.34502	1.81407e-13	3.41876e-12
IEU92_RS16600	rsmB	16S rRNA (cytosine(967)-C(5))-methyltransferase RsmB	-0.969851	8.34686	3.8413e-14	7.78818e-13
IEU92_RS17440	livK	high-affinity branched-chain amino acid ABC transporter substrate-binding protein LivK	-0.96898	8.83537	8.85889e-16	2.14115e-14
IEU92_RS12985	glnB	nitrogen regulatory protein P-II	-0.965	5.04807	0.0157411	0.0364002
IEU92_RS02295	IEU92_RS02295	YbaY family lipoprotein	-0.964198	6.74518	4.41183e-06	2.6141e-05
IEU92_RS01700	prpB	methylisocitrate lyase	-0.963936	6.67981	1.44664e-05	7.68784e-05
IEU92_RS02985	ybdZ	enterobactin biosynthesis protein YbdZ	-0.963599	5.21196	0.0209576	0.0464542
IEU92_RS20135	thiH	2-iminoacetate synthase ThiH	-0.960666	8.85287	1.72198e-12	2.86639e-11
IEU92_RS07280	rlhA	23S rRNA 5-hydroxycytidine C2501 synthase	-0.959804	8.31183	1.43063e-08	1.35403e-07
IEU92_RS08100	dmsD	Tat proofreading chaperone DmsD	-0.95555	8.13635	1.87158e-12	3.04434e-11
IEU92_RS19105	gppA	guanosine-5'-triphosphate,3'-diphosphate diphosphatase	-0.954896	8.75143	1.05404e-14	2.28892e-13
IEU92_RS05335	mdtG	multidrug efflux MFS transporter MdtG	-0.951059	7.86366	8.46034e-11	1.12402e-09
IEU92_RS05740	rluE	23S rRNA pseudouridine(2457) synthase RluE	-0.950497	8.32574	1.11261e-12	1.89632e-11
IEU92_RS07350	mddA	L-methionine sulfoximine/L-methionine sulfone acetyltransferase	-0.946199	6.12572	0.000966425	0.00324264
IEU92_RS05315	mdoG	glucans biosynthesis protein MdoG	-0.944317	6.87908	3.65917e-06	2.20478e-05
IEU92_RS15360	ygiD	4,5-DOPA dioxygenase extradiol	-0.940825	6.69479	3.51978e-05	0.000171695
IEU92_RS14255	tcdA	tRNA cyclic N6-threonylcarbamoyladenosine(37) synthase TcdA	-0.936294	8.49634	7.65878e-13	1.33188e-11
IEU92_RS18255	grxC	glutaredoxin 3	-0.934142	7.08754	1.5776e-06	1.04312e-05
IEU92_RS04625	ihfB	integration host factor subunit beta	-0.931821	4.89971	0.0253313	0.0545381
IEU92_RS04015	IEU92_RS04015	YbhQ family protein	-0.931265	5.34902	0.0144149	0.0337162
IEU92_RS12345	murQ	N-acetylmuramic acid 6-phosphate etherase	-0.930141	6.30813	0.000803193	0.00276433
IEU92_RS05620	comR	TetR family copper-responsive transcriptional repressor ComR	-0.929413	8.11901	1.23476e-12	2.08787e-11
IEU92_RS07685	lsrC	autoinducer 2 ABC transporter permease LsrC	-0.926827	6.5492	0.00484754	0.0132679
IEU92_RS11680	yfcD	NUDIX hydrolase YfcD	-0.926637	6.36263	0.000139211	0.000584432
IEU92_RS01795	mhpF	acetaldehyde dehydrogenase	-0.924712	7.94916	8.81963e-09	8.69363e-08
IEU92_RS17900	IEU92_RS17900		-0.924573	2.47081	0.0962616	0.167129
IEU92_RS00210	fixX	ferredoxin-like protein FixX	-0.920905	5.29683	0.0357789	0.07292
IEU92_RS07770	marA	MDR efflux pump AcrAB transcriptional activator MarA	-0.91965	6.5805	7.27718e-05	0.000328048
IEU92_RS12365	IEU92_RS12365	RpoE-regulated lipoprotein	-0.919161	8.45518	7.9382e-13	1.37488e-11
IEU92_RS04700	gloC	hydroxyacylglutathione hydrolase GloC	-0.91768	7.48867	4.26573e-08	3.80183e-07
IEU92_RS03415	nagC	DNA-binding transcriptional regulator NagC	-0.916923	7.67717	8.02134e-07	5.62546e-06
IEU92_RS15920	IEU92_RS15920	NAD(P)H-binding protein	-0.916915	7.31986	7.93521e-05	0.000353982
IEU92_RS15985	pnp	polyribonucleotide nucleotidyltransferase	-0.910904	5.72581	0.00557846	0.0150092
IEU92_RS10855	IEU92_RS10855	DedA family protein	-0.908862	6.52614	5.49201e-05	0.000256038
IEU92_RS14240	IEU92_RS14240	YgdI/YgdR family lipoprotein	-0.903531	7.39795	0.000195467	0.000788131
IEU92_RS12800	rodZ	cytoskeleton protein RodZ	-0.902472	6.58029	0.00116527	0.00381118
IEU92_RS19170	wzxE	lipid III flippase WzxE	-0.901604	7.95932	4.03273e-10	5.07412e-09
IEU92_RS03445	IEU92_RS03445	chitosugar-induced verified lipoprotein	-0.90142	6.64457	0.000166397	0.00068381
IEU92_RS09265	manY	PTS mannose transporter subunit IIC	-0.900824	5.16796	0.0219532	0.0481866
IEU92_RS12520	maeB	NADP-dependent oxaloacetate-decarboxylating malate dehydrogenase	-0.900711	7.38007	7.07685e-07	5.01007e-06
IEU92_RS10180	IEU92_RS10180	DUF957 domain-containing protein	-0.900531	6.08828	0.00134398	0.00431649
IEU92_RS22215	yjjX	inosine/xanthosine triphosphatase	-0.899811	6.11351	0.000697208	0.00243482
IEU92_RS11775	truA	tRNA pseudouridine(38-40) synthase TruA	-0.899332	4.90255	0.0548704	0.10475
IEU92_RS07370	IEU92_RS07370	YncE family protein	-0.899148	6.35605	0.000266816	0.00103956
IEU92_RS00635	IEU92_RS00635	ABC transporter ATP-binding protein	-0.895774	7.49374	4.62685e-07	3.40683e-06
IEU92_RS01870	tauC	taurine ABC transporter permease TauC	-0.895336	7.32237	4.17703e-05	0.000201005
IEU92_RS11265	rcsB	transcriptional regulator RcsB	-0.894937	5.47905	0.0147435	0.0343159
IEU92_RS21035	IEU92_RS21035		-0.89254	4.53975	0.0397552	0.0799793
IEU92_RS14760	ibsC	type I toxin-antitoxin system toxin IbsC	-0.891646	5.56096	0.045346	0.089273
IEU92_RS14995	mutY	A/G-specific adenine glycosylase	-0.891129	7.61277	2.5138e-08	2.30279e-07
IEU92_RS05715	phoP	two-component system response regulator PhoP	-0.890773	7.67106	9.03404e-08	7.51899e-07
IEU92_RS13170	rrf		-0.890357	4.79802	0.0866662	0.153587
IEU92_RS15670	IEU92_RS15670	phage holin family protein	-0.887349	5.83281	0.0120787	0.0289159
IEU92_RS21330	tamB	autotransporter assembly complex protein TamB	-0.881014	10.0152	1.58933e-15	3.67521e-14
IEU92_RS08590	menI	1,4-dihydroxy-2-naphthoyl-CoA hydrolase	-0.879734	3.20088	0.0771187	0.139263
IEU92_RS03815	pnuC	nicotinamide riboside transporter PnuC	-0.878977	7.36064	1.05409e-06	7.2208e-06
IEU92_RS19795	IEU92_RS19795	YiiQ family protein	-0.878439	7.98955	3.22499e-10	4.09392e-09
IEU92_RS11360	inaA	lipopolysaccharide kinase InaA	-0.87733	7.11555	6.99753e-06	3.96496e-05
IEU92_RS12525	tal	transaldolase	-0.876835	8.33515	2.20946e-06	1.39824e-05
IEU92_RS21850	uxuR	Uxu operon transcriptional regulator	-0.876076	8.76626	2.1041e-10	2.71125e-09
IEU92_RS14260	mltA	murein transglycosylase A	-0.875073	8.84414	2.05883e-14	4.29642e-13
IEU92_RS19110	rhlB	ATP-dependent RNA helicase RhlB	-0.872815	9.32061	1.84733e-13	3.46617e-12
IEU92_RS00220	kefF	glutathione-regulated potassium-efflux system oxidoreductase KefF	-0.872073	7.92983	2.75948e-09	3.01149e-08
IEU92_RS21255	ytfB	cell division protein YtfB	-0.870984	7.63607	4.63797e-08	4.09943e-07
IEU92_RS00250	pdxA	4-hydroxythreonine-4-phosphate dehydrogenase PdxA	-0.870605	7.59568	0.000416028	0.00153561
IEU92_RS02225	lon	endopeptidase La	-0.869533	6.62192	0.0330363	0.0681417
IEU92_RS17290	IEU92_RS17290	pseudogene	-0.865373	6.79078	0.000143158	0.000597492
IEU92_RS11255	ompC	porin OmpC	-0.864824	8.05843	1.62358e-10	2.11759e-09
IEU92_RS01765	lacI	DNA-binding transcriptional repressor LacI	-0.864797	7.33795	3.90058e-06	2.32729e-05
IEU92_RS02415	gsk	inosine/guanosine kinase	-0.864668	8.59981	4.58242e-09	4.73517e-08
IEU92_RS07800	ydeI	YdeI family stress tolerance OB fold protein	-0.864332	1.36724	0.227755	0.336442
IEU92_RS15525	nfeF	NADPH-dependent ferric chelate reductase	-0.863534	6.8383	1.97697e-05	0.000102639
IEU92_RS17335	gntK	gluconokinase	-0.862253	7.35681	1.52869e-06	1.01234e-05
IEU92_RS16195	npr	PTS phosphocarrier protein NPr	-0.861759	5.44811	0.0440559	0.0870939
IEU92_RS19060	ilvM	acetolactate synthase 2 small subunit	-0.86108	5.87037	0.0044802	0.0123654
IEU92_RS12315	cysA	sulfate/thiosulfate ABC transporter ATP-binding protein CysA	-0.85868	7.48257	4.67091e-07	3.42747e-06
IEU92_RS17055	IEU92_RS17055	phosphotriesterase-related protein	-0.858226	8.63828	1.80657e-13	3.41876e-12
IEU92_RS04905	yccX	acylphosphatase	-0.856852	5.35575	0.0461342	0.0905331
IEU92_RS03790	IEU92_RS03790		-0.856528	3.60961	0.0671407	0.123858
IEU92_RS21645	fecD	Fe(3+) dicitrate ABC transporter permease subunit FecD	-0.856496	8.02877	1.37981e-08	1.31466e-07
IEU92_RS02095	nrdR	transcriptional regulator NrdR	-0.853452	4.32967	0.0642775	0.119608
IEU92_RS18840	phoU	phosphate signaling complex protein PhoU	-0.852391	-0.0514836	0.402574	0.529423
IEU92_RS07140	pdxI	pyridoxine 4-dehydrogenase	-0.8508	7.49735	4.28194e-07	3.16923e-06
IEU92_RS05445	flgD	flagellar hook assembly protein FlgD	-0.849919	4.87272	0.0378684	0.0766325
IEU92_RS14170	ppnN	nucleotide 5'-monophosphate nucleosidase	-0.84902	9.02514	7.84262e-14	1.53902e-12
IEU92_RS06915	IEU92_RS06915	pseudogene	-0.848742	2.99749	0.293141	0.410359
IEU92_RS01305	IEU92_RS01305	pseudogene	-0.847793	7.55051	6.45073e-07	4.59937e-06
IEU92_RS14870	tkt	transketolase	-0.847451	5.00592	0.0508918	0.0980257
IEU92_RS13315	ratA	type II toxin-antitoxin system toxin RatA	-0.843529	1.73467	0.209462	0.314855
IEU92_RS12410	eutB	ethanolamine ammonia-lyase subunit alpha	-0.841587	8.45138	1.99397e-11	2.95163e-10
IEU92_RS21715	IEU92_RS21715	PTS sugar transporter subunit IIA	-0.840772	7.14708	1.17121e-05	6.32632e-05
IEU92_RS14880	speB	agmatinase	-0.838985	8.2601	7.49503e-10	8.95635e-09
IEU92_RS12375	IEU92_RS12375	GNAT family acetyltransferase	-0.837616	5.34046	0.150299	0.240816
IEU92_RS04850	ompA	porin OmpA	-0.837559	6.68514	9.8417e-05	0.000430059
IEU92_RS15645	exuR	transcriptional regulator ExuR	-0.834304	6.38903	0.000623235	0.00221814
IEU92_RS06200	chaC	glutathione-specific gamma-glutamylcyclotransferase	-0.834133	7.29346	5.00234e-06	2.91951e-05
IEU92_RS20685	phnL	phosphonate C-P lyase system protein PhnL	-0.834123	6.10145	0.00220391	0.00664434
IEU92_RS15760	tdcR	DNA-binding transcriptional activator TdcR	-0.832761	4.16541	0.0656933	0.121766
IEU92_RS12130	IEU92_RS12130	fructose-like phosphotransferase enzyme IIB component 1	-0.832265	6.28663	0.00964168	0.0240228
IEU92_RS10290	hisA	1-(5-phosphoribosyl)-5-[(5- phosphoribosylamino)methylideneamino]imidazole-4- carboxamide isomerase	-0.831636	6.51066	0.00359765	0.0102196
IEU92_RS20880	IEU92_RS20880		-0.83116	2.8381	0.108743	0.183802
IEU92_RS02435	ybaK	Cys-tRNA(Pro)/Cys-tRNA(Cys) deacylase YbaK	-0.83106	7.07418	2.89893e-05	0.000144037
IEU92_RS04380	artJ	arginine ABC transporter substrate-binding protein	-0.82968	7.08361	7.58765e-05	0.000340251
IEU92_RS05605	IEU92_RS05605	alpha/beta hydrolase	-0.828224	5.8034	0.00936814	0.0234094
IEU92_RS06360	IEU92_RS06360	YciU family protein	-0.827656	5.16868	0.0574842	0.108861
IEU92_RS11230	mqo	malate dehydrogenase (quinone)	-0.826724	8.58935	3.07591e-12	4.92837e-11
IEU92_RS08780	pfkB	6-phosphofructokinase II	-0.826566	7.96693	4.64404e-09	4.78728e-08
IEU92_RS09860	fliF	flagellar M-ring protein FliF	-0.826054	7.44917	0.000195822	0.000788818
IEU92_RS14910	IEU92_RS14910	SprT family zinc-dependent metalloprotease	-0.824875	7.26171	1.2493e-05	6.73113e-05
IEU92_RS04375	artQ	arginine ABC transporter permease ArtQ	-0.823734	6.89858	0.000634722	0.00225015
IEU92_RS17160	hslR	ribosome-associated heat shock protein Hsp15	-0.82353	7.04567	0.00010934	0.000474018
IEU92_RS01955	adrA	diguanylate cyclase AdrA	-0.823293	7.71527	1.13632e-06	7.70177e-06
IEU92_RS01440	IEU92_RS01440	hypothetical protein	-0.822515	8.17663	2.76037e-08	2.51252e-07
IEU92_RS04555	IEU92_RS04555	MFS transporter	-0.821364	8.05111	8.66254e-10	1.02371e-08
IEU92_RS03780	IEU92_RS03780		-0.817319	3.69879	0.0779637	0.140611
IEU92_RS09090	IEU92_RS09090	GGDEF domain-containing protein	-0.81611	5.39674	0.0478164	0.0931505
IEU92_RS19095	IEU92_RS19095	pseudogene	-0.815761	8.10058	7.57452e-09	7.55333e-08
IEU92_RS06390	yciA	acyl-CoA thioester hydrolase YciA	-0.814973	4.85791	0.114658	0.192356
IEU92_RS11835	prmB	50S ribosomal protein L3 N(5)-glutamine methyltransferase	-0.812768	5.37712	0.0430111	0.0855423
IEU92_RS13230	aroF	3-deoxy-7-phosphoheptulonate synthase AroF	-0.809622	8.46389	2.99366e-08	2.71332e-07
IEU92_RS06285	IEU92_RS06285	YchJ family protein	-0.808733	5.94679	0.00701695	0.0182928
IEU92_RS08870	cho	excinuclease Cho	-0.808731	7.65691	2.77779e-05	0.000138987
IEU92_RS00655	panD	aspartate 1-decarboxylase	-0.80835	6.43153	0.00087084	0.00296849
IEU92_RS20665	phnP	phosphonate metabolism protein PhnP	-0.807472	7.48244	1.59557e-06	1.05337e-05
IEU92_RS18705	gyrB	DNA topoisomerase (ATP-hydrolyzing) subunit B	-0.806206	-0.0558719	0.342653	0.46692
IEU92_RS09120	nimT	2-nitroimidazole transporter	-0.805444	7.33129	5.21646e-06	3.03619e-05
IEU92_RS07200	IEU92_RS07200	periplasmic protein	-0.80508	6.76199	0.00603843	0.0160849
IEU92_RS02280	glnK	P-II family nitrogen regulator	-0.804981	5.12684	0.1129	0.189703
IEU92_RS11390	glpC	anaerobic glycerol-3-phosphate dehydrogenase subunit C	-0.802777	6.65211	0.00048385	0.00176313
IEU92_RS15210	exbB	tol-pal system-associated acyl-CoA thioesterase	-0.802228	7.8217	7.47322e-08	6.33078e-07
IEU92_RS15335	IEU92_RS15335	DUF1249 family protein	-0.798435	5.33617	0.0356446	0.0727171
IEU92_RS07275	sutR	DNA-binding transcriptional regulator SutR	-0.797779	4.56762	0.0589989	0.11109
IEU92_RS11485	menE	o-succinylbenzoate--CoA ligase	-0.796047	7.77182	4.68425e-07	3.43137e-06
IEU92_RS06095	dhaK	dihydroxyacetone kinase subunit DhaK	-0.795928	7.9919	3.22411e-06	1.9673e-05
IEU92_RS17800	IEU92_RS17800	insulinase family protein	-0.794397	9.42881	2.22785e-11	3.25282e-10
IEU92_RS06330	IEU92_RS06330	hypothetical protein	-0.794284	5.17608	0.0428365	0.0852346
IEU92_RS03410	nagD	ribonucleotide monophosphatase NagD	-0.791639	7.13396	0.000162825	0.000670419
IEU92_RS17180	envZ	two-component system sensor histidine kinase EnvZ	-0.789705	8.23816	4.2183e-08	3.76741e-07
IEU92_RS12420	IEU92_RS12420	hypothetical protein	-0.789414	6.85664	0.000268885	0.00104667
IEU92_RS21415	treB	PTS trehalose transporter subunit IIBC	-0.789182	8.62959	2.07885e-08	1.94602e-07
IEU92_RS05900	IEU92_RS05900	two-component-system connector protein YcgZ	-0.788667	3.72883	0.400375	0.527017
IEU92_RS13695	mltB	lytic murein transglycosylase B	-0.788427	7.18575	2.80762e-05	0.000140152
IEU92_RS03345	corC	CNNM family magnesium/cobalt transport protein CorC	-0.788101	8.35938	5.16661e-09	5.26256e-08
IEU92_RS13735	norR	nitric oxide reductase transcriptional regulator NorR	-0.787175	8.23083	3.94529e-10	4.97875e-09
IEU92_RS20725	phnD	phosphonate ABC transporter substrate-binding protein	-0.787119	6.9642	0.000106955	0.000466415
IEU92_RS08140	ydgD	serine protease	-0.786602	7.20136	4.26467e-05	0.000204761
IEU92_RS21075	mutL	DNA mismatch repair endonuclease MutL	-0.785193	9.44572	4.67805e-12	7.38476e-11
IEU92_RS15940	IEU92_RS15940	N-acetyltransferase	-0.785019	7.48169	4.95827e-06	2.89817e-05
IEU92_RS19430	fadB	fatty acid oxidation complex subunit alpha FadB	-0.783624	9.62692	1.61646e-12	2.70125e-11
IEU92_RS21040	IEU92_RS21040		-0.781712	4.66788	0.0657773	0.121869
IEU92_RS19360	IEU92_RS19360	dienelactone hydrolase family protein	-0.779278	7.33493	6.25472e-05	0.000284959
IEU92_RS08410	gloA	lactoylglutathione lyase	-0.77689	5.53489	0.047556	0.0927767
IEU92_RS04145	mntS	manganase accumulation protein MntS	-0.776837	5.58362	0.0386926	0.0781157
IEU92_RS08910	xthA	exodeoxyribonuclease III	-0.77667	7.42654	1.25493e-05	6.75293e-05
IEU92_RS09875	fliI	flagellum-specific ATP synthase FliI	-0.775835	8.53851	3.39289e-09	3.60272e-08
IEU92_RS10385	galF	UTP--glucose-1-phosphate uridylyltransferase GalF	-0.774962	8.00265	1.226e-06	8.2207e-06
IEU92_RS09275	IEU92_RS09275	DUF986 domain-containing protein	-0.774429	7.31408	4.45512e-05	0.000212238
IEU92_RS05140	rutA	pyrimidine utilization protein A	-0.770858	8.48024	2.80333e-10	3.57989e-09
IEU92_RS20625	alsK	allose kinase	-0.770665	8.1639	6.76114e-09	6.78971e-08
IEU92_RS08690	hemP	hemin uptake protein HemP	-0.769283	6.00828	0.00844114	0.0213687
IEU92_RS00265	djlA	co-chaperone DjlA	-0.768565	9.22436	5.38863e-11	7.46037e-10
IEU92_RS02625	IEU92_RS02625	DUF2877 domain-containing protein	-0.768165	7.25184	0.00207971	0.00630546
IEU92_RS08320	nth	endonuclease III	-0.765262	5.4948	0.0335971	0.0691667
IEU92_RS21015	mscM	miniconductance mechanosensitive channel MscM	-0.764024	10.179	4.9836e-11	6.94458e-10
IEU92_RS10195	IEU92_RS10195	DUF496 family protein	-0.763718	6.0967	0.00471951	0.0129423
IEU92_RS18205	mtlR	mannitol operon repressor MtlR	-0.760912	7.39482	0.00384208	0.0107851
IEU92_RS09640	flhC	flagellar transcriptional regulator FlhC	-0.760887	6.93146	0.000391479	0.00145378
IEU92_RS11755	dedD	cell division protein DedD	-0.760564	6.07179	0.00659944	0.0173738
IEU92_RS11475	arnF	4-amino-4-deoxy-L-arabinose-phosphoundecaprenol flippase subunit ArnF	-0.760171	6.35662	0.00146841	0.0046636
IEU92_RS06910	IEU92_RS06910	ATP-binding protein	-0.759969	7.75589	3.86591e-06	2.30983e-05
IEU92_RS06520	IEU92_RS06520	hypothetical protein	-0.758594	5.68567	0.0259089	0.0555859
IEU92_RS08960	nudG	CTP pyrophosphohydrolase	-0.75806	3.4233	0.123894	0.204957
IEU92_RS14585	IEU92_RS14585	molybdopterin-dependent oxidoreductase FAD-binding subunit	-0.756044	7.17116	0.00235189	0.00704085
IEU92_RS17635	rsmJ	16S rRNA (guanine(1516)-N(2))-methyltransferase RsmJ	-0.754606	7.87018	6.66436e-05	0.000302014
IEU92_RS04260	dacC	serine-type D-Ala-D-Ala carboxypeptidase	-0.75023	7.51362	8.39135e-05	0.000373162
IEU92_RS17805	dctA	C4-dicarboxylate transporter DctC	-0.749488	8.41767	1.17289e-08	1.13521e-07
IEU92_RS04055	dinG	ATP-dependent DNA helicase DinG	-0.749074	8.1752	1.68322e-06	1.10273e-05
IEU92_RS04125	rhtA	threonine/homoserine exporter RhtA	-0.748761	7.9493	1.64788e-06	1.08289e-05
IEU92_RS19780	sbp	sulfate/thiosulfate ABC transporter substrate-binding protein Sbp	-0.7473	8.59854	2.81471e-09	3.05617e-08
IEU92_RS18040	avtA	valine--pyruvate transaminase	-0.746957	9.18361	4.5308e-11	6.35501e-10
IEU92_RS21370	yjfF	sugar ABC transporter permease YjfF	-0.746007	8.00123	2.05028e-05	0.000106188
IEU92_RS06680	pspA	phage shock protein PspA	-0.745831	5.85712	0.0276598	0.0586074
IEU92_RS19650	IEU92_RS19650	hypothetical protein	-0.7448	8.85675	1.00836e-10	1.33553e-09
IEU92_RS17135	hofM	DNA utilization protein HofM	-0.743266	7.85402	0.000149887	0.00062375
IEU92_RS17525	acpT	4'-phosphopantetheinyl transferase AcpT	-0.742243	8.17296	3.95619e-06	2.35718e-05
IEU92_RS11500	menH	2-succinyl-6-hydroxy-2, 4-cyclohexadiene-1-carboxylate synthase	-0.741407	5.05487	0.106677	0.181097
IEU92_RS18785	yieF	class I chromate reductase YieF	-0.741335	7.44864	7.1217e-05	0.000321392
IEU92_RS18095	araD	L-ribulose-5-phosphate 4-epimerase	-0.741241	7.44782	1.90729e-05	9.95045e-05
IEU92_RS10425	wcaI	colanic acid biosynthesis fucosyltransferase WcaI	-0.741124	7.65749	1.14728e-05	6.20488e-05
IEU92_RS13490	csiD	carbon starvation induced protein CsiD	-0.740087	6.54392	0.00111066	0.00364993
IEU92_RS04045	rhlE	ATP-dependent RNA helicase RhlE	-0.740058	8.14687	1.40792e-08	1.33782e-07
IEU92_RS15835	IEU92_RS15835	pseudogene	-0.739953	5.97717	0.0135622	0.0320193
IEU92_RS03820	zitB	CDF family zinc transporter ZitB	-0.739041	7.55803	1.29939e-05	6.97465e-05
IEU92_RS17255	rtcA	RNA 3'-terminal phosphate cyclase	-0.73861	8.433	5.16115e-07	3.73594e-06
IEU92_RS21090	hflX	GTPase HflX	-0.73669	8.64953	6.62528e-10	8.03352e-09
IEU92_RS09015	IEU92_RS09015	DeoR/GlpR transcriptional regulator	-0.734825	8.66524	1.36655e-08	1.30493e-07
IEU92_RS00405	cra	catabolite repressor/activator	-0.734322	6.85989	0.000318679	0.00121616
IEU92_RS12990	glrR	two-component system response regulator GlrR	-0.733536	7.44308	0.000222163	0.000883285
IEU92_RS18285	tdh	L-threonine 3-dehydrogenase	-0.73353	8.74453	1.52871e-10	1.99994e-09
IEU92_RS08585	IEU92_RS08585	YdiH family protein	-0.733106	1.0079	0.463986	0.589875
IEU92_RS13810	hycB	formate hydrogenlyase subunit HycB	-0.732446	6.87086	0.000258152	0.00100856
IEU92_RS03950	bioD	ATP-dependent dethiobiotin synthetase BioD	-0.731644	7.57707	6.69259e-06	3.81745e-05
IEU92_RS16210	elbB	isoprenoid biosynthesis glyoxalase ElbB	-0.73131	8.04593	8.4465e-05	0.000375225
IEU92_RS20245	IEU92_RS20245	stress-induced protein	-0.731	4.90636	0.166156	0.260467
IEU92_RS06405	IEU92_RS06405	pseudogene	-0.730846	2.51289	0.24285	0.354093
IEU92_RS19630	IEU92_RS19630	virulence factor BrkB family protein	-0.730189	8.59026	5.7802e-10	7.06506e-09
IEU92_RS03020	fepB	Fe2+-enterobactin ABC transporter substrate-binding protein	-0.72934	4.76683	0.12476	0.206197
IEU92_RS03885	modC	molybdenum ABC transporter ATP-binding protein ModC	-0.729108	6.53681	0.00181685	0.00561596
IEU92_RS20205	zraS	two-component system sensor histidine kinase ZraS	-0.729029	8.29042	2.19136e-06	1.3909e-05
IEU92_RS05970	minD	septum site-determining protein MinD	-0.728996	2.82	0.397273	0.524099
IEU92_RS06290	rssA	patatin-like phospholipase RssA	-0.727973	7.40158	0.000131675	0.000557728
IEU92_RS05320	mdoH	glucans biosynthesis glucosyltransferase MdoH	-0.725882	7.39503	0.0221853	0.0485467
IEU92_RS11240	alkB	DNA oxidative demethylase AlkB	-0.725722	7.16582	0.000216465	0.000862231
IEU92_RS14315	IEU92_RS14315	DUF2509 family protein	-0.725629	3.90157	0.229425	0.338559
IEU92_RS19275	yigB	5-amino-6-(5-phospho-D-ribitylamino)uracil phosphatase YigB	-0.723846	7.47608	4.04494e-05	0.000195088
IEU92_RS05985	IEU92_RS05985	inhibitor of g-type lysozyme	-0.723743	8.2993	1.27264e-07	1.02918e-06
IEU92_RS07095	paaJ	bifunctional 3-oxoadipyl-CoA/3-oxo-5,6-dehydrosuberyl-CoA thiolase	-0.720512	7.33379	0.000402379	0.00148908
IEU92_RS09645	flhD	flagellar transcriptional regulator FlhD	-0.718831	6.07684	0.0097005	0.0241163
IEU92_RS01970	aroL	shikimate kinase AroL	-0.718119	7.25227	0.000173998	0.000710951
IEU92_RS05160	putP	sodium/proline symporter PutP	-0.717024	8.29619	1.29101e-06	8.64307e-06
IEU92_RS05500	yceF	7-methyl-GTP pyrophosphatase	-0.716527	6.97704	0.000331161	0.00125483
IEU92_RS02085	tsx	nucleoside-specific channel-forming protein Tsx	-0.714892	7.48388	0.000487819	0.00177456
IEU92_RS04845	matP	macrodomain Ter protein MatP	-0.714254	4.10334	0.145663	0.234618
IEU92_RS12485	eutN	ethanolamine utilization microcompartment protein EutN	-0.713906	3.16766	0.182478	0.280705
IEU92_RS02005	mak	fructokinase	-0.713342	7.22566	0.000207216	0.000830028
IEU92_RS06020	dsbB	disulfide bond formation protein DsbB	-0.711656	7.09527	0.000651571	0.00229796
IEU92_RS11490	menC	o-succinylbenzoate synthase	-0.711358	6.20106	0.00576142	0.0154723
IEU92_RS14955	IEU92_RS14955	YggU family protein	-0.710931	6.86841	0.0394034	0.0794382
IEU92_RS18625	IEU92_RS18625	pseudogene	-0.708904	9.1658	4.3961e-10	5.49898e-09
IEU92_RS18225	lldR	transcriptional regulator LldR	-0.708411	7.72959	5.08644e-05	0.000240174
IEU92_RS03220	rlpA	endolytic peptidoglycan transglycosylase RlpA	-0.708267	7.90513	3.44245e-06	2.08595e-05
IEU92_RS09355	rsmF	16S rRNA (cytosine(1407)-C(5))-methyltransferase RsmF	-0.708078	7.33162	0.000175022	0.000713767
IEU92_RS00990	metQ	methionine ABC transporter substrate-binding lipoprotein MetQ	-0.7075	6.67954	0.0111712	0.0271075
IEU92_RS20210	zraR	sigma-54-dependent response regulator transcription factor ZraR	-0.706867	8.59189	6.70766e-07	4.75876e-06
IEU92_RS15810	yhaV	type II toxin-antitoxin system ribonuclease toxin YhaV	-0.704588	7.6192	5.69944e-05	0.000263592
IEU92_RS13880	IEU92_RS13880	four-carbon acid sugar kinase family protein	-0.703979	8.1819	1.27194e-07	1.02918e-06
IEU92_RS19615	yihV	sulfofructose kinase	-0.702969	8.04853	5.4299e-07	3.90405e-06
IEU92_RS04880	mgsA	methylglyoxal synthase	-0.70212	7.82247	2.4253e-06	1.52133e-05
IEU92_RS13585	proW	glycine betaine/L-proline ABC transporter permease ProW	-0.698854	7.94466	1.13664e-06	7.70177e-06
IEU92_RS12470	eutG	ethanolamine utilization ethanol dehydrogenase EutG	-0.697131	6.35956	0.00372744	0.0105185
IEU92_RS17885	dppB	dipeptide ABC transporter permease DppB	-0.696664	7.89896	3.32544e-06	2.0179e-05
IEU92_RS10400	wcaK	colanic acid biosynthesis pyruvyl transferase WcaK	-0.69653	8.02628	1.16093e-06	7.8459e-06
IEU92_RS00020	thrC	threonine synthase	-0.696271	9.13667	1.43546e-09	1.64195e-08
IEU92_RS22135	IEU92_RS22135	YjjW family glycine radical enzyme activase	-0.696208	8.07544	1.94579e-06	1.25932e-05
IEU92_RS19220	aslA	arylsulfatase AslA	-0.695819	9.58015	3.39387e-09	3.60272e-08
IEU92_RS18035	malS	alpha-amylase	-0.694835	9.20385	1.90061e-09	2.12848e-08
IEU92_RS07325	patD	aminobutyraldehyde dehydrogenase	-0.694483	8.0502	2.33536e-07	1.81319e-06
IEU92_RS22150	deoA	thymidine phosphorylase	-0.694229	8.53041	1.15039e-08	1.1185e-07
IEU92_RS17415	ugpB	sn-glycerol-3-phosphate ABC transporter substrate-binding protein UgpB	-0.693127	8.30054	3.10242e-06	1.90418e-05
IEU92_RS12095	ypdA	two-component system sensor histidine kinase YpdA	-0.692137	9.10028	1.1332e-08	1.10429e-07
IEU92_RS16125	mlaC	phospholipid-binding protein MlaC	-0.692132	7.04335	0.00201044	0.00611276
IEU92_RS14225	rlmM	23S rRNA (cytidine(2498)-2'-O)-methyltransferase RlmM	-0.690819	7.66252	1.12551e-05	6.10256e-05
IEU92_RS19605	yihT	sulfofructosephosphate aldolase	-0.69043	7.62325	2.30864e-05	0.00011836
IEU92_RS13635	IEU92_RS13635	DedA family protein	-0.688971	6.4655	0.0385285	0.0778577
IEU92_RS17815	bcsC	cellulose biosynthesis protein BcsC	-0.688533	10.5035	1.33934e-09	1.54857e-08
IEU92_RS11565	nuoN	NADH-quinone oxidoreductase subunit NuoN	-0.687033	5.58123	0.0887797	0.156721
IEU92_RS17035	phoB	transcriptional regulator PhoB	-0.686171	7.50557	3.29746e-05	0.000162518
IEU92_RS20180	nfi	deoxyribonuclease V	-0.684822	7.91763	1.77651e-06	1.16029e-05
IEU92_RS09330	prc	carboxy terminal-processing peptidase	-0.684071	5.97007	0.0162237	0.0373346
IEU92_RS04355	IEU92_RS04355	YbjO family protein	-0.683752	7.94641	6.71123e-06	3.82299e-05
IEU92_RS14845	fumE	fumarase E	-0.680874	7.50919	0.000128203	0.000545723
IEU92_RS20680	phnM	alpha-D-ribose 1-methylphosphonate 5-triphosphate diphosphatase	-0.680555	7.32375	0.000642572	0.00227184
IEU92_RS18275	IEU92_RS18275	divergent polysaccharide deacetylase family protein	-0.677564	8.23487	3.7341e-06	2.23732e-05
IEU92_RS06630	IEU92_RS06630	YmjA family protein	-0.677268	3.60886	0.36365	0.489519
IEU92_RS17510	dcrB	phage sensitivity protein DcrB	-0.675045	7.14012	0.00106413	0.00352077
IEU92_RS07340	IEU92_RS07340	YdcY family protein	-0.674986	2.70493	0.407382	0.534924
IEU92_RS18640	ibpB	heat shock chaperone IbpB	-0.674878	7.60242	3.40901e-05	0.000167437
IEU92_RS02115	thiL	thiamine-phosphate kinase	-0.674321	-1.14981	0.728081	0.816443
IEU92_RS08210	fumB	class I fumarate hydratase	-0.674243	6.52946	0.00398584	0.0111376
IEU92_RS18250	secB	protein-export chaperone SecB	-0.67422	-1.14981	0.727992	0.816443
IEU92_RS20535	actP	cation/acetate symporter ActP	-0.674082	8.19021	3.88057e-07	2.88714e-06
IEU92_RS00200	IEU92_RS00200	electron transfer flavoprotein subunit alpha/FixB family protein	-0.673806	7.6117	2.31789e-05	0.00011847
IEU92_RS00980	tsaA	tRNA (N6-threonylcarbamoyladenosine(37)-N6)-methyltransferase TrmO	-0.673538	7.54561	0.00279681	0.0081959
IEU92_RS00340	sgrR	DNA-binding transcriptional regulator SgrR	-0.673463	8.56254	1.60443e-07	1.26872e-06
IEU92_RS16595	fmt	methionyl-tRNA formyltransferase	-0.673455	-0.105372	0.614869	0.724231
IEU92_RS08575	sufB	Fe-S cluster assembly protein SufB	-0.673069	6.35565	0.0345225	0.0707315
IEU92_RS04005	clsB	cardiolipin synthase ClsB	-0.672925	6.32345	0.00737745	0.0191161
IEU92_RS12120	ypdF	aminopeptidase	-0.672556	7.69029	6.27069e-05	0.000285383
IEU92_RS16975	IEU92_RS16975	YhfG family protein	-0.671008	7.01977	0.000952915	0.00320737
IEU92_RS10275	hisC	histidinol-phosphate transaminase	-0.670524	6.68708	0.00379655	0.0106994
IEU92_RS10250	yoeB	type II toxin-antitoxin system mRNA interferase toxin YoeB	-0.669948	5.6576	0.0605506	0.113612
IEU92_RS17045	IEU92_RS17045	YhfT family protein	-0.66963	8.97292	6.9929e-09	6.98963e-08
IEU92_RS01255	IEU92_RS01255	RadC family protein	-0.668974	7.15663	0.000403686	0.00149263
IEU92_RS12135	glk	glucokinase	-0.668164	7.68128	1.90194e-05	9.9347e-05
IEU92_RS03000	fepC	iron-enterobactin ABC transporter ATP-binding protein	-0.666406	5.61213	0.103076	0.176233
IEU92_RS08675	ppsA	phosphoenolpyruvate synthase	-0.665922	7.65082	4.21867e-05	0.000202781
IEU92_RS01800	dmpG	4-hydroxy-2-oxovalerate aldolase	-0.665558	7.44171	9.83209e-05	0.000430059
IEU92_RS20460	alr	alanine racemase	-0.665128	8.18951	1.51581e-07	1.20334e-06
IEU92_RS20565	nrfD	cytochrome c nitrite reductase subunit NrfD	-0.664904	7.63457	3.29725e-05	0.000162518
IEU92_RS22130	IEU92_RS22130	metal-dependent hydrolase	-0.664786	6.27081	0.01141	0.0275773
IEU92_RS17210	feoC	[Fe-S]-dependent transcriptional repressor FeoC	-0.663583	5.5201	0.0957667	0.166608
IEU92_RS09080	yeaG	protein kinase YeaG	-0.66331	6.76048	0.00215655	0.00651535
IEU92_RS03930	bioA	adenosylmethionine--8-amino-7-oxononanoate transaminase	-0.660777	7.62872	4.54916e-05	0.000215997
IEU92_RS19560	IEU92_RS19560	UTRA domain-containing protein	-0.660365	9.69608	7.86804e-09	7.82779e-08
IEU92_RS10580	baeR	two-component system response regulator BaeR	-0.659987	6.64849	0.0120758	0.0289159
IEU92_RS00005	thrL	thr operon leader peptide	-0.659651	4.82388	0.140584	0.228068
IEU92_RS08430	mepH	peptidoglycan DD-endopeptidase MepH	-0.659059	6.04488	0.0335538	0.0691108
IEU92_RS07245	tehA	dicarboxylate transporter/tellurite-resistance protein TehA	-0.658959	8.18162	3.63126e-05	0.000176729
IEU92_RS21675	IEU92_RS21675	pseudogene	-0.658356	7.43968	0.000109419	0.000474018
IEU92_RS19130	wecA	UDP-N-acetylglucosamine--undecaprenyl-phosphate N-acetylglucosaminephosphotransferase	-0.657882	8.96162	0.000233032	0.00092221
IEU92_RS16075	dacB	serine-type D-Ala-D-Ala carboxypeptidase	-0.657539	9.22759	8.08348e-09	8.02347e-08
IEU92_RS15515	mug	G/U mismatch-specific DNA glycosylase	-0.656846	5.94631	0.0223103	0.0487952
IEU92_RS02175	IEU92_RS02175	cytochrome o ubiquinol oxidase subunit IV	-0.656312	6.42085	0.00895507	0.0225484
IEU92_RS03530	kdpB	potassium-transporting ATPase subunit KdpB	-0.65464	7.46624	0.000124478	0.000531453
IEU92_RS00960	arfB	aminoacyl-tRNA hydrolase	-0.653979	6.18488	0.0368837	0.0748522
IEU92_RS01600	betB	betaine-aldehyde dehydrogenase	-0.653956	7.68206	3.67561e-05	0.000178482
IEU92_RS16465	fis	DNA-binding transcriptional regulator Fis	-0.653601	4.73357	0.198844	0.30165
IEU92_RS10240	IEU92_RS10240	LysR family transcriptional regulator	-0.651708	6.63974	0.00307977	0.00893238
IEU92_RS21920	IEU92_RS21920	DUF445 domain-containing protein	-0.649707	7.46144	0.000236139	0.000930204
IEU92_RS02635	purK	5-(carboxyamino)imidazole ribonucleotide synthase	-0.647909	6.0456	0.0423181	0.0843118
IEU92_RS00955	IEU92_RS00955	YaeQ family protein	-0.647795	6.50064	0.00446497	0.0123313
IEU92_RS04440	aqpZ	aquaporin Z	-0.647102	7.81634	1.3503e-05	7.22975e-05
IEU92_RS04805	rlmKL	bifunctional 23S rRNA (guanine(2069)-N(7))-methyltransferase RlmK/23S rRNA (guanine(2445)-N(2))-methyltransferase RlmL	-0.647079	8.87619	0.000101077	0.000441231
IEU92_RS04825	pqiC	membrane integrity-associated transporter subunit PqiC	-0.646021	6.01149	0.0278034	0.0587954
IEU92_RS13715	srlD	sorbitol-6-phosphate dehydrogenase	-0.645708	7.24263	0.00687499	0.0179995
IEU92_RS12875	iscR	Fe-S cluster assembly transcriptional regulator IscR	-0.644931	4.96463	0.10736	0.181915
IEU92_RS17875	dppD	dipeptide ABC transporter ATP-binding protein	-0.64412	8.23886	2.93281e-07	2.24446e-06
IEU92_RS11520	IEU92_RS11520	GNAT family N-acetyltransferase	-0.642776	7.27317	0.000543199	0.00195442
IEU92_RS21635	IEU92_RS21635	hypothetical protein	-0.642743	5.62316	0.0586814	0.110684
IEU92_RS20425	IEU92_RS20425	CsbD family protein	-0.640978	5.22051	0.0968515	0.167714
IEU92_RS02320	IEU92_RS02320	YlaC family protein	-0.640758	7.13814	0.00243383	0.00725065
IEU92_RS02220	clpX	ATP-dependent protease ATP-binding subunit ClpX	-0.640384	7.35739	0.000833718	0.00285789
IEU92_RS18650	IEU92_RS18650	YceK/YidQ family lipoprotein	-0.639739	7.59671	6.6734e-05	0.000302104
IEU92_RS15445	ygiF	inorganic triphosphatase	-0.637674	8.74001	7.91617e-06	4.45012e-05
IEU92_RS07175	hrpA	ATP-dependent RNA helicase HrpA	-0.637604	8.33169	1.34339e-06	8.96574e-06
IEU92_RS01340	fbpC	ferric ABC transporter ATP-binding protein	-0.637453	8.64045	1.91237e-07	1.49563e-06
IEU92_RS21755	IEU92_RS21755	N-acetyltransferase	-0.63619	7.96236	9.68155e-06	5.31677e-05
IEU92_RS17925	IEU92_RS17925	N-acetyltransferase	-0.635284	6.1646	0.013857	0.0325894
IEU92_RS11695	yfcG	GSH-dependent disulfide bond oxidoreductase	-0.635131	5.94057	0.0336913	0.0693272
IEU92_RS04410	IEU92_RS04410	SDR family oxidoreductase	-0.634365	8.66858	3.17041e-07	2.40479e-06
IEU92_RS14705	gcvP	aminomethyl-transferring glycine dehydrogenase	-0.634122	9.01431	1.41157e-07	1.13296e-06
IEU92_RS15220	IEU92_RS15220	DedA family protein	-0.632963	7.73396	0.000338657	0.00127984
IEU92_RS03795	IEU92_RS03795		-0.632496	2.11899	0.275136	0.392082
IEU92_RS00050	satP	acetate uptake transporter	-0.631936	7.11503	0.00123887	0.00402116
IEU92_RS22100	rimI	ribosomal protein S18-alanine N-acetyltransferase	-0.631339	4.8792	0.134337	0.219349
IEU92_RS17870	dppF	dipeptide ABC transporter ATP binding subunit DppF	-0.629812	8.35669	8.54762e-07	5.95549e-06
IEU92_RS18660	cbrA	colicin M resistance protein	-0.629029	8.09375	2.30458e-06	1.45413e-05
IEU92_RS21120	rnr	ribonuclease R	-0.628459	6.90381	0.00391126	0.0109577
IEU92_RS02770	ybcN	DNA base-flipping protein YbcN	-0.628365	7.05902	0.00102352	0.00340219
IEU92_RS12925	hcaB	3-phenylpropionate-dihydrodiol/cinnamic acid-dihydrodiol dehydrogenase	-0.628257	7.29004	0.00192619	0.00589008
IEU92_RS19600	yihS	sulfoquinovose isomerase	-0.628129	8.45658	3.15574e-07	2.39791e-06
IEU92_RS21650	fecC	iron-dicitrate ABC transporter permease FecC	-0.62752	8.44799	0.00015146	0.000629684
IEU92_RS09730	IEU92_RS09730		-0.625687	4.44411	0.16731	0.261893
IEU92_RS13710	srlB	PTS glucitol/sorbitol transporter subunit IIA	-0.625544	4.74892	0.179975	0.277854
IEU92_RS15065	glcB	malate synthase G	-0.625519	9.1471	5.81038e-08	5.05219e-07
IEU92_RS18545	uhpC	MFS transporter family glucose-6-phosphate receptor UhpC	-0.624996	8.73698	1.022e-06	7.02911e-06
IEU92_RS02620	IEU92_RS02620	DUF1116 domain-containing protein	-0.623762	7.69171	5.67922e-05	0.000263226
IEU92_RS05695	potA	spermidine/putrescine ABC transporter ATP-binding protein PotA	-0.623693	6.82595	0.0038106	0.0107248
IEU92_RS21190	ulaA	PTS ascorbate transporter subunit IIC	-0.62032	8.86293	3.17654e-06	1.94132e-05
IEU92_RS09205	yeaY	Slp family lipoprotein YeaY	-0.61899	6.48346	0.00755643	0.0194737
IEU92_RS15110	IEU92_RS15110	ATP-binding protein	-0.617775	7.22497	0.00315974	0.00910874
IEU92_RS08200	tus	DNA replication terminus site-binding protein	-0.61745	7.04013	0.00351976	0.0100183
IEU92_RS07400	IEU92_RS07400	protein YncO	-0.617287	5.9026	0.144644	0.233329
IEU92_RS03110	rnk	nucleoside diphosphate kinase regulator	-0.617147	6.17652	0.0167395	0.0384595
IEU92_RS21165	yjfN	protease activator YjfN	-0.616025	6.38511	0.0111465	0.0270691
IEU92_RS21100	hflC	protease modulator HflC	-0.615564	7.51545	0.000211919	0.00084728
IEU92_RS06035	IEU92_RS06035	SpoVR family protein	-0.614973	7.05728	0.00193503	0.00590867
IEU92_RS17645	rlmJ	23S rRNA (adenine(2030)-N(6))-methyltransferase	-0.613927	7.5838	0.000142851	0.000596793
IEU92_RS08505	IEU92_RS08505	hypothetical protein	-0.613549	7.68697	8.84368e-05	0.000390839
IEU92_RS06430	trpA	tryptophan synthase subunit alpha	-0.613157	7.68685	0.00160536	0.0050498
IEU92_RS00015	thrB	homoserine kinase	-0.613143	8.2536	0.000130496	0.000553833
IEU92_RS21710	IEU92_RS21710	ribulose-phosphate 3 epimerase family protein	-0.612097	6.9153	0.00213027	0.00644506
IEU92_RS01060	mltD	murein transglycosylase D	-0.611618	7.83726	3.44457e-05	0.000168796
IEU92_RS00325	thiQ	thiamine ABC transporter ATP-binding protein ThiQ	-0.611331	7.01662	0.00314577	0.00908071
IEU92_RS17240	malQ	4-alpha-glucanotransferase	-0.611095	9.46208	4.8681e-08	4.29396e-07
IEU92_RS00820	IEU92_RS00820	DUF3461 family protein	-0.60963	5.94378	0.0353243	0.0721324
IEU92_RS07970	relB	type II toxin-antitoxin system antitoxin RelB	-0.608465	1.17987	0.421147	0.54862
IEU92_RS17100	damX	cell division protein DamX	-0.608421	7.81074	5.587e-05	0.000259795
IEU92_RS08660	IEU92_RS08660	FAD-dependent oxidoreductase	-0.608398	7.07893	0.011722	0.0282358
IEU92_RS00355	leuD	3-isopropylmalate dehydratase small subunit	-0.607657	7.60444	0.000139312	0.000584432
IEU92_RS22255	IEU92_RS22255	hypothetical protein	-0.607454	6.58076	0.00630399	0.0166884
IEU92_RS03610	pxpC	5-oxoprolinase subunit PxpC	-0.607363	7.2619	0.000984148	0.00329178
IEU92_RS17420	livF	high-affinity branched-chain amino acid ABC transporter ATP-binding protein LivF	-0.607235	7.28646	0.00143213	0.00457212
IEU92_RS14180	sdaB	L-serine ammonia-lyase II	-0.606518	8.32185	2.04301e-06	1.31125e-05
IEU92_RS18490	IEU92_RS18490	glycoside-pentoside-hexuronide family transporter	-0.605564	9.34709	8.57466e-08	7.19263e-07
IEU92_RS21010	IEU92_RS21010	YjeO family protein	-0.60539	6.49825	0.00809266	0.0206442
IEU92_RS20140	thiG	thiazole synthase	-0.604845	7.65119	0.000124977	0.000533053
IEU92_RS12085	ypdK	membrane protein YpdK	-0.604703	3.74085	0.295837	0.413322
IEU92_RS09060	gapA	glyceraldehyde-3-phosphate dehydrogenase	-0.603674	-1.4977	1	1
IEU92_RS16580	IEU92_RS16580	DUF494 domain-containing protein	-0.602999	8.44193	3.66983e-06	2.20809e-05
IEU92_RS16165	lptA	lipopolysaccharide ABC transporter substrate-binding protein LptA	-0.601708	4.6313	0.155243	0.246905
IEU92_RS17020	frlB	fructoselysine 6-phosphate deglycase	-0.601269	8.26212	1.03252e-05	5.62691e-05
IEU92_RS04730	ssuB	aliphatic sulfonates ABC transporter ATP-binding protein	-0.599377	5.74418	0.0938355	0.164183
IEU92_RS04930	hyaB	Ni/Fe-hydrogenase large subunit	-0.598183	8.77001	9.88198e-07	6.81857e-06
IEU92_RS12560	ypfM	protein YpfM	-0.597217	6.36485	0.0306932	0.063989
IEU92_RS11185	napC	cytochrome c-type protein NapC	-0.596815	7.6617	0.000181446	0.000737856
IEU92_RS21160	IEU92_RS21160	isovaleryl-CoA dehydrogenase	-0.596592	8.83908	2.04394e-07	1.59271e-06
IEU92_RS17470	ftsY	signal recognition particle-docking protein FtsY	-0.595917	-1.15311	1	1
IEU92_RS17250	malT	HTH-type transcriptional regulator MalT	-0.595859	10.0434	3.45078e-06	2.08804e-05
IEU92_RS00315	araC	arabinose operon transcriptional regulator AraC	-0.595064	7.83377	0.000174563	0.000712576
IEU92_RS05825	IEU92_RS05825	baseplate J/gp47 family protein	-0.594346	7.18462	0.00935096	0.0233801
IEU92_RS15790	garL	2-dehydro-3-deoxyglucarate aldolase	-0.593737	7.48061	0.000378093	0.00140529
IEU92_RS10645	gatA	PTS galactitol transporter subunit IIA	-0.593558	7.6963	0.00108819	0.00358927
IEU92_RS20155	thiE	thiamine phosphate synthase	-0.592728	8.10952	6.63516e-06	3.7906e-05
IEU92_RS21915	IEU92_RS21915	2-hydroxyacyl-CoA dehydratase subunit D	-0.59236	8.68609	3.64904e-05	0.000177393
IEU92_RS05420	flgN	flagella biosynthesis chaperone FlgN	-0.591365	5.10534	0.13568	0.221289
IEU92_RS04985	IEU92_RS04985	polysaccharide export protein	-0.591156	7.7695	0.000278539	0.00107934
IEU92_RS09410	IEU92_RS09410	tellurite resistance TerB family protein	-0.590138	5.03264	0.136538	0.222519
IEU92_RS17785	IEU92_RS17785	AsmA family protein	-0.589981	9.03228	4.37686e-05	0.000208975
IEU92_RS10960	IEU92_RS10960	LysR family transcriptional regulator	-0.589835	6.414	0.017893	0.0407161
IEU92_RS03520	kdpD	two-component system sensor histidine kinase KdpD	-0.589828	8.41877	2.67225e-06	1.6592e-05
IEU92_RS15235	dkgA	2,5-didehydrogluconate reductase DkgA	-0.589501	7.28149	0.00491501	0.0134012
IEU92_RS05510	rpmF	50S ribosomal protein L32	-0.587838	-1.49895	1	1
IEU92_RS01040	dkgB	2,5-didehydrogluconate reductase DkgB	-0.587521	7.33594	0.000948744	0.00319585
IEU92_RS19705	rhaM	L-rhamnose mutarotase	-0.587089	8.32048	4.28177e-06	2.54056e-05
IEU92_RS20545	acs	acetate--CoA ligase	-0.586891	8.06618	0.000340804	0.00128502
IEU92_RS14790	meaB	methylmalonyl Co-A mutase-associated GTPase MeaB	-0.585353	8.48439	2.44484e-06	1.53133e-05
IEU92_RS21670	fecI	RNA polymerase sigma factor FecI	-0.585193	7.95411	0.000108803	0.000473026
IEU92_RS13840	hypE	hydrogenase maturation carbamoyl dehydratase HypE	-0.584181	7.76236	0.00101212	0.00336953
IEU92_RS04175	ybiV	sugar-phosphatase YbiV	-0.582941	7.28965	0.00132734	0.00427266
IEU92_RS20130	IEU92_RS20130	heat-shock protein C	-0.582861	8.77529	5.96633e-05	0.000273569
IEU92_RS21630	IEU92_RS21630	pseudogene	-0.582856	8.09273	0.000293235	0.00112811
IEU92_RS09960	yedA	drug/metabolite exporter YedA	-0.582789	6.48086	0.0112548	0.0272639
IEU92_RS06445	trpD	bifunctional anthranilate synthase glutamate amidotransferase component TrpG/anthranilate phosphoribosyltransferase TrpD	-0.58135	7.88906	0.000137722	0.000579897
IEU92_RS00595	IEU92_RS00595	YacL family protein	-0.580952	7.3638	0.00593815	0.0158771
IEU92_RS17065	IEU92_RS17065	YhfX family PLP-dependent enzyme	-0.580881	9.16992	2.4582e-07	1.90166e-06
IEU92_RS11320	IEU92_RS11320	DUF1175 domain-containing protein	-0.580101	7.41311	0.000760589	0.0026304
IEU92_RS04470	clpS	ATP-dependent Clp protease adapter ClpS	-0.580015	6.47857	0.013972	0.0328059
IEU92_RS00180	caiB	L-carnitine CoA-transferase	-0.57959	8.42532	5.70939e-05	0.000263766
IEU92_RS18965	rbsA	ribose ABC transporter ATP-binding protein RbsA	-0.579029	8.68432	3.72828e-06	2.23697e-05
IEU92_RS00140	rihC	ribonucleoside hydrolase RihC	-0.578372	7.94025	4.5153e-05	0.000214866
IEU92_RS02400	adk	adenylate kinase	-0.577585	-1.4961	1	1
IEU92_RS15925	yhbO	protein/nucleic acid deglycase	-0.576756	7.4297	0.000859292	0.00293614
IEU92_RS10715	IEU92_RS10715	putative fimbrial-like adhesin protein	-0.573061	-1.5002	1	1
IEU92_RS08760	thrS	threonine--tRNA ligase	-0.57306	-1.5002	1	1
IEU92_RS04685	mukB	chromosome partition protein MukB	-0.573057	-1.5002	1	1
IEU92_RS02380	dnaX	DNA polymerase III subunit gamma/tau	-0.573054	-1.5002	1	1
IEU92_RS10950	cirA	catecholate siderophore receptor CirA	-0.572274	7.69347	0.0002392	0.000939668
IEU92_RS04450	IEU92_RS04450	DUF535 domain-containing protein	-0.572186	7.87199	0.000465563	0.00170084
IEU92_RS09175	dmlA	multifunctional D-malate/3-isopropylmalate/tartarate dehydrogenase	-0.571845	8.30368	2.77669e-05	0.000138987
IEU92_RS19440	IEU92_RS19440	IMPACT family protein	-0.571758	8.2489	6.78116e-06	3.85769e-05
IEU92_RS19075	ilvA	threonine ammonia-lyase, biosynthetic	-0.571732	8.99933	8.41775e-07	5.87457e-06
IEU92_RS10030	IEU92_RS10030		-0.571405	4.63996	0.186564	0.286167
IEU92_RS20380	lamB	maltoporin LamB	-0.570297	8.65246	1.88134e-06	1.22316e-05
IEU92_RS09470	znuC	zinc ABC transporter ATP-binding protein ZnuC	-0.569814	6.73754	0.0106717	0.0260282
IEU92_RS04205	iaaA	beta-aspartyl-peptidase	-0.56944	6.58325	0.0115109	0.0277898
IEU92_RS08710	btuD	vitamin B12 ABC transporter ATP-binding protein BtuD	-0.569049	3.14319	0.254611	0.367485
IEU92_RS18155	IEU92_RS18155	glutathione S-transferase	-0.568446	7.46781	0.00334288	0.00956578
IEU92_RS17245	malP	maltodextrin phosphorylase	-0.56802	9.45336	3.53901e-07	2.65612e-06
IEU92_RS04165	IEU92_RS04165	ABC-F family ATPase	-0.56796	8.0965	1.58291e-05	8.3498e-05
IEU92_RS01585	IEU92_RS01585	lactate utilization protein C	-0.567472	8.14027	1.39126e-05	7.41194e-05
IEU92_RS05725	hflD	high frequency lysogenization protein HflD	-0.566741	4.25993	0.279681	0.397368
IEU92_RS17350	IEU92_RS17350	oxidoreductase	-0.566423	8.6025	0.000148886	0.00062019
IEU92_RS13075	rseC	SoxR-reducing system protein RseC	-0.565261	6.68349	0.00954431	0.0238218
IEU92_RS03875	modA	molybdate ABC transporter substrate-binding protein	-0.56472	7.78037	0.000265505	0.0010354
IEU92_RS05980	IEU92_RS05980	YcgJ family protein	-0.564614	7.93117	0.000141518	0.000592393
IEU92_RS17340	gntR	gluconate operon transcriptional repressor GntR	-0.564591	8.49127	4.10978e-06	2.44189e-05
IEU92_RS05640	IEU92_RS05640	acyltransferase family protein	-0.563811	7.88767	0.000452221	0.00165634
IEU92_RS13705	srlE	PTS glucitol/sorbitol transporter subunit IIB	-0.563557	8.35925	0.00012919	0.000549377
IEU92_RS08215	manA	mannose-6-phosphate isomerase	-0.56307	6.25347	0.0246962	0.0532511
IEU92_RS12500	eutT	ethanolamine utilization cob(I)yrinic acid a,c-diamide adenosyltransferase EutT	-0.563039	6.34838	0.0225566	0.0492647
IEU92_RS05070	torD	molecular chaperone TorD	-0.562821	5.62937	0.0984722	0.170002
IEU92_RS19960	IEU92_RS19960	helix-turn-helix domain-containing protein	-0.562769	8.52715	2.31005e-06	1.45543e-05
IEU92_RS13885	IEU92_RS13885	aldolase	-0.561776	7.9982	0.00157067	0.00495893
IEU92_RS20285	metH	methionine synthase	-0.560819	9.91028	3.37229e-07	2.53991e-06
IEU92_RS17855	bcsG	cellulose biosynthesis protein BcsG	-0.558477	9.05539	9.59387e-07	6.66275e-06
IEU92_RS21060	nnr	bifunctional ADP-dependent NAD(P)H-hydrate dehydratase/NAD(P)H-hydrate epimerase	-0.557679	9.12036	8.20053e-07	5.74172e-06
IEU92_RS19850	hslU	HslU--HslV peptidase ATPase subunit	-0.557092	8.39631	1.11096e-05	6.03897e-05
IEU92_RS21320	msrA	peptide-methionine (S)-S-oxide reductase MsrA	-0.557052	6.98449	0.0156265	0.0361744
IEU92_RS16355	argR	transcriptional regulator ArgR	-0.55621	6.52081	0.0311784	0.064811
IEU92_RS05490	rne	ribonuclease E	-0.556209	5.92493	0.0734269	0.133782
IEU92_RS00165	caiE	carnitine operon protein CaiE	-0.555967	7.42842	0.00194357	0.00592631
IEU92_RS19435	pepQ	Xaa-Pro dipeptidase	-0.554261	9.09706	1.17958e-05	6.36348e-05
IEU92_RS05710	phoQ	two-component system sensor histidine kinase PhoQ	-0.552034	5.72745	0.0932292	0.16339
IEU92_RS08685	aroH	3-deoxy-7-phosphoheptulonate synthase AroH	-0.550986	3.69453	0.238978	0.34988
IEU92_RS19320	recQ	ATP-dependent DNA helicase RecQ	-0.55097	9.05262	4.17296e-05	0.000201005
IEU92_RS22005	tsr	methyl-accepting chemotaxis protein	-0.549991	9.20725	1.11127e-06	7.55802e-06
IEU92_RS03865	modE	molybdenum-dependent transcriptional regulator	-0.54955	8.5554	1.2592e-05	6.7674e-05
IEU92_RS01465	paoB	aldehyde oxidoreductase FAD-binding subunit PaoB	-0.54776	7.75129	0.000338397	0.00127984
IEU92_RS15690	IEU92_RS15690	DUF805 domain-containing protein	-0.547387	7.85107	0.000409899	0.00151429
IEU92_RS09540	cmoB	tRNA 5-methoxyuridine(34)/uridine 5-oxyacetic acid(34) synthase CmoB	-0.547299	6.58564	0.0125186	0.0298853
IEU92_RS00205	IEU92_RS00205	FAD-dependent oxidoreductase	-0.54719	7.5029	0.000986115	0.00329554
IEU92_RS05820	IEU92_RS05820	pseudogene	-0.546947	5.95557	0.0646967	0.120248
IEU92_RS21525	IEU92_RS21525	DUF853 domain-containing protein	-0.546057	8.15789	4.28666e-05	0.000205587
IEU92_RS02990	entF	enterobactin non-ribosomal peptide synthetase EntF	-0.545445	9.49749	5.09942e-05	0.000240257
IEU92_RS13680	recX	recombination regulator RecX	-0.544829	6.64669	0.0143734	0.0336376
IEU92_RS05775	IEU92_RS05775	hypothetical protein	-0.544788	6.04928	0.0592905	0.111525
IEU92_RS09695	IEU92_RS09695	YecR-like lipofamily protein	-0.544223	7.62774	0.000927755	0.00313008
IEU92_RS11235	yojI	microcin J25 efflux ABC transporter YojI	-0.543609	8.39586	0.000142032	0.000593954
IEU92_RS04660	IEU92_RS04660	YcbJ family phosphotransferase	-0.541961	8.87271	2.08304e-06	1.33203e-05
IEU92_RS02395	htpG	molecular chaperone HtpG	-0.541811	9.04535	1.96001e-06	1.2647e-05
IEU92_RS01170	dinB	DNA polymerase IV	-0.539339	7.57654	0.00102227	0.00340069
IEU92_RS19610	yihU	sulfolactaldehyde 3-reductase	-0.538572	7.36418	0.0174193	0.0397226
IEU92_RS00095	IEU92_RS00095	pseudogene	-0.537805	4.81333	0.190156	0.290323
IEU92_RS13120	eamB	cysteine/O-acetylserine transporter	-0.537784	7.59819	0.00321682	0.00924837
IEU92_RS03185	IEU92_RS03185	pseudogene	-0.537724	7.42941	0.00164855	0.0051629
IEU92_RS16615	arfA	alternative ribosome-rescue factor ArfA	-0.536644	7.41131	0.00257571	0.00764138
IEU92_RS03810	nadA	quinolinate synthase NadA	-0.535011	7.41529	0.00192559	0.00589008
IEU92_RS02500	tesA	multifunctional acyl-CoA thioesterase I/protease I/lysophospholipase L1	-0.534459	6.83663	0.0211655	0.0468908
IEU92_RS19970	ppc	phosphoenolpyruvate carboxylase	-0.533397	9.9179	1.21588e-06	8.1657e-06
IEU92_RS19905	katG	catalase/peroxidase HPI	-0.531701	9.17944	2.6549e-06	1.65322e-05
IEU92_RS11660	IEU92_RS11660	DUF412 domain-containing protein	-0.530095	6.07246	0.048995	0.0948155
IEU92_RS07060	paaC	phenylacetate-CoA oxygenase subunit PaaC	-0.52943	6.28777	0.0319409	0.0661391
IEU92_RS03030	entE	(2,3-dihydroxybenzoyl)adenylate synthase EntE	-0.529292	7.94908	0.000496115	0.00179863
IEU92_RS10415	cpsG	colanic acid biosynthesis phosphomannomutase CpsG	-0.527783	7.59904	0.00145381	0.0046241
IEU92_RS17760	IEU92_RS17760	alpha,alpha-trehalase TreF	-0.527675	9.58686	1.93092e-06	1.25159e-05
IEU92_RS08435	sodB	superoxide dismutase [Fe]	-0.527371	5.79196	0.103915	0.177393
IEU92_RS05100	wrbA	NAD(P)H:quinone oxidoreductase	-0.52632	6.50867	0.0196595	0.0440332
IEU92_RS10705	rcnA	nickel/cobalt efflux protein RcnA	-0.525156	7.35785	0.0161522	0.0372301
IEU92_RS11735	argT	lysine/arginine/ornithine ABC transporter substrate-binding protein ArgT	-0.525003	6.22155	0.0359652	0.0732315
IEU92_RS18555	uhpA	transcriptional regulator UhpA	-0.52497	7.5752	0.00224885	0.00677124
IEU92_RS20145	thiS	sulfur carrier protein ThiS	-0.523695	6.38209	0.0423333	0.0843118
IEU92_RS11645	IEU92_RS11645	SLC13 family permease	-0.522322	8.50569	5.33664e-05	0.000250331
IEU92_RS15640	exuT	hexuronate transporter ExuT	-0.52181	8.27218	2.54215e-05	0.000129314
IEU92_RS14785	scpA	methylmalonyl-CoA mutase	-0.521748	8.72687	1.88907e-05	9.89161e-05
IEU92_RS03060	hcxA	hydroxycarboxylate dehydrogenase HcxA	-0.521495	7.16583	0.026958	0.0574334
IEU92_RS11510	menF	isochorismate synthase MenF	-0.521491	7.8241	0.00096362	0.00323831
IEU92_RS22105	yjjG	pyrimidine 5'-nucleotidase	-0.521109	7.1471	0.012506	0.0298719
IEU92_RS16930	IEU92_RS16930	hydrolase	-0.520913	8.24698	2.21246e-05	0.000113898
IEU92_RS12330	cysP	thiosulfate/sulfate ABC transporter substrate-binding protein CysP	-0.520391	7.1573	0.020869	0.0463004
IEU92_RS19665	fdoH	formate dehydrogenase O subunit beta	-0.518729	8.06906	9.80856e-05	0.000429489
IEU92_RS06645	puuA	glutamate-putrescine ligase	-0.518035	7.2715	0.0245028	0.0529408
IEU92_RS14890	yqgB	acid stress response protein YqgB	-0.517709	5.20252	0.205881	0.310336
IEU92_RS18695	yidA	sugar-phosphatase	-0.515635	8.53889	0.00095614	0.0032157
IEU92_RS07170	azoR	FMN-dependent NADH-azoreductase	-0.515455	7.6374	0.0086614	0.0218734
IEU92_RS15860	agaD	PTS N-acetylgalactosamine transporter subunit IID	-0.515374	8.4792	2.50903e-05	0.000127781
IEU92_RS13130	ung	uracil-DNA glycosylase	-0.515265	7.18665	0.0102787	0.0253005
IEU92_RS10925	mglB	galactose/glucose ABC transporter substrate-binding protein MglB	-0.515166	7.0858	0.0069625	0.0181753
IEU92_RS10495	asmA	outer membrane assembly protein AsmA	-0.515098	6.99276	0.00849161	0.0214826
IEU92_RS13875	IEU92_RS13875	NAD(P)-dependent oxidoreductase	-0.512753	7.36992	0.00779096	0.0199699
IEU92_RS19080	ilvY	HTH-type transcriptional activator IlvY	-0.51206	7.80238	0.000620468	0.00221131
IEU92_RS13620	emrB	multidrug efflux MFS transporter permease subunit EmrB	-0.511635	7.97512	0.000530239	0.00191261
IEU92_RS04540	dmsB	dimethylsulfoxide reductase subunit B	-0.509201	6.3199	0.0356874	0.0727696
IEU92_RS11090	bcr	multidrug efflux MFS transporter Bcr	-0.50864	7.82346	0.000705825	0.0024609
IEU92_RS08820	cedA	cell division activator CedA	-0.508072	6.89663	0.0108483	0.0263987
IEU92_RS01335	mmuM	homocysteine S-methyltransferase	-0.507936	6.74748	0.0253235	0.0545381
IEU92_RS21730	IEU92_RS21730	PTS sugar transporter subunit IIB	-0.507634	6.43067	0.0711253	0.130143
IEU92_RS05600	nagZ	beta-N-acetylhexosaminidase	-0.507108	6.25442	0.0585159	0.110522
IEU92_RS16815	gspJ	type II secretion system minor pseudopilin GspJ	-0.507101	7.78701	0.00398591	0.0111376
IEU92_RS15965	mtr	tryptophan permease	-0.506579	8.84881	9.45539e-06	5.23288e-05
IEU92_RS14155	IEU92_RS14155	YqcC family protein	-0.506532	6.2996	0.0459604	0.0902335
IEU92_RS07235	rimL	50S ribosomal protein L7/L12-serine acetyltransferase	-0.50645	5.30211	0.237843	0.348681
IEU92_RS16985	tsgA	MFS transporter TsgA	-0.506388	10.0985	4.74587e-06	2.79014e-05
IEU92_RS06665	puuB	gamma-glutamylputrescine oxidase	-0.505791	7.00948	0.0291063	0.0611576
IEU92_RS11865	IEU92_RS11865	fimbria/pilus periplasmic chaperone	-0.504595	7.97763	0.000296599	0.00113798
IEU92_RS04170	IEU92_RS04170	DUF1479 domain-containing protein	-0.504566	7.89967	0.00107424	0.00354871
IEU92_RS14405	kduD	2-dehydro-3-deoxy-D-gluconate 5-dehydrogenase KduD	-0.503683	7.43152	0.00400915	0.0111953
IEU92_RS15020	IEU92_RS15020	DUF554 domain-containing protein	-0.503235	7.77608	0.00129424	0.0041787
IEU92_RS22240	creC	two-component system sensor histidine kinase CreC	-0.50317	8.75728	7.47128e-05	0.000335737
IEU92_RS09905	fliO	flagellar type III secretion system protein FliO	-0.503025	3.76343	0.397397	0.524099
IEU92_RS08365	slyA	transcriptional regulator SlyA	-0.502984	5.53109	0.154829	0.246414
IEU92_RS19215	IEU92_RS19215	anaerobic sulfatase maturase AslB	-0.502787	8.55	2.55989e-05	0.000130062
IEU92_RS20700	phnI	alpha-D-ribose 1-methylphosphonate 5-triphosphate synthase subunit PhnI	-0.50207	7.99229	0.00133036	0.00427915
IEU92_RS21220	IEU92_RS21220	DUF1471 domain-containing protein	-0.50199	8.25866	5.47991e-05	0.000255929
IEU92_RS15295	qseB	two-component system response regulator QseB	-0.501812	7.82752	0.000649368	0.00229208
IEU92_RS11795	IEU92_RS11795	MFS transporter	-0.500448	8.23385	0.000158822	0.000656464
IEU92_RS14700	IEU92_RS14700	SDR family oxidoreductase	-0.500234	7.65829	0.00492729	0.0134261
IEU92_RS12250	IEU92_RS12250	bile acid:sodium symporter	-0.500034	8.06823	0.000271268	0.00105403
IEU92_RS02045	malZ	maltodextrin glucosidase	-0.499942	8.337	9.56265e-05	0.00042001
IEU92_RS18970	rbsC	ribose ABC transporter permease	-0.499328	8.5059	3.10432e-05	0.000153707
IEU92_RS09595	cheY	chemotaxis response regulator CheY	-0.498635	6.08576	0.0890244	0.156921
IEU92_RS20375	malK	maltose/maltodextrin ABC transporter ATP-binding protein MalK	-0.498544	8.18279	0.000605239	0.00215948
IEU92_RS15555	ebgA	beta-galactosidase subunit alpha	-0.498543	9.69031	2.20922e-05	0.000113887
IEU92_RS08490	IEU92_RS08490		-0.498296	2.24842	0.46147	0.587901
IEU92_RS21335	IEU92_RS21335	gamma-glutamylcyclotransferase	-0.497104	5.94663	0.0955386	0.16637
IEU92_RS15895	lpoA	penicillin-binding protein activator LpoA	-0.496248	8.80795	0.00143039	0.00456997
IEU92_RS14745	zapA	cell division protein ZapA	-0.496096	5.39622	0.185815	0.28512
IEU92_RS21005	IEU92_RS21005	hypothetical protein	-0.495964	6.40848	0.0451841	0.0889951
IEU92_RS10280	hisB	bifunctional histidinol-phosphatase/imidazoleglycerol-phosphate dehydratase HisB	-0.494887	7.5229	0.00463922	0.0127631
IEU92_RS15030	yghD	GspM family type II secretion system protein YghD	-0.49446	6.41351	0.0496251	0.0959313
IEU92_RS19165	rffA	dTDP-4-amino-4,6-dideoxygalactose transaminase	-0.49373	7.20243	0.0266309	0.0568781
IEU92_RS04955	appC	cytochrome bd-II oxidase subunit 1	-0.493632	8.50452	5.45727e-05	0.00025515
IEU92_RS10420	cpsB	mannose-1-phosphate guanyltransferase	-0.492985	7.68564	0.0015461	0.00488856
IEU92_RS18000	xylB	xylulokinase	-0.492704	9.52668	9.6474e-06	5.30483e-05
IEU92_RS17880	dppC	dipeptide ABC transporter permease DppC	-0.492581	7.42805	0.10152	0.174069
IEU92_RS09460	mepM	murein DD-endopeptidase MepM	-0.492542	5.90699	0.0953964	0.166323
IEU92_RS13495	lhgO	L-2-hydroxyglutarate oxidase	-0.490344	6.39748	0.0742972	0.13508
IEU92_RS17355	yhhY	N-acetyltransferase	-0.489049	9.27248	0.000122953	0.00052652
IEU92_RS09130	yoaF	DUF333 domain-containing lipoprotein YoaF	-0.488991	6.72715	0.0308835	0.0642604
IEU92_RS20885	IEU92_RS20885	transcriptional regulator	-0.48844	6.06162	0.0785408	0.141532
IEU92_RS02350	acrR	multidrug efflux transporter transcriptional repressor AcrR	-0.488233	9.31978	0.0197393	0.0441426
IEU92_RS13625	luxS	S-ribosylhomocysteine lyase	-0.487989	6.45338	0.0377672	0.0764639
IEU92_RS21200	ulaC	PTS ascorbate transporter subunit IIA	-0.487418	7.08218	0.0200388	0.0447189
IEU92_RS04550	IEU92_RS04550	hydrolase	-0.486123	6.75226	0.0292274	0.0613216
IEU92_RS20760	pmrR	LpxT activity modulator PmrR	-0.48541	3.63939	0.299935	0.417411
IEU92_RS10955	lysP	lysine-specific permease	-0.484553	7.75929	0.00165671	0.00518086
IEU92_RS17000	nirC	nitrite transporter NirC	-0.484223	8.95057	0.000676065	0.00237455
IEU92_RS02430	ushA	bifunctional UDP-sugar hydrolase/5'-nucleotidase	-0.483348	8.62937	3.43279e-05	0.000168411
IEU92_RS00240	apaG	Co2+/Mg2+ efflux protein ApaG	-0.48256	6.24235	0.095325	0.166313
IEU92_RS19955	IEU92_RS19955	PTS fructose-like transporter subunit IIB	-0.482519	6.28935	0.0457088	0.0898631
IEU92_RS00215	IEU92_RS00215	MFS transporter	-0.48241	8.84597	2.58151e-05	0.000130849
IEU92_RS17515	IEU92_RS17515	MFS transporter	-0.481744	8.49054	0.000271208	0.00105403
IEU92_RS14650	recJ	single-stranded-DNA-specific exonuclease RecJ	-0.47816	8.31103	0.000188608	0.000763355
IEU92_RS20295	pepE	dipeptidase PepE	-0.478048	8.03043	0.000361418	0.00135153
IEU92_RS09580	flhA	flagellar biosynthesis protein FlhA	-0.476001	8.09784	0.000423584	0.00156175
IEU92_RS00365	leuB	3-isopropylmalate dehydrogenase	-0.475758	8.18313	0.00100577	0.003351
IEU92_RS17485	IEU92_RS17485	DUF2500 domain-containing protein	-0.475739	6.44662	0.0620408	0.116001
IEU92_RS05385	IEU92_RS05385	lipoprotein	-0.475239	6.34464	0.103553	0.176897
IEU92_RS01065	gloB	hydroxyacylglutathione hydrolase	-0.475148	6.84423	0.0289462	0.0608809
IEU92_RS14940	IEU92_RS14940	type IV pilus twitching motility protein PilT	-0.474573	8.3494	0.000279729	0.00108199
IEU92_RS00660	rpnC	recombination-promoting nuclease RpnC	-0.472794	8.58496	7.122e-05	0.000321392
IEU92_RS10915	mglC	galactose/methyl galactoside ABC transporter permease MglC	-0.472782	8.23659	0.000135335	0.000572098
IEU92_RS16805	gspH	type II secretion system minor pseudopilin GspH	-0.471516	7.22499	0.0265161	0.0566614
IEU92_RS01710	prpD	2-methylcitrate dehydratase	-0.469938	9.12569	2.96243e-05	0.000147022
IEU92_RS12915	IEU92_RS12915	3-phenylpropionate/cinnamic acid dioxygenase subunit beta	-0.468487	6.86402	0.0439017	0.0868693
IEU92_RS01760	lacZ	beta-galactosidase	-0.468272	9.17404	0.000124006	0.000529967
IEU92_RS04970	appA	bifunctional acid phosphatase/4-phytase	-0.46786	7.92067	0.00179559	0.00556229
IEU92_RS16225	gltB	glutamate synthase large subunit	-0.467805	10.2345	2.2982e-05	0.000118027
IEU92_RS18030	IEU92_RS18030	protein bax	-0.467059	8.39397	0.000279043	0.00108031
IEU92_RS20915	yjeH	L-methionine/branched-chain amino acid transporter	-0.467001	9.15455	0.00237841	0.00710532
IEU92_RS13870	IEU92_RS13870	DeoR/GlpR transcriptional regulator	-0.466836	6.12815	0.076144	0.138086
IEU92_RS18985	rbsR	ribose operon transcriptional repressor RbsR	-0.466742	9.07469	5.49421e-05	0.000256038
IEU92_RS05455	flgF	flagellar basal-body rod protein FlgF	-0.466665	5.26818	0.2892	0.405949
IEU92_RS12620	hyfA	hydrogenase 4 subunit HyfA	-0.465326	6.24829	0.0735316	0.133859
IEU92_RS15160	hybC	hydrogenase 2 large subunit	-0.464809	8.74794	0.000560982	0.00201501
IEU92_RS11930	IEU92_RS11930	bactoprenol glucosyl transferase	-0.463672	7.61556	0.00741794	0.0191978
IEU92_RS20160	thiC	phosphomethylpyrimidine synthase ThiC	-0.463196	8.51389	0.00116164	0.0038022
IEU92_RS16085	IEU92_RS16085	DMT family transporter	-0.461358	8.00441	0.0135924	0.0320729
IEU92_RS19230	hemX	uroporphyrinogen-III C-methyltransferase	-0.461294	8.4186	0.00506783	0.0137652
IEU92_RS01630	IEU92_RS01630	DUF1097 domain-containing protein	-0.461165	8.12172	0.000894738	0.00303544
IEU92_RS12355	pbp4b	penicillin binding protein PBP4B	-0.460968	6.67359	0.0320115	0.0662211
IEU92_RS13320	smpB	SsrA-binding protein SmpB	-0.46089	4.64477	0.268532	0.384337
IEU92_RS19445	trkH	Trk system potassium transporter TrkH	-0.459749	8.42149	0.000320214	0.00122092
IEU92_RS12640	hyfE	hydrogenase 4 membrane subunit	-0.459585	6.46246	0.0633014	0.117894
IEU92_RS16270	IEU92_RS16270	DUF1016 family protein	-0.459097	9.19712	0.000584605	0.00209284
IEU92_RS22160	deoD	purine-nucleoside phosphorylase	-0.458952	8.10416	0.00048329	0.00176259
IEU92_RS04385	artP	arginine ABC transporter ATP-binding protein ArtP	-0.458925	6.41851	0.151553	0.24226
IEU92_RS19485	mobA	molybdenum cofactor guanylyltransferase MobA	-0.458763	7.36469	0.0137918	0.0324719
IEU92_RS14820	mscS	small-conductance mechanosensitive channel MscS	-0.458638	8.8819	0.000236836	0.000932092
IEU92_RS16980	ppiA	peptidylprolyl isomerase A	-0.45858	7.10911	0.0161884	0.0372935
IEU92_RS02890	nfrA	bacteriophage adsorption protein NfrA	-0.457947	9.55586	5.75774e-05	0.000265427
IEU92_RS00375	leuL	leu operon leader peptide	-0.457344	8.20952	0.000239117	0.000939668
IEU92_RS04350	potI	putrescine ABC transporter permease PotI	-0.456965	6.1248	0.0844422	0.150383
IEU92_RS13425	IEU92_RS13425	pseudogene	-0.456749	7.12905	0.0207551	0.0461008
IEU92_RS03860	modF	molybdate ABC transporter ATP-binding protein ModF	-0.45608	8.03325	0.000818833	0.00281589
IEU92_RS21465	IEU92_RS21465	TetR/AcrR family transcriptional regulator	-0.455927	8.63944	0.000152428	0.00063248
IEU92_RS00500	mutT	8-oxo-dGTP diphosphatase MutT	-0.455581	7.01115	0.019238	0.0433158
IEU92_RS01785	mhpC	2-hydroxy-6-oxonona-2,4-dienedioate hydrolase	-0.455529	6.95933	0.0212681	0.0470449
IEU92_RS18945	viaA	ATPase RavA stimulator ViaA	-0.455314	9.2904	0.000284405	0.0010971
IEU92_RS17400	ugpC	sn-glycerol 3-phosphate ABC transporter ATP binding protein UgpC	-0.455215	7.82041	0.00271297	0.00800419
IEU92_RS20580	nrfG	heme lyase NrfEFG subunit NrfG	-0.454848	7.6001	0.0231338	0.050339
IEU92_RS21420	treR	trehalose operon repressor	-0.454819	8.03528	0.00130659	0.00421222
IEU92_RS20365	malF	maltose ABC transporter permease MalF	-0.454573	9.19924	5.7432e-05	0.000265042
IEU92_RS12815	pbpC	peptidoglycan glycosyltransferase PbpC	-0.454219	8.85567	7.69283e-05	0.000343901
IEU92_RS18960	rbsD	D-ribose pyranase	-0.45315	7.81697	0.0171956	0.0393594
IEU92_RS20570	IEU92_RS20570	heme lyase CcmF/NrfE family subunit	-0.452301	8.84612	8.01625e-05	0.000357224
IEU92_RS13610	emrR	multidrug efflux transporter EmrAB transcriptional repressor EmrR	-0.452155	4.69599	0.315574	0.436054
IEU92_RS15950	IEU92_RS15950	U32 family peptidase	-0.452011	7.29107	0.0172525	0.0394054
IEU92_RS17005	cobA	uroporphyrinogen-III C-methyltransferase	-0.450669	9.2919	5.82001e-05	0.000267433
IEU92_RS01445	IEU92_RS01445	integrase family protein	-0.450483	8.93206	0.000119791	0.00051556
IEU92_RS20515	soxR	redox-sensitive transcriptional activator SoxR	-0.450234	7.13175	0.0292633	0.0613367
IEU92_RS15990	rpsO	30S ribosomal protein S15	-0.450122	1.98495	0.464333	0.590141
IEU92_RS11260	rcsD	phosphotransferase RcsD	-0.449977	8.91535	0.000485229	0.00176665
IEU92_RS08255	malX	PTS maltose transporter subunit IICB	-0.447454	7.28385	0.0134748	0.0319011
IEU92_RS03615	pxpA	5-oxoprolinase subunit PxpA	-0.446646	6.76287	0.0959092	0.166703
IEU92_RS20860	dtpC	dipeptide/tripeptide permease DtpC	-0.446326	9.12729	0.000460728	0.00168461
IEU92_RS19425	fadA	acetyl-CoA C-acyltransferase FadA	-0.444694	8.83399	0.000338097	0.00127984
IEU92_RS20525	IEU92_RS20525	Na+/H+ antiporter	-0.444005	9.1636	0.000219407	0.00087314
IEU92_RS21825	fimG	type 1 fimbria minor subunit FimG	-0.442936	7.13001	0.0498746	0.0963701
IEU92_RS14220	fucR	L-fucose operon activator	-0.442346	7.11597	0.025598	0.055007
IEU92_RS15655	mzrA	EnvZ/OmpR regulon moderator MzrA	-0.44195	6.07466	0.103583	0.176897
IEU92_RS21390	pmbA	metalloprotease PmbA	-0.440823	8.00506	0.00438339	0.0121138
IEU92_RS09320	IEU92_RS09320	MFS transporter	-0.440493	4.9595	0.272345	0.389013
IEU92_RS09285	rlmA	23S rRNA (guanine(745)-N(1))-methyltransferase	-0.440321	6.23509	0.0799089	0.143574
IEU92_RS04180	IEU92_RS04180	glycyl radical protein	-0.439131	9.07767	0.000107686	0.000468646
IEU92_RS18805	IEU92_RS18805	CbrC family protein	-0.438694	8.99755	0.000144061	0.000600677
IEU92_RS04810	IEU92_RS04810	ABC transporter ATP-binding protein	-0.438336	8.10157	0.000986815	0.00329554
IEU92_RS16310	sspB	ClpXP protease specificity-enhancing factor	-0.438136	6.35527	0.0667722	0.123338
IEU92_RS21975	hsdM	type I restriction-modification system methyltransferase	-0.437029	8.11441	0.000843406	0.00288657
IEU92_RS17040	IEU92_RS17040	aminotransferase class I/II-fold pyridoxal phosphate-dependent enzyme	-0.436689	8.85706	0.000284862	0.00109787
IEU92_RS14130	gudD	glucarate dehydratase	-0.436293	7.81218	0.00601636	0.0160361
IEU92_RS14885	speA	biosynthetic arginine decarboxylase	-0.435614	9.3342	0.000186316	0.000756224
IEU92_RS21360	IEU92_RS21360	sugar ABC transporter ATP-binding protein	-0.433759	8.59276	0.000755433	0.00261679
IEU92_RS17935	IEU92_RS17935	OmpA family lipoprotein	-0.433394	7.89873	0.00362853	0.0102937
IEU92_RS18420	rph	pseudogene	-0.433168	7.45584	0.0105784	0.0258892
IEU92_RS15230	yqhD	alcohol dehydrogenase	-0.433075	8.62537	0.000216235	0.000862119
IEU92_RS17795	kdgK	2-dehydro-3-deoxygluconokinase	-0.432757	8.51198	0.000645239	0.00227938
IEU92_RS13400	IEU92_RS13400	hypothetical protein	-0.432056	6.26585	0.080407	0.144287
IEU92_RS21080	miaA	tRNA (adenosine(37)-N6)-dimethylallyltransferase MiaA	-0.431562	5.85904	0.255244	0.368275
IEU92_RS02125	yajO	1-deoxyxylulose-5-phosphate synthase YajO	-0.431131	7.74047	0.0051543	0.0139735
IEU92_RS02715	IEU92_RS02715	pseudogene	-0.430817	5.80933	0.174319	0.270587
IEU92_RS19625	yihX	glucose-1-phosphatase	-0.430506	7.88666	0.0215375	0.0474446
IEU92_RS03925	IEU92_RS03925	kinase inhibitor	-0.43046	7.34024	0.0154177	0.0357878
IEU92_RS19150	rffG	dTDP-glucose 4,6-dehydratase	-0.430308	8.27695	0.00104804	0.0034702
IEU92_RS02710	IEU92_RS02710	site-specific integrase	-0.429521	8.56621	0.000325823	0.0012368
IEU92_RS15000	IEU92_RS15000	oxidative damage protection protein	-0.429337	6.03527	0.117916	0.196817
IEU92_RS09590	cheZ	protein phosphatase CheZ	-0.429176	5.46038	0.243082	0.354182
IEU92_RS19155	rfbA	glucose-1-phosphate thymidylyltransferase RfbA	-0.428787	8.13463	0.00112223	0.00368168
IEU92_RS21395	cybC	cytochrome b562	-0.428324	6.05523	0.157694	0.249765
IEU92_RS11085	IEU92_RS11085	hypothetical protein	-0.426901	4.66854	0.378729	0.505328
IEU92_RS14815	argO	arginine exporter ArgO	-0.426227	7.7336	0.00543947	0.0146537
IEU92_RS02940	nfsB	oxygen-insensitive NAD(P)H nitroreductase	-0.425349	7.9886	0.00489172	0.0133632
IEU92_RS13440	IEU92_RS13440	DUF987 domain-containing protein	-0.424452	4.81176	0.404142	0.531159
IEU92_RS20660	yjdP	protein YjdP	-0.424217	7.26002	0.0665529	0.122986
IEU92_RS21355	ytfQ	galactofuranose ABC transporter substrate-binding protein YtfQ	-0.424052	7.52389	0.0117748	0.0283469
IEU92_RS14210	fucK	L-fuculokinase	-0.423552	8.86728	0.000308675	0.00118114
IEU92_RS15660	IEU92_RS15660	DUF1090 domain-containing protein	-0.422051	7.10986	0.0276848	0.0586315
IEU92_RS06770	IEU92_RS06770	TIGR01620 family protein	-0.422026	7.68022	0.00705494	0.0183695
IEU92_RS18020	xylH	xylose ABC transporter permease XylH	-0.421848	8.35952	0.00091665	0.00309749
IEU92_RS17945	IEU92_RS17945	DUF3053 domain-containing protein	-0.42179	8.68059	0.000823646	0.00283017
IEU92_RS16145	IEU92_RS16145	calcium/sodium antiporter	-0.421459	9.44444	0.000307823	0.00117893
IEU92_RS10200	IEU92_RS10200	FUSC family protein	-0.421017	6.38747	0.0811521	0.145198
IEU92_RS14215	fucU	L-fucose mutarotase	-0.420771	4.6735	0.310986	0.431107
IEU92_RS21895	IEU92_RS21895	MFS transporter	-0.420752	6.68502	0.0587054	0.110684
IEU92_RS15450	IEU92_RS15450	SH3 domain-containing protein	-0.419722	7.25175	0.0271447	0.0577737
IEU92_RS09180	yeaV	pseudogene	-0.419636	7.45253	0.0285552	0.0601473
IEU92_RS00935	IEU92_RS00935	VOC family protein	-0.418315	6.60208	0.0694268	0.127471
IEU92_RS18995	IEU92_RS18995	FadR family transcriptional regulator	-0.417867	7.97859	0.00461435	0.0127028
IEU92_RS02285	amtB	ammonium transporter AmtB	-0.417569	8.10163	0.00239502	0.00714498
IEU92_RS14160	syd	SecY-interacting protein	-0.417459	7.04046	0.0308784	0.0642604
IEU92_RS03870	acrZ	multidrug efflux pump accessory protein AcrZ	-0.417429	5.79208	0.224228	0.332149
IEU92_RS22245	creD	cell envelope integrity protein CreD	-0.417118	9.18204	0.000249138	0.00097781
IEU92_RS19370	rmuC	DNA recombination protein RmuC	-0.416662	8.92182	0.00216842	0.00654657
IEU92_RS02450	copA	copper-exporting P-type ATPase CopA	-0.41646	9.29856	0.00111085	0.00364993
IEU92_RS11210	napD	chaperone NapD	-0.41644	6.25533	0.0916084	0.160879
IEU92_RS14895	IEU92_RS14895	hypothetical protein	-0.41611	6.72001	0.0484601	0.0940618
IEU92_RS09215	IEU92_RS09215	ATP-dependent DNA helicase	-0.416025	7.90498	0.0195023	0.0438542
IEU92_RS20600	mdtP	multidrug efflux transporter outer membrane subunit MdtP	-0.415928	8.18463	0.001251	0.0040513
IEU92_RS07075	IEU92_RS07075	2,3-dehydroadipyl-CoA hydratase	-0.415751	6.74877	0.124581	0.206014
IEU92_RS10490	IEU92_RS10490	TerC family protein	-0.415324	8.78107	0.000278285	0.00107933
IEU92_RS05625	bhsA	multiple stress resistance protein BhsA	-0.414769	3.39864	0.602858	0.714411
IEU92_RS18435	IEU92_RS18435	trimeric intracellular cation channel family protein	-0.414654	8.12881	0.00276489	0.00812375
IEU92_RS16535	IEU92_RS16535		-0.414008	9.05108	0.000250092	0.000979755
IEU92_RS15155	IEU92_RS15155	HyaD/HybD family hydrogenase maturation endopeptidase	-0.412523	6.18566	0.141054	0.228658
IEU92_RS19085	ilvC	ketol-acid reductoisomerase	-0.412025	9.30493	0.000233321	0.000922466
IEU92_RS15635	uxaC	glucuronate isomerase	-0.411784	8.44455	0.00118118	0.00385732
IEU92_RS13800	hycD	formate hydrogenlyase subunit HycD	-0.41114	6.86976	0.0614773	0.115048
IEU92_RS08460	IEU92_RS08460	Bcr/CflA family multidrug efflux MFS transporter	-0.41073	7.81688	0.0058393	0.0156618
IEU92_RS16380	IEU92_RS16380	AaeX family protein	-0.410494	5.04457	0.317268	0.437407
IEU92_RS16135	mlaE	lipid asymmetry maintenance ABC transporter permease subunit MlaE	-0.4104	8.7331	0.000490407	0.00178095
IEU92_RS21195	ulaB	PTS ascorbate transporter subunit IIB	-0.410028	6.58283	0.294747	0.412203
IEU92_RS13310	IEU92_RS13310	RnfH family protein	-0.409219	6.35282	0.100673	0.172903
IEU92_RS08720	btuC	vitamin B12 ABC transporter permease BtuC	-0.408964	5.43003	0.394209	0.521146
IEU92_RS13805	hycC	formate hydrogenlyase subunit 3	-0.408777	8.67734	0.00065866	0.00232105
IEU92_RS08785	ghoS	type V toxin-antitoxin system endoribonuclease antitoxin GhoS	-0.408461	3.53405	0.548857	0.662157
IEU92_RS19755	cpxA	envelope stress sensor histidine kinase CpxA	-0.407267	7.82883	0.0580665	0.109769
IEU92_RS00055	msyB	acidic protein MsyB	-0.407085	8.50678	0.000908389	0.00307201
IEU92_RS20735	yjdN	VOC family metalloprotein YjdN	-0.406366	5.91693	0.171227	0.266463
IEU92_RS00465	ddlB	D-alanine--D-alanine ligase	-0.406284	6.14836	0.214639	0.320833
IEU92_RS19910	yijE	cystine transporter YijE	-0.405626	7.70654	0.0138272	0.0325372
IEU92_RS18790	adeP	adenine permease AdeP	-0.404714	9.17265	0.000322963	0.00122703
IEU92_RS19990	argH	argininosuccinate lyase	-0.404111	9.03207	0.00271968	0.00801845
IEU92_RS16900	IEU92_RS16900	protein SlyX	-0.404065	5.59938	0.23643	0.346862
IEU92_RS11080	yejF	microcin C ABC transporter ATP-binding protein YejF	-0.403918	7.64675	0.0105115	0.025755
IEU92_RS07475	fdnG	formate dehydrogenase-N subunit alpha	-0.403842	8.77052	0.000453502	0.00165961
IEU92_RS09240	IEU92_RS09240	CoA pyrophosphatase	-0.40243	6.23073	0.107372	0.181915
IEU92_RS16790	gspE	type II secretion system ATPase GspE	-0.402408	9.48647	0.00247763	0.00736062
IEU92_RS12245	IEU92_RS12245	LysR family transcriptional regulator	-0.401862	7.26571	0.0274849	0.0583525
IEU92_RS04200	moeA	molybdopterin molybdotransferase MoeA	-0.401797	7.32576	0.0290731	0.0611177
IEU92_RS07660	IEU92_RS07660	autotransporter outer membrane beta-barrel domain-containing protein	-0.399572	8.11745	0.0042505	0.011777
IEU92_RS21305	IEU92_RS21305	YtfJ family protein	-0.399078	8.15509	0.00182138	0.00562589
IEU92_RS15130	gss	bifunctional glutathionylspermidine amidase/synthase	-0.399058	9.90814	0.000360538	0.0013506
IEU92_RS18290	kbl	glycine C-acetyltransferase	-0.399019	8.28375	0.00383207	0.0107744
IEU92_RS16825	gspL	type II secretion system protein GspL	-0.398853	8.79676	0.000828432	0.00284205
IEU92_RS17435	livH	high-affinity branched-chain amino acid ABC transporter permease LivH	-0.398036	7.59288	0.0623403	0.116459
IEU92_RS00150	carA	glutamine-hydrolyzing carbamoyl-phosphate synthase small subunit	-0.397957	6.19139	0.12785	0.210563
IEU92_RS03065	ybdL	methionine-oxo-acid transaminase	-0.397622	6.96479	0.0548837	0.10475
IEU92_RS02410	aes	acetyl esterase	-0.39656	8.4417	0.00137006	0.00439365
IEU92_RS14250	csdE	cysteine desulfurase sulfur acceptor subunit CsdE	-0.396501	6.86514	0.0475594	0.0927767
IEU92_RS01130	IEU92_RS01130	class II glutamine amidotransferase	-0.395654	7.29672	0.0273657	0.0581572
IEU92_RS17980	IEU92_RS17980	YsaB family lipoprotein	-0.395261	8.24864	0.0016685	0.00521011
IEU92_RS15490	ttdT	L-tartrate/succinate antiporter	-0.395204	8.30345	0.0308497	0.0642526
IEU92_RS17060	IEU92_RS17060	phosphopentomutase	-0.394635	8.23927	0.00321427	0.00924837
IEU92_RS00735	thpR	RNA 2',3'-cyclic phosphodiesterase	-0.394337	7.14164	0.0864708	0.153367
IEU92_RS09370	pphA	protein-serine/threonine phosphatase	-0.394214	6.15289	0.239295	0.350224
IEU92_RS02545	mnmH	tRNA 2-selenouridine(34) synthase MnmH	-0.394033	8.43256	0.00434948	0.0120356
IEU92_RS20150	thiF	thiazole biosynthesis adenylyltransferase ThiF	-0.39383	7.50471	0.107497	0.182056
IEU92_RS12910	IEU92_RS12910	aromatic ring-hydroxylating dioxygenase subunit alpha	-0.392219	8.6433	0.0036632	0.0103714
IEU92_RS18655	IEU92_RS18655	DUF3748 domain-containing protein	-0.391868	8.49395	0.00225954	0.00679291
IEU92_RS05345	IEU92_RS05345	rhodanese-related sulfurtransferase	-0.391829	8.65129	0.000759909	0.00263017
IEU92_RS14365	IEU92_RS14365	NADP(H)-dependent aldo-keto reductase	-0.3916	8.94715	0.000715259	0.00249
IEU92_RS03425	nagB	glucosamine-6-phosphate deaminase	-0.39144	8.56606	0.00123725	0.00401896
IEU92_RS20010	IEU92_RS20010	YijD family membrane protein	-0.391298	7.22548	0.0865424	0.153431
IEU92_RS14980	IEU92_RS14980	DUF2884 domain-containing protein	-0.390776	7.48797	0.0340053	0.0698055
IEU92_RS04080	ybiX	PKHD-type hydroxylase YbiX	-0.390549	6.94656	0.0806883	0.144671
IEU92_RS03640	IEU92_RS03640	fimbrial biogenesis outer membrane usher protein	-0.390154	9.86496	0.000701423	0.00244754
IEU92_RS17770	IEU92_RS17770	LysR family transcriptional regulator	-0.389626	8.22539	0.01059	0.0259027
IEU92_RS15470	plsY	glycerol-3-phosphate 1-O-acyltransferase PlsY	-0.389615	7.48769	0.0267837	0.0571302
IEU92_RS21460	bdcA	SDR family oxidoreductase	-0.38945	8.11084	0.00490018	0.0133715
IEU92_RS18780	IEU92_RS18780	4'-phosphopantetheinyl transferase superfamily protein	-0.38901	7.66279	0.024137	0.0522696
IEU92_RS15805	prlF	type II toxin-antitoxin system antitoxin PrlF	-0.387624	6.85314	0.0541653	0.103585
IEU92_RS17085	gph	phosphoglycolate phosphatase	-0.387565	8.06479	0.00696336	0.0181753
IEU92_RS08440	IEU92_RS08440	MFS transporter	-0.386509	5.43188	0.384134	0.510547
IEU92_RS11465	arnT	lipid IV(A) 4-amino-4-deoxy-L-arabinosyltransferase	-0.386423	7.61457	0.0180744	0.0410634
IEU92_RS18470	gltS	sodium/glutamate symporter	-0.386261	8.64257	0.00106923	0.0035349
IEU92_RS21180	ulaR	HTH-type transcriptional regulator UlaR	-0.384763	5.97455	0.242038	0.353271
IEU92_RS21740	IEU92_RS21740	pseudogene	-0.384511	5.0671	0.399252	0.525863
IEU92_RS00795	btuF	vitamin B12 ABC transporter substrate-binding protein BtuF	-0.384134	6.17139	0.184806	0.284082
IEU92_RS20120	rpoB	DNA-directed RNA polymerase subunit beta	-0.383763	-0.952325	1	1
IEU92_RS21275	IEU92_RS21275	DMT family transporter	-0.383754	8.19008	0.00261191	0.00774341
IEU92_RS00030	yaaA	peroxide stress protein YaaA	-0.383749	7.6642	0.0366471	0.0744426
IEU92_RS20325	IEU92_RS20325	YjbF family lipoprotein	-0.383309	7.75957	0.0278295	0.0588213
IEU92_RS05145	rutR	HTH-type transcriptional regulator RutR	-0.382861	6.31884	0.116322	0.194766
IEU92_RS09170	dmlR	DNA-binding transcriptional regulator DmlR	-0.382547	7.76603	0.0196461	0.0440262
IEU92_RS21315	IEU92_RS21315	HlyC/CorC family transporter	-0.381986	8.81997	0.00190041	0.00582791
IEU92_RS05800	ymfL	protein YmfL	-0.381638	6.59252	0.111728	0.188104
IEU92_RS21875	iadA	beta-aspartyl-peptidase	-0.381424	7.83969	0.00968095	0.0241007
IEU92_RS11970	IEU92_RS11970	PerC family transcriptional regulator	-0.381402	7.52896	0.102558	0.175505
IEU92_RS19695	IEU92_RS19695	PTS fructose-like transporter subunit IIBC	-0.381291	9.03407	0.000971388	0.00325674
IEU92_RS18430	dinD	DNA damage-inducible protein D	-0.381063	8.94555	0.00154116	0.00487655
IEU92_RS20165	rsd	sigma D regulator	-0.380173	7.03839	0.0992756	0.171112
IEU92_RS18605	IEU92_RS18605	sulfatase-like hydrolase/transferase	-0.380104	9.08398	0.000920908	0.00310943
IEU92_RS06555	yciH	stress response translation initiation inhibitor YciH	-0.379764	7.89584	0.0117162	0.0282358
IEU92_RS14600	guaD	guanine deaminase	-0.379588	8.26463	0.00537848	0.0145076
IEU92_RS14110	mazE	type II toxin-antitoxin system antitoxin MazE	-0.378736	5.7141	0.248008	0.359531
IEU92_RS15685	yqjG	glutathionyl-hydroquinone reductase YqjG	-0.378582	7.53916	0.0333044	0.0686302
IEU92_RS21940	IEU92_RS21940	DUF1127 domain-containing protein	-0.378115	7.75334	0.0134459	0.031868
IEU92_RS21045	IEU92_RS21045		-0.37805	4.90513	0.386861	0.513813
IEU92_RS10015	msrQ	protein-methionine-sulfoxide reductase heme-binding subunit MsrQ	-0.377306	7.68479	0.0182481	0.04137
IEU92_RS10320	IEU92_RS10320	pseudogene	-0.377026	6.76227	0.118547	0.197641
IEU92_RS17445	panM	aspartate 1-decarboxylase autocleavage activator PanM	-0.37702	7.16645	0.0471777	0.0922002
IEU92_RS14030	IEU92_RS14030	ferredoxin family protein	-0.375719	5.88844	0.229361	0.338559
IEU92_RS12395	eutK	ethanolamine utilization microcompartment protein EutK	-0.374736	5.99985	0.233369	0.342958
IEU92_RS13325	ssrA		-0.37467	0.678988	0.688	0.783825
IEU92_RS19470	IEU92_RS19470		-0.37437	9.01742	0.000874814	0.00297966
IEU92_RS18185	IEU92_RS18185	HlyD family secretion protein	-0.372972	8.28187	0.00384794	0.0107944
IEU92_RS00170	caiD	crotonobetainyl-CoA hydratase	-0.372206	9.02565	0.00109376	0.00360485
IEU92_RS15580	fadH	NADPH-dependent 2,4-dienoyl-CoA reductase	-0.371944	8.23395	0.00286663	0.00837668
IEU92_RS03130	citX	citrate lyase holo-[acyl-carrier protein] synthase	-0.371386	6.02806	0.181605	0.279664
IEU92_RS13505	gabT	4-aminobutyrate--2-oxoglutarate transaminase	-0.370275	7.57778	0.114613	0.192355
IEU92_RS15325	yqiA	esterase YqiA	-0.36893	7.97189	0.00979966	0.0242882
IEU92_RS21385	IEU92_RS21385	ribosome-associated protein	-0.368852	7.302	0.0398124	0.0800364
IEU92_RS18485	yicI	alpha-xylosidase	-0.368647	9.77255	0.000865534	0.00295511
IEU92_RS16470	yhdJ	adenine-specific DNA-methyltransferase	-0.367827	8.22665	0.00323979	0.00930813
IEU92_RS17930	bisC	biotin sulfoxide reductase	-0.367411	9.07377	0.00177836	0.00551292
IEU92_RS11100	IEU92_RS11100	DEAD/DEAH box helicase	-0.367136	6.99679	0.0764706	0.138443
IEU92_RS13525	IEU92_RS13525	YqaE/Pmp3 family membrane protein	-0.366249	5.75922	0.339543	0.463485
IEU92_RS19710	rhaD	rhamnulose-1-phosphate aldolase	-0.366206	7.5674	0.0467965	0.0915807
IEU92_RS06625	sapA	peptide ABC transporter substrate-binding protein SapA	-0.365817	7.02977	0.0597645	0.112186
IEU92_RS06225	narK	nitrate transporter NarK	-0.365696	7.6061	0.0221151	0.0484426
IEU92_RS06000	IEU92_RS06000	YcgN family cysteine cluster protein	-0.365454	7.99607	0.0081522	0.0207714
IEU92_RS21555	ahr	NADPH-dependent aldehyde reductase Ahr	-0.365263	7.45379	0.0307265	0.0640274
IEU92_RS15150	hybE	hydrogenase-2 assembly chaperone	-0.364539	7.67629	0.0483316	0.0938977
IEU92_RS05375	dinI	DNA damage-inducible protein I	-0.364531	6.87396	0.123155	0.203893
IEU92_RS00650	IEU92_RS00650	polysaccharide deacetylase family protein	-0.364526	8.66256	0.00279711	0.0081959
IEU92_RS15995	truB	tRNA pseudouridine(55) synthase TruB	-0.364069	8.43767	0.0032155	0.00924837
IEU92_RS20280	iclR	glyoxylate bypass operon transcriptional repressor IclR	-0.362587	8.8741	0.00202399	0.00614961
IEU92_RS00585	IEU92_RS00585	DUF3300 domain-containing protein	-0.361052	8.56884	0.04232	0.0843118
IEU92_RS13285	IEU92_RS13285	HlyC/CorC family transporter	-0.360938	8.60834	0.00195312	0.00595118
IEU92_RS16940	IEU92_RS16940	phosphoribulokinase	-0.360237	8.44704	0.00968423	0.0241007
IEU92_RS02975	fepA	siderophore enterobactin receptor FepA	-0.360087	9.54153	0.00121738	0.00395741
IEU92_RS12635	hyfD	hydrogenase 4 subunit HyfD	-0.359953	8.14493	0.00635837	0.0168116
IEU92_RS13300	recN	DNA repair protein RecN	-0.359877	7.83799	0.0138929	0.032656
IEU92_RS18005	xylA	xylose isomerase	-0.359829	9.46113	0.00194153	0.00592431
IEU92_RS19740	sodA	superoxide dismutase [Mn]	-0.359775	7.74694	0.0246216	0.0531405
IEU92_RS21890	kptA	RNA 2'-phosphotransferase	-0.3587	7.10571	0.076667	0.138681
IEU92_RS00300	araD	L-ribulose-5-phosphate 4-epimerase	-0.358518	7.83891	0.0678985	0.125095
IEU92_RS10765	IEU92_RS10765	MoxR family ATPase	-0.358372	8.50492	0.00289868	0.00845878
IEU92_RS15630	uxaA	altronate dehydratase	-0.358244	8.67963	0.00190354	0.00583335
IEU92_RS19495	srkA	stress response kinase SrkA	-0.358077	8.12103	0.00699759	0.0182535
IEU92_RS14380	galR	HTH-type transcriptional regulator GalR	-0.357363	7.5506	0.0301431	0.0629648
IEU92_RS00640	IEU92_RS00640	ABC transporter permease	-0.357323	7.33881	0.0482778	0.0938356
IEU92_RS19785	cdh	CDP-diacylglycerol diphosphatase	-0.356814	8.26046	0.00605561	0.0161106
IEU92_RS16475	IEU92_RS16475	DUF2556 family protein	-0.356414	7.90165	0.0167917	0.0385587
IEU92_RS08805	IEU92_RS08805	metal-dependent hydrolase	-0.356196	5.6628	0.292201	0.409311
IEU92_RS12740	IEU92_RS12740	DUF2633 family protein	-0.355114	6.3145	0.156875	0.248836
IEU92_RS21735	IEU92_RS21735	M42 family metallopeptidase	-0.355027	9.12293	0.00310063	0.00897461
IEU92_RS09920	fliR	flagellar type III secretion system protein FliR	-0.354893	7.40788	0.0474278	0.0926043
IEU92_RS15215	metC	cystathionine beta-lyase	-0.35468	9.14009	0.00518577	0.014041
IEU92_RS06230	IEU92_RS06230	nitrate reductase subunit alpha	-0.354293	9.22313	0.00225075	0.00677124
IEU92_RS01725	codA	cytosine/isoguanine deaminase	-0.354171	7.39225	0.0476898	0.0929463
IEU92_RS09245	sdaA	L-serine ammonia-lyase	-0.354157	8.06818	0.0197951	0.0442442
IEU92_RS17120	hofP	DNA utilization protein HofP	-0.353886	6.62006	0.168053	0.26267
IEU92_RS22170	lplA	lipoate--protein ligase LplA	-0.353475	8.33548	0.00679459	0.0178436
IEU92_RS11045	yeiR	zinc-binding GTPase YeiR	-0.352805	7.43263	0.0548971	0.10475
IEU92_RS19950	IEU92_RS19950	[formate-C-acetyltransferase]-activating enzyme	-0.352602	7.98729	0.011492	0.02776
IEU92_RS02170	cyoE	protoheme IX farnesyltransferase	-0.351879	7.03034	0.0696775	0.127822
IEU92_RS21070	amiB	N-acetylmuramoyl-L-alanine amidase AmiB	-0.351619	9.26487	0.00163184	0.00511932
IEU92_RS20910	fxsA	membrane protein FxsA	-0.351363	7.87518	0.0183188	0.0415084
IEU92_RS17540	nikC	nickel ABC transporter permease subunit NikC	-0.351057	7.65359	0.0416909	0.0833038
IEU92_RS19880	IEU92_RS19880	YiiX family permuted papain-like enzyme	-0.349311	7.69195	0.0246325	0.0531405
IEU92_RS22185	radA	DNA repair protein RadA	-0.349262	8.10994	0.0169058	0.0387792
IEU92_RS13145	tapT	tRNA-uridine aminocarboxypropyltransferase	-0.348279	7.25947	0.0591256	0.11128
IEU92_RS21835	gntP	gluconate permease GntP	-0.348216	8.39518	0.00818321	0.0208256
IEU92_RS16585	dprA	DNA-protecting protein DprA	-0.347878	8.86439	0.00515104	0.0139734
IEU92_RS10865	mdtQ	pseudogene	-0.347828	8.62122	0.0027799	0.00815665
IEU92_RS12625	hyfB	hydrogenase 4 subunit B	-0.347715	8.40855	0.02214	0.0484724
IEU92_RS14385	lysA	diaminopimelate decarboxylase	-0.347577	8.53496	0.00660771	0.0173849
IEU92_RS10465	wcaB	colanic acid biosynthesis acetyltransferase WcaB	-0.34702	5.43929	0.465179	0.590617
IEU92_RS09270	manZ	PTS mannose transporter subunit IID	-0.345957	6.95347	0.125867	0.207819
IEU92_RS09260	manX	PTS mannose transporter subunit IIAB	-0.345919	7.32965	0.050707	0.0977138
IEU92_RS01160	IEU92_RS01160	pseudogene	-0.345883	8.32023	0.00635565	0.0168116
IEU92_RS12400	eutL	ethanolamine utilization microcompartment protein EutL	-0.345858	7.57611	0.0321754	0.0665279
IEU92_RS17890	dppA	dipeptide ABC transporter substrate-binding protein DppA	-0.344648	9.23252	0.00238349	0.00711555
IEU92_RS21470	tabA	toxin-antitoxin biofilm protein TabA	-0.344488	8.65834	0.00568265	0.0152703
IEU92_RS00755	fhuC	Fe3+-hydroxamate ABC transporter ATP-binding protein FhuC	-0.344224	7.48545	0.0432518	0.0858614
IEU92_RS13740	norV	anaerobic nitric oxide reductase flavorubredoxin	-0.343272	8.24108	0.010669	0.0260282
IEU92_RS18045	IEU92_RS18045	4Fe-4S binding protein	-0.343038	7.174	0.0905705	0.159252
IEU92_RS05575	fhuE	ferric-rhodotorulic acid/ferric-coprogen receptor FhuE	-0.342802	8.01121	0.015373	0.0357033
IEU92_RS16215	arcB	aerobic respiration two-component sensor histidine kinase ArcB	-0.341754	9.07026	0.00277304	0.00814212
IEU92_RS22125	IEU92_RS22125	patatin family protein	-0.339973	8.22042	0.00850756	0.0215103
IEU92_RS04345	potH	putrescine ABC transporter permease PotH	-0.339437	7.61006	0.0337364	0.0693867
IEU92_RS16910	IEU92_RS16910	YheV family putative metal-binding protein	-0.338764	5.60048	0.368152	0.493716
IEU92_RS12930	IEU92_RS12930	phenylpropionate dioxygenase ferredoxin reductase subunit	-0.338708	7.9437	0.0191646	0.0431962
IEU92_RS10660	fbaB	class I fructose-bisphosphate aldolase	-0.338544	7.56884	0.130337	0.21396
IEU92_RS13050	recO	DNA repair protein RecO	-0.338374	7.03642	0.0826515	0.147572
IEU92_RS11140	narP	nitrate/nitrite response regulator protein NarP	-0.338285	7.22306	0.127999	0.210688
IEU92_RS03995	IEU92_RS03995	Bax inhibitor-1/YccA family protein	-0.337711	8.96289	0.00485515	0.0132777
IEU92_RS14545	IEU92_RS14545	YgeY family selenium metabolism-linked hydrolase	-0.337173	8.48891	0.00587849	0.0157355
IEU92_RS17220	bioH	pimeloyl-ACP methyl ester esterase BioH	-0.336764	7.39032	0.0538111	0.102999
IEU92_RS10475	wzc	tyrosine-protein kinase Wzc	-0.336491	8.02829	0.012852	0.0305618
IEU92_RS15095	IEU92_RS15095	hypothetical protein	-0.335572	7.44432	0.0484031	0.0939939
IEU92_RS18230	lldD	quinone-dependent L-lactate dehydrogenase	-0.334872	8.27852	0.0103528	0.0254276
IEU92_RS13380	IEU92_RS13380	GTPase family protein	-0.334382	8.662	0.00383327	0.0107744
IEU92_RS03050	cstA	carbon starvation protein CstA	-0.334338	8.72847	0.0103541	0.0254276
IEU92_RS04980	etp	protein-tyrosine-phosphatase Etp	-0.334306	6.61796	0.211223	0.317025
IEU92_RS19405	tatD	3'-5' ssDNA/RNA exonuclease TatD	-0.334135	7.77924	0.0352466	0.0720081
IEU92_RS15115	IEU92_RS15115	thymidylate kinase	-0.33367	8.47688	0.00686195	0.0179764
IEU92_RS01825	frmR	formaldehyde-responsive transcriptional repressor FrmR	-0.332801	5.85726	0.277395	0.394382
IEU92_RS11570	nuoM	NADH-quinone oxidoreductase subunit M	-0.33277	5.17019	0.414189	0.541683
IEU92_RS21750	IEU92_RS21750	class I SAM-dependent methyltransferase	-0.332187	7.20615	0.0769505	0.139018
IEU92_RS08405	nemA	N-ethylmaleimide reductase	-0.331262	7.05863	0.189303	0.289435
IEU92_RS14685	IEU92_RS14685	hemolysin III family protein	-0.330657	6.8296	0.106327	0.180647
IEU92_RS15605	IEU92_RS15605	vancomycin high temperature exclusion protein	-0.330569	7.27832	0.106527	0.180914
IEU92_RS13115	IEU92_RS13115	LysR family transcriptional regulator	-0.330562	7.40395	0.0660833	0.122224
IEU92_RS01920	IEU92_RS01920	DUF2755 family protein	-0.330505	5.44263	0.383613	0.510292
IEU92_RS11515	elaB	stress response protein ElaB	-0.329888	4.43233	0.439605	0.566967
IEU92_RS20230	IEU92_RS20230		-0.329322	5.09477	0.410733	0.538332
IEU92_RS14840	IEU92_RS14840	nucleoside/nucleotide kinase family protein	-0.327663	8.241	0.00897428	0.0225702
IEU92_RS17295	glgP	glycogen phosphorylase	-0.327375	9.48481	0.00722457	0.0187599
IEU92_RS02965	IEU92_RS02965	IS4-like element IS421 family transposase	-0.3272	8.18144	0.0146175	0.034097
IEU92_RS01860	tauA	taurine ABC transporter substrate-binding protein	-0.326806	8.44647	0.0118533	0.0284734
IEU92_RS00930	ldcC	lysine decarboxylase LdcC	-0.326629	7.80861	0.0893556	0.157375
IEU92_RS01165	lafU	putative lateral flagellar export/assembly protein LafU	-0.326278	7.15713	0.0857966	0.152361
IEU92_RS17665	arsB	arsenite/antimonite:H(+) antiporter ArsB	-0.326036	9.28944	0.00706003	0.0183715
IEU92_RS06535	pgpB	phosphatidylglycerophosphatase B	-0.325855	5.26988	0.459613	0.586058
IEU92_RS09880	fliJ	flagella biosynthesis chaperone FliJ	-0.324932	4.00792	0.491716	0.617424
IEU92_RS08790	IEU92_RS08790	fructosamine kinase family protein	-0.324661	7.21125	0.0796301	0.143254
IEU92_RS06030	fadR	fatty acid metabolism transcriptional regulator FadR	-0.32334	7.24521	0.151065	0.241643
IEU92_RS11630	lrhA	transcriptional regulator LrhA	-0.323204	8.35929	0.0133729	0.0317125
IEU92_RS15090	glcC	transcriptional regulator GlcC	-0.322474	7.9903	0.0185947	0.0420667
IEU92_RS11365	IEU92_RS11365	pseudogene	-0.321222	2.49403	0.752959	0.837317
IEU92_RS20755	proP	glycine betaine/L-proline transporter ProP	-0.320604	8.79814	0.00897122	0.0225702
IEU92_RS21405	nrdD	anaerobic ribonucleoside-triphosphate reductase	-0.320471	8.39296	0.0135382	0.0319947
IEU92_RS18460	trmH	tRNA (guanosine(18)-2'-O)-methyltransferase TrmH	-0.320417	6.81468	0.138457	0.225301
IEU92_RS17850	bcsF	cellulose biosynthesis protein BcsF	-0.320393	6.01598	0.317264	0.437407
IEU92_RS15250	IEU92_RS15250	YgiQ family radical SAM protein	-0.320273	8.17258	0.0408417	0.0817981
IEU92_RS04475	clpA	ATP-dependent Clp protease ATP-binding subunit ClpA	-0.319394	8.7267	0.0108986	0.026506
IEU92_RS20440	dusA	tRNA dihydrouridine(20/20a) synthase DusA	-0.31861	8.82475	0.00927961	0.0232289
IEU92_RS10060	amn	AMP nucleosidase	-0.317837	8.54354	0.00743893	0.0192405
IEU92_RS21445	pyrB	aspartate carbamoyltransferase	-0.316856	6.16277	0.220499	0.327988
IEU92_RS04990	IEU92_RS04990	YjbH domain-containing protein	-0.316757	8.59354	0.011398	0.027564
IEU92_RS20240	rrf		-0.316723	3.32842	0.589168	0.702078
IEU92_RS05115	rutF	pyrimidine utilization flavin reductase protein F	-0.316139	6.20659	0.213379	0.319621
IEU92_RS09810	fliT	flagella biosynthesis regulatory protein FliT	-0.315834	4.49988	0.494569	0.619914
IEU92_RS04900	rlmI	23S rRNA (cytosine(1962)-C(5))-methyltransferase RlmI	-0.314341	8.0693	0.01763	0.0401603
IEU92_RS22200	ettA	energy-dependent translational throttle protein EttA	-0.314001	8.82392	0.0195736	0.0439558
IEU92_RS06325	ychE	NAAT family transporter YchE	-0.31355	6.84004	0.197127	0.299257
IEU92_RS01205	gpt	xanthine phosphoribosyltransferase	-0.312686	5.64556	0.354933	0.48066
IEU92_RS15175	hybO	hydrogenase 2 small subunit	-0.312594	9.38273	0.00886421	0.022346
IEU92_RS08695	IEU92_RS08695	YdiU family protein	-0.312278	6.70624	0.288367	0.405135
IEU92_RS20330	IEU92_RS20330	capsule biosynthesis GfcC family protein	-0.311942	7.77208	0.0373388	0.0756682
IEU92_RS20235	IEU92_RS20235		-0.311365	9.02477	0.00599226	0.0160018
IEU92_RS12820	yfhM	alpha2-macroglobulin	-0.311265	9.59293	0.00528238	0.0142755
IEU92_RS14145	IEU92_RS14145	flavodoxin	-0.311228	5.65832	0.362272	0.48828
IEU92_RS11270	rcsC	two-component system sensor histidine kinase RcsC	-0.310935	8.66476	0.0101129	0.0249212
IEU92_RS07310	IEU92_RS07310	ABC transporter ATP-binding protein	-0.310492	5.69832	0.365772	0.491448
IEU92_RS00525	guaC	GMP reductase	-0.30989	8.10271	0.0212921	0.047045
IEU92_RS19540	glnG	nitrogen regulation protein NR(I)	-0.309771	6.62354	0.16532	0.259441
IEU92_RS13725	srlR	glucitol operon DNA-binding transcriptional repressor SrlR	-0.309075	7.76067	0.0446802	0.0880432
IEU92_RS05440	flgC	flagellar basal body rod protein FlgC	-0.309034	4.93432	0.493057	0.618563
IEU92_RS02365	priC	primosomal replication protein N''	-0.309008	6.54337	0.181017	0.27906
IEU92_RS04590	IEU92_RS04590	YcaO-like family protein	-0.30843	9.50306	0.0065884	0.017357
IEU92_RS20540	IEU92_RS20540	DUF485 domain-containing protein	-0.308212	6.36594	0.242682	0.35397
IEU92_RS14375	aas	bifunctional acyl-ACP--phospholipid O-acyltransferase/long-chain-fatty-acid--ACP ligase	-0.307768	9.1226	0.0200085	0.0446745
IEU92_RS12160	IEU92_RS12160	IS4-like element IS421 family transposase	-0.306891	8.21294	0.0201076	0.0448489
IEU92_RS18380	mutM	bifunctional DNA-formamidopyrimidine glycosylase/DNA-(apurinic or apyrimidinic site) lyase	-0.306809	9.01902	0.0098199	0.024297
IEU92_RS11790	flk	flagella biosynthesis regulator Flk	-0.306584	7.99247	0.0502249	0.0969157
IEU92_RS19730	rhaR	HTH-type transcriptional activator RhaR	-0.306412	8.08292	0.0218881	0.0481178
IEU92_RS02080	IEU92_RS02080	HNH nuclease family protein	-0.306297	6.58198	0.166301	0.260599
IEU92_RS12465	eutH	ethanolamine utilization protein EutH	-0.306052	6.30045	0.206872	0.311291
IEU92_RS17585	rbbA	ribosome-associated ATPase/putative transporter RbbA	-0.305755	9.21942	0.00669213	0.0175962
IEU92_RS20790	adiA	arginine decarboxylase	-0.30527	9.21564	0.0064071	0.0169195
IEU92_RS21510	pepA	leucyl aminopeptidase	-0.304133	8.75974	0.0172308	0.0393978
IEU92_RS17140	mrcA	peptidoglycan glycosyltransferase/peptidoglycan DD-transpeptidase MrcA	-0.304119	9.35082	0.00746748	0.0192794
IEU92_RS10305	wzzB	LPS O-antigen chain length determinant protein WzzB	-0.303468	8.06029	0.0218125	0.048001
IEU92_RS12955	IEU92_RS12955	sugar ABC transporter ATP-binding protein	-0.303279	8.56333	0.0131568	0.0312521
IEU92_RS03830	aroG	3-deoxy-7-phosphoheptulonate synthase AroG	-0.302862	7.87502	0.0476718	0.0929463
IEU92_RS21800	fimA	type 1 fimbrial major subunit FimA	-0.30222	8.89346	0.0106408	0.0259968
IEU92_RS01930	ddlA	D-alanine--D-alanine ligase	-0.302207	7.18287	0.137662	0.224179
IEU92_RS12610	IEU92_RS12610	glycine cleavage system transcriptional repressor	-0.30218	5.68232	0.365029	0.490679
IEU92_RS12765	xseA	exodeoxyribonuclease VII large subunit	-0.301842	7.51927	0.0686377	0.126239
IEU92_RS18160	IEU92_RS18160	RHS element protein RhsA	-0.301656	10.3927	0.00714205	0.0185737
IEU92_RS01910	sbmA	peptide antibiotic transporter SbmA	-0.301297	8.70074	0.00988396	0.0244132
IEU92_RS14125	barA	two-component sensor histidine kinase BarA	-0.301238	11.3409	0.0068949	0.0180296
IEU92_RS07670	lsrK	autoinducer-2 kinase	-0.301145	6.14814	0.254002	0.366963
IEU92_RS13755	hydN	electron transport protein HydN	-0.299542	6.64538	0.174007	0.270298
IEU92_RS20690	phnK	phosphonate C-P lyase system protein PhnK	-0.299232	7.07937	0.153381	0.244654
IEU92_RS01595	betA	choline dehydrogenase	-0.299178	8.88968	0.0267889	0.0571302
IEU92_RS13385	IEU92_RS13385	DUF945 domain-containing protein	-0.298989	8.1358	0.0306032	0.0638636
IEU92_RS06575	pdeR	cyclic di-GMP phosphodiesterase	-0.298989	8.04965	0.0257543	0.0553097
IEU92_RS16405	yhdE	nucleoside triphosphate pyrophosphatase YhdE	-0.298805	7.71824	0.0540969	0.1035
IEU92_RS20500	IEU92_RS20500	YjcB family protein	-0.297797	6.11378	0.288007	0.405027
IEU92_RS07035	feaB	phenylacetaldehyde dehydrogenase	-0.297282	7.44763	0.133649	0.218308
IEU92_RS06465	IEU92_RS06465	threonylcarbamoyl-AMP synthase	-0.296858	3.99229	0.534105	0.649471
IEU92_RS20040	IEU92_RS20040		-0.296624	9.0097	0.00883704	0.0222906
IEU92_RS02725	IEU92_RS02725	pseudogene	-0.29643	5.25848	0.474037	0.599979
IEU92_RS13955	cysD	sulfate adenylyltransferase subunit CysD	-0.296272	8.462	0.0650645	0.12081
IEU92_RS01370	IEU92_RS01370	IS481-like element ISEc19 family transposase	-0.296257	8.33987	0.0213011	0.047045
IEU92_RS13175	IEU92_RS13175		-0.295806	8.99719	0.00909729	0.0228259
IEU92_RS14140	gudP	galactarate/glucarate/glycerate transporter GudP	-0.295803	8.74998	0.00986338	0.0243905
IEU92_RS19310	IEU92_RS19310	thioesterase family protein	-0.295677	8.62174	0.0348756	0.0713525
IEU92_RS16160	lptC	LPS export ABC transporter periplasmic protein LptC	-0.295507	3.8267	0.519255	0.64291
IEU92_RS00075	IEU92_RS00075	IS4-like element IS421 family transposase	-0.295049	8.18683	0.0283176	0.0597646
IEU92_RS02215	clpP	ATP-dependent Clp endopeptidase proteolytic subunit ClpP	-0.294768	6.57045	0.200717	0.303523
IEU92_RS09250	IEU92_RS09250	cyclic diguanylate phosphodiesterase	-0.294563	8.09876	0.162586	0.256373
IEU92_RS17545	nikD	nickel import ATP-binding protein NikD	-0.294561	7.83522	0.0888747	0.156721
IEU92_RS18215	IEU92_RS18215	YibL family ribosome-associated protein	-0.294251	6.72102	0.159679	0.252069
IEU92_RS06765	IEU92_RS06765	YcjX family protein	-0.294162	7.48739	0.144216	0.232726
IEU92_RS15025	IEU92_RS15025		-0.293506	2.58682	0.58435	0.697502
IEU92_RS03550	rhsC	rhs element protein RhsC	-0.293224	10.166	0.00763738	0.0196115
IEU92_RS04605	aroA	3-phosphoshikimate 1-carboxyvinyltransferase	-0.292916	8.39596	0.0560054	0.106501
IEU92_RS09770	tcyL	cystine ABC transporter permease	-0.292679	6.78187	0.22211	0.329812
IEU92_RS07345	IEU92_RS07345	DMT family transporter	-0.292644	6.96747	0.187	0.286528
IEU92_RS19715	rhaA	L-rhamnose isomerase	-0.292091	8.28151	0.016464	0.0378469
IEU92_RS13000	qseE	two component system sensor histidine kinase QseE/GlrK	-0.29125	8.12392	0.041962	0.0837283
IEU92_RS06695	pspD	phage shock protein PspD	-0.29095	4.05834	0.613539	0.723064
IEU92_RS07195	cybB	cytochrome b561	-0.290432	4.84057	0.507579	0.631962
IEU92_RS03040	entA	2,3-dihydro-2,3-dihydroxybenzoate dehydrogenase EntA	-0.289953	6.09514	0.286194	0.404606
IEU92_RS03105	IEU92_RS03105	glutathione-dependent formaldehyde dehydrogenase	-0.289671	9.29209	0.0208774	0.0463004
IEU92_RS19010	IEU92_RS19010		-0.289521	9.00882	0.0119198	0.0285994
IEU92_RS19480	mobB	molybdopterin-guanine dinucleotide biosynthesis protein B	-0.289493	7.36972	0.116641	0.19507
IEU92_RS12805	trmGrlmN	bifunctional tRNA (adenosine(37)-C2)-methyltransferase TrmG/ribosomal RNA large subunit methyltransferase RlmN	-0.287953	7.62829	0.0682083	0.125557
IEU92_RS02050	acpH	ACP phosphodiesterase	-0.287596	5.89827	0.359399	0.485753
IEU92_RS18610	IEU92_RS18610	solute:sodium symporter family transporter	-0.287033	9.95419	0.0107678	0.0262327
IEU92_RS02180	IEU92_RS02180	cytochrome o ubiquinol oxidase subunit III	-0.286911	5.47639	0.434406	0.561108
IEU92_RS21665	fecR	fec operon regulator FecR	-0.286604	8.76413	0.0115706	0.0279024
IEU92_RS10035	mtfA	DgsA anti-repressor MtfA	-0.286587	8.28863	0.0244737	0.0529048
IEU92_RS14245	csdA	cysteine desulfurase CsdA	-0.286163	7.7207	0.140778	0.228298
IEU92_RS19810	uspD	universal stress protein UspD	-0.286116	9.51607	0.0104668	0.0256648
IEU92_RS01705	prpC	2-methylcitrate synthase	-0.284953	7.18991	0.175549	0.272002
IEU92_RS05785	IEU92_RS05785	hypothetical protein	-0.284893	5.89396	0.359657	0.485753
IEU92_RS14520	xdhB	xanthine dehydrogenase FAD-binding subunit XdhB	-0.284123	7.57157	0.0958119	0.166619
IEU92_RS20900	dcuA	anaerobic C4-dicarboxylate transporter DcuA	-0.283837	9.43041	0.0134618	0.031888
IEU92_RS17780	IEU92_RS17780	MHS family MFS transporter	-0.283193	8.49296	0.0312524	0.0649146
IEU92_RS01455	paoD	molybdenum cofactor insertion chaperone PaoD	-0.282533	6.89534	0.16983	0.264964
IEU92_RS05105	IEU92_RS05105	general stress protein	-0.281623	4.45534	0.515839	0.640569
IEU92_RS17125	hofO	DNA utilization protein HofO	-0.281445	7.46502	0.0969117	0.167714
IEU92_RS03300	djlC	co-chaperone DjlC	-0.281025	8.2195	0.0627064	0.116923
IEU92_RS18440	ligB	NAD-dependent DNA ligase LigB	-0.280354	9.09879	0.0140173	0.0328941
IEU92_RS06165	IEU92_RS06165	tetratricopeptide repeat-containing protein	-0.279477	7.13762	0.192128	0.292604
IEU92_RS16250	IEU92_RS16250	pseudogene	-0.279385	7.3746	0.181217	0.279268
IEU92_RS08880	spy	ATP-independent periplasmic protein-refolding chaperone	-0.279327	6.01286	0.315837	0.436277
IEU92_RS01865	tauB	taurine ABC transporter ATP-binding subunit	-0.279316	7.04861	0.191533	0.292113
IEU92_RS02310	IEU92_RS02310	DUF1428 domain-containing protein	-0.278659	5.5041	0.445346	0.573334
IEU92_RS00295	polB	DNA polymerase II	-0.278515	8.98712	0.0155635	0.0360675
IEU92_RS10470	wcaA	colanic acid biosynthesis glycosyltransferase WcaA	-0.278121	6.74935	0.194072	0.295459
IEU92_RS03455	uof	fur leader peptide	-0.277215	1.76775	0.755223	0.839181
IEU92_RS00090	nhaR	transcriptional activator NhaR	-0.27616	8.27419	0.0267423	0.0570876
IEU92_RS03990	IEU92_RS03990	Bax inhibitor-1/YccA family protein	-0.274409	7.82801	0.0912561	0.160326
IEU92_RS12895	csiE	stationary phase inducible protein CsiE	-0.274238	8.16705	0.0344444	0.0706052
IEU92_RS18955	kup	low affinity potassium transporter Kup	-0.273847	10.1682	0.0125712	0.0299942
IEU92_RS13355	IEU92_RS13355	DEAD/DEAH box helicase	-0.273457	9.47448	0.0366814	0.074477
IEU92_RS18885	atpG	F0F1 ATP synthase subunit gamma	-0.273445	2.85936	0.641061	0.745841
IEU92_RS07000	IEU92_RS07000	DUF333 domain-containing protein	-0.27314	4.00721	0.608163	0.718509
IEU92_RS10935	IEU92_RS10935	DUF418 family protein	-0.272855	6.87332	0.224044	0.332002
IEU92_RS14605	ghxQ	guanine/hypoxanthine transporter GhxQ	-0.272467	8.23794	0.0289274	0.0608712
IEU92_RS19190	IEU92_RS19190	amino acid permease	-0.271905	9.4515	0.0567168	0.107599
IEU92_RS20705	phnH	phosphonate C-P lyase system protein PhnH	-0.271735	6.6499	0.205966	0.310336
IEU92_RS02425	fsr	fosmidomycin MFS transporter	-0.270038	7.4722	0.133337	0.217966
IEU92_RS02255	IEU92_RS02255	SgrR family transcriptional regulator	-0.269943	8.82795	0.0493708	0.095483
IEU92_RS22165	yjjJ	type II toxin-antitoxin system HipA family toxin YjjJ	-0.269763	7.6308	0.127064	0.209553
IEU92_RS11065	IEU92_RS11065	ABC transporter substrate-binding protein	-0.269259	8.55847	0.0291395	0.0611972
IEU92_RS19585	IEU92_RS19585	MFS transporter	-0.269015	8.81871	0.019211	0.0432778
IEU92_RS12360	yfeX	porphyrinogen peroxidase	-0.268156	7.2182	0.150294	0.240816
IEU92_RS15970	deaD	ATP-dependent RNA helicase DeaD	-0.267774	8.05109	0.0490035	0.0948155
IEU92_RS15945	IEU92_RS15945	SCP2 domain-containing protein	-0.267501	7.2846	0.170932	0.266371
IEU92_RS20385	malM	maltose operon protein MalM	-0.267218	8.0024	0.0891453	0.157069
IEU92_RS19895	metL	bifunctional aspartate kinase/homoserine dehydrogenase II	-0.266856	8.15142	0.076069	0.138008
IEU92_RS05050	torT	TMAO reductase system periplasmic protein TorT	-0.266203	7.11375	0.182165	0.280408
IEU92_RS12180	IEU92_RS12180	putative DNA-binding transcriptional regulator	-0.265117	6.98759	0.17813	0.275503
IEU92_RS02905	cusR	copper response regulator transcription factor CusR	-0.263656	6.82861	0.20574	0.310242
IEU92_RS17075	IEU92_RS17075	transcriptional regulator	-0.263454	7.99142	0.139364	0.22652
IEU92_RS04585	focA	formate transporter FocA	-0.263424	7.85433	0.105108	0.179073
IEU92_RS19340	yigL	sugar/pyridoxal phosphate phosphatase YigL	-0.262632	8.80678	0.0341916	0.0701206
IEU92_RS00605	speE	polyamine aminopropyltransferase	-0.262035	7.19754	0.162447	0.25625
IEU92_RS18595	IEU92_RS18595	YidH family protein	-0.261976	6.2689	0.288122	0.405057
IEU92_RS20185	IEU92_RS20185	YjaG family protein	-0.261744	6.6088	0.247462	0.359067
IEU92_RS06070	IEU92_RS06070	GlsB/YeaQ/YmgE family stress response membrane protein	-0.260405	3.52223	0.606829	0.717924
IEU92_RS03015	entS	enterobactin transporter EntS	-0.260341	7.52294	0.23251	0.342303
IEU92_RS05060	torC	pentaheme c-type cytochrome TorC	-0.259902	7.78491	0.0959378	0.166703
IEU92_RS18975	rbsB	ribose ABC transporter substrate-binding protein RbsB	-0.259799	8.24596	0.060612	0.113677
IEU92_RS17830	bcsA	UDP-forming cellulose synthase catalytic subunit	-0.25931	9.64729	0.0182102	0.0413061
IEU92_RS15625	IEU92_RS15625	YgjV family protein	-0.25889	6.18395	0.323827	0.444873
IEU92_RS16220	IEU92_RS16220	TIGR01212 family radical SAM protein	-0.257971	7.97509	0.174659	0.271015
IEU92_RS07525	IEU92_RS07525	ABC transporter ATP-binding protein	-0.257737	7.60623	0.131361	0.215146
IEU92_RS20750	IEU92_RS20750	YjcZ-like family protein	-0.257569	7.91595	0.0763472	0.138337
IEU92_RS02460	IEU92_RS02460	amino acid permease	-0.257552	7.8611	0.0749439	0.136082
IEU92_RS18775	yidZ	HTH-type transcriptional regulator YidZ	-0.25726	8.84511	0.0253647	0.0545827
IEU92_RS16150	kdsD	arabinose-5-phosphate isomerase KdsD	-0.257254	8.50064	0.0316812	0.0656647
IEU92_RS01295	IEU92_RS01295	GTPase family protein	-0.256943	8.60154	0.0789683	0.142183
IEU92_RS08890	astB	N-succinylarginine dihydrolase	-0.256911	5.81301	0.572086	0.686504
IEU92_RS17810	hmsP	biofilm formation regulator HmsP	-0.256722	9.31777	0.028412	0.0598752
IEU92_RS09790	fliA	RNA polymerase sigma factor FliA	-0.256453	6.71475	0.246152	0.357447
IEU92_RS18220	lldP	L-lactate permease	-0.256423	8.82452	0.0239405	0.0518831
IEU92_RS07020	IEU92_RS07020	YnbE family lipoprotein	-0.256133	7.96223	0.073354	0.133706
IEU92_RS17530	nikA	nickel ABC transporter, nickel/metallophore periplasmic binding protein	-0.255936	8.31887	0.050258	0.0969221
IEU92_RS19660	fdoI	formate dehydrogenase cytochrome b556 subunit	-0.255496	7.50046	0.182219	0.280408
IEU92_RS05040	IEU92_RS05040	4Fe-4S binding protein	-0.255151	8.16047	0.100301	0.172741
IEU92_RS10285	hisH	imidazole glycerol phosphate synthase subunit HisH	-0.25512	6.42176	0.293752	0.41108
IEU92_RS19005	IEU92_RS19005		-0.255032	5.05159	0.533444	0.649054
IEU92_RS20830	dcuS	two-component system sensor histidine kinase DcuS	-0.254093	9.2246	0.0241432	0.0522696
IEU92_RS11675	yfcC	putative basic amino acid antiporter YfcC	-0.254018	8.58416	0.037519	0.0759973
IEU92_RS14850	yggF	class II fructose-bisphosphatase	-0.253868	8.29393	0.0466447	0.0913253
IEU92_RS19305	rarD	EamA family transporter RarD	-0.25127	9.87945	0.0260737	0.0558555
IEU92_RS07690	lsrD	autoinducer 2 ABC transporter permease LsrD	-0.251252	7.59451	0.143722	0.232143
IEU92_RS12185	IEU92_RS12185	putative DNA-binding transcriptional regulator	-0.248761	6.75307	0.267827	0.383455
IEU92_RS21950	IEU92_RS21950	hypothetical protein	-0.248595	9.50045	0.0245994	0.0531229
IEU92_RS17560	rhsB	rhs element protein RhsB	-0.248367	10.6027	0.0235729	0.0512423
IEU92_RS20290	IEU92_RS20290	Na/Pi cotransporter family protein	-0.248336	8.99128	0.0291976	0.0612891
IEU92_RS03605	pxpB	5-oxoprolinase subunit PxpB	-0.247936	6.5605	0.288723	0.405502
IEU92_RS01980	IEU92_RS01980	AroM family protein	-0.247365	8.19827	0.0533886	0.102282
IEU92_RS02155	panE	2-dehydropantoate 2-reductase	-0.247036	7.91202	0.088871	0.156721
IEU92_RS09280	mntP	manganese efflux pump MntP	-0.246628	5.1185	0.543078	0.658115
IEU92_RS10215	sbcB	exodeoxyribonuclease I	-0.246221	7.73685	0.189174	0.289341
IEU92_RS08075	IEU92_RS08075	DUF1161 domain-containing protein	-0.245778	7.07661	0.337345	0.460927
IEU92_RS17480	IEU92_RS17480	DUF1145 family protein	-0.24549	6.49394	0.318546	0.438744
IEU92_RS10405	wzxC	colanic acid undecaprenyl disphosphate flippase WzxC	-0.245268	7.55143	0.131322	0.215146
IEU92_RS01260	IEU92_RS01260	antirestriction protein	-0.244323	7.20189	0.221155	0.328736
IEU92_RS03590	phrB	deoxyribodipyrimidine photo-lyase	-0.244317	7.64376	0.170981	0.266371
IEU92_RS11355	yfaE	ferredoxin-like diferric-tyrosyl radical cofactor maintenance protein YfaE	-0.244	2.09029	0.765642	0.846273
IEU92_RS08060	IEU92_RS08060	DUF1283 family protein	-0.243521	6.70613	0.279858	0.397487
IEU92_RS10355	glf	UDP-galactopyranose mutase	-0.243176	10.3095	0.0303054	0.063273
IEU92_RS10970	nfo	deoxyribonuclease IV	-0.243044	6.50523	0.286899	0.404637
IEU92_RS15430	ibsE	type I toxin-antitoxin system toxin IbsE	-0.24302	5.85076	0.470401	0.596082
IEU92_RS20335	IEU92_RS20335	YjbH domain-containing protein	-0.24268	9.22849	0.0357952	0.07292
IEU92_RS14580	ssnA	putative aminohydrolase SsnA	-0.242609	8.08647	0.0670752	0.123791
IEU92_RS15310	mdaB	NADPH:quinone oxidoreductase MdaB	-0.242381	7.70913	0.14279	0.230773
IEU92_RS14695	bglA	6-phospho-beta-glucosidase BglA	-0.24237	8.79928	0.0351825	0.0719114
IEU92_RS19930	ptsP	phosphoenolpyruvate--protein phosphotransferase	-0.242097	9.23331	0.0341194	0.0700062
IEU92_RS05485	flgL	flagellar hook-associated protein FlgL	-0.242032	6.88192	0.236547	0.346914
IEU92_RS00350	setA	sugar efflux transporter SetA	-0.241899	9.16108	0.0308996	0.0642628
IEU92_RS12415	IEU92_RS12415	integrase arm-type DNA-binding domain-containing protein	-0.241525	6.98723	0.239998	0.350773
IEU92_RS07950	IEU92_RS07950	hypothetical protein	-0.241222	7.58766	0.13799	0.224628
IEU92_RS21705	IEU92_RS21705	DeoR/GlpR transcriptional regulator	-0.240722	8.28131	0.0487511	0.094498
IEU92_RS12710	purM	phosphoribosylformylglycinamidine cyclo-ligase	-0.2404	6.42008	0.305808	0.424893
IEU92_RS12810	ndk	nucleoside-diphosphate kinase	-0.239755	4.13621	0.590689	0.703475
IEU92_RS18565	ilvB	acetolactate synthase large subunit	-0.239673	9.05715	0.0683289	0.125725
IEU92_RS12340	murR	HTH-type transcriptional regulator MurR	-0.238935	7.41503	0.161894	0.255472
IEU92_RS12615	bcp	thioredoxin-dependent thiol peroxidase	-0.238847	7.87812	0.155254	0.246905
IEU92_RS05680	potD	spermidine/putrescine ABC transporter substrate-binding protein PotD	-0.2375	7.36163	0.23284	0.342534
IEU92_RS17835	bcsQ	pseudogene	-0.237229	8.53011	0.0546909	0.104497
IEU92_RS12950	IEU92_RS12950	ABC transporter permease	-0.23719	7.71388	0.137484	0.223974
IEU92_RS22140	IEU92_RS22140	YjjI family glycine radical enzyme	-0.23704	8.33609	0.0655512	0.121608
IEU92_RS06745	pgmB	beta-phosphoglucomutase	-0.237011	4.24555	0.762284	0.844172
IEU92_RS15285	IEU92_RS15285	transcriptional regulator	-0.235955	6.6958	0.312149	0.4323
IEU92_RS18570	ivbL	ilvB operon leader peptide IvbL	-0.235908	3.72116	0.630897	0.736822
IEU92_RS17105	aroB	3-dehydroquinate synthase	-0.235253	8.1342	0.0690319	0.12691
IEU92_RS11310	IEU92_RS11310	DUF2300 domain-containing protein	-0.235048	8.22943	0.0799881	0.143656
IEU92_RS05425	flgM	anti-sigma-28 factor FlgM	-0.234719	5.27345	0.652721	0.755299
IEU92_RS01775	IEU92_RS01775	bifunctional 3-(3-hydroxy-phenyl)propionate/3-hydroxycinnamic acid hydroxylase	-0.234181	8.20704	0.0717804	0.131173
IEU92_RS12780	bamB	outer membrane protein assembly factor BamB	-0.234103	6.1997	0.375767	0.50204
IEU92_RS02165	IEU92_RS02165	MFS transporter	-0.233604	8.47758	0.0596457	0.112025
IEU92_RS16800	gspG	type II secretion system major pseudopilin GspG	-0.232799	7.634	0.267742	0.383455
IEU92_RS01780	mhpB	3-carboxyethylcatechol 2,3-dioxygenase	-0.232632	7.2896	0.290839	0.407804
IEU92_RS06490	sohB	protease SohB	-0.232246	6.67593	0.28302	0.400914
IEU92_RS14165	queF	NADPH-dependent 7-cyano-7-deazaguanine reductase QueF	-0.231932	6.9736	0.381927	0.508365
IEU92_RS20320	IEU92_RS20320	polysaccharide production threonine-rich protein	-0.231691	7.57804	0.175126	0.271543
IEU92_RS04050	ybiA	N-glycosidase YbiA	-0.23119	5.93813	0.517224	0.641749
IEU92_RS19975	argE	acetylornithine deacetylase	-0.231151	8.72267	0.041912	0.0836675
IEU92_RS16835	gspO	prepilin peptidase GspO	-0.231133	7.89187	0.104628	0.178325
IEU92_RS07090	paaI	hydroxyphenylacetyl-CoA thioesterase PaaI	-0.231089	4.16116	0.605537	0.716792
IEU92_RS00035	IEU92_RS00035	sodium:alanine symporter family protein	-0.230454	9.13423	0.0457818	0.0899279
IEU92_RS08145	mdtI	multidrug/spermidine efflux SMR transporter subunit MdtI	-0.23022	3.44009	0.779988	0.857566
IEU92_RS04860	sxy	CRP-S regulon transcriptional coactivator Sxy	-0.230092	7.0992	0.287942	0.405027
IEU92_RS20310	lysC	lysine-sensitive aspartokinase 3	-0.229707	8.3779	0.0964241	0.167276
IEU92_RS21240	rplI	50S ribosomal protein L9	-0.22968	6.83928	0.28731	0.404637
IEU92_RS21745	IEU92_RS21745	pseudogene	-0.229499	5.6528	0.596656	0.708435
IEU92_RS12840	iscX	Fe-S cluster assembly protein IscX	-0.229066	3.20523	0.660742	0.761491
IEU92_RS10945	yeiG	S-formylglutathione hydrolase	-0.228877	6.869	0.345879	0.470034
IEU92_RS19690	IEU92_RS19690	aminopeptidase	-0.227996	8.23875	0.0903814	0.158985
IEU92_RS12970	IEU92_RS12970	ROK family protein	-0.227906	7.79336	0.128566	0.211378
IEU92_RS14360	ygdR	lipoprotein YgdR	-0.227563	5.57668	0.688737	0.784247
IEU92_RS06380	IEU92_RS06380	YciI family protein	-0.226026	5.67219	0.499807	0.625015
IEU92_RS19315	pldA	phospholipase A	-0.225666	9.03662	0.0502735	0.0969221
IEU92_RS00530	hofC	protein transport protein HofC	-0.225606	8.30517	0.0837588	0.149362
IEU92_RS18600	IEU92_RS18600	hypothetical protein	-0.225453	6.33665	0.391908	0.519226
IEU92_RS04085	IEU92_RS04085	catecholate siderophore receptor Fiu	-0.225235	8.02411	0.142305	0.230337
IEU92_RS00670	panB	3-methyl-2-oxobutanoate hydroxymethyltransferase	-0.224748	7.39637	0.200005	0.302768
IEU92_RS15535	aer	aerotaxis sensor receptor Aer	-0.224634	8.44322	0.07392	0.134509
IEU92_RS14665	fldB	flavodoxin FldB	-0.224451	6.54845	0.356744	0.482807
IEU92_RS12890	IEU92_RS12890	alpha/beta hydrolase	-0.224083	7.40979	0.392613	0.519677
IEU92_RS04830	rmf	ribosome modulation factor	-0.224072	1.65568	0.748231	0.832709
IEU92_RS17895	IEU92_RS17895		-0.223383	4.69162	0.598628	0.709946
IEU92_RS20265	aceA	isocitrate lyase	-0.221919	7.44571	0.194784	0.296332
IEU92_RS04185	IEU92_RS04185	glycyl-radical enzyme activating protein	-0.220968	7.29382	0.23315	0.342754
IEU92_RS07560	IEU92_RS07560	protein YddY	-0.220807	0.317329	0.834709	0.899921
IEU92_RS03595	dtpD	dipeptide permease DtpD	-0.220638	8.82122	0.0675588	0.124523
IEU92_RS18665	IEU92_RS18665	MFS transporter	-0.220437	9.12196	0.0766297	0.138673
IEU92_RS11195	napH	quinol dehydrogenase ferredoxin subunit NapH	-0.219707	6.75393	0.295195	0.412694
IEU92_RS07700	lsrF	3-hydroxy-5-phosphonooxypentane-2,4-dione thiolase	-0.219569	7.30358	0.220879	0.32844
IEU92_RS04305	IEU92_RS04305	inner membrane protein YbjM	-0.219369	7.04736	0.263969	0.378819
IEU92_RS14710	gcvH	glycine cleavage system protein GcvH	-0.218924	5.62056	0.531442	0.648039
IEU92_RS04510	lrp	leucine-responsive transcriptional regulator Lrp	-0.218636	7.14819	0.269626	0.385644
IEU92_RS16500	IEU92_RS16500	pseudogene	-0.21827	8.41062	0.110882	0.186975
IEU92_RS08070	IEU92_RS08070	YnfC family lipoprotein	-0.218181	7.5936	0.253543	0.366563
IEU92_RS15185	IEU92_RS15185	pseudogene	-0.21767	7.87006	0.14006	0.227392
IEU92_RS11855	IEU92_RS11855	fimbrial protein	-0.216894	7.03145	0.266318	0.381831
IEU92_RS20990	frdA	fumarate reductase (quinol) flavoprotein subunit	-0.216068	8.73655	0.143746	0.232143
IEU92_RS10485	wza	polysaccharide export protein Wza	-0.216052	7.47916	0.342714	0.46692
IEU92_RS09315	kdgR	DNA-binding transcriptional regulator KdgR	-0.215462	6.09273	0.4184	0.545539
IEU92_RS16450	panF	sodium/pantothenate symporter	-0.215338	7.60146	0.177796	0.275086
IEU92_RS14965	hemW	radical SAM family heme chaperone HemW	-0.21513	7.7786	0.210322	0.316037
IEU92_RS08560	sufS	cysteine desulfurase SufS	-0.215072	7.44271	0.238919	0.34988
IEU92_RS17670	arsC	glutaredoxin-dependent arsenate reductase	-0.213401	7.34812	0.273458	0.390245
IEU92_RS13165	kgtP	alpha-ketoglutarate permease	-0.213276	8.83184	0.0648861	0.120531
IEU92_RS11175	ccmB	heme exporter protein CcmB	-0.212701	6.09219	0.424444	0.551571
IEU92_RS06475	rluB	23S rRNA pseudouridine(2605) synthase RluB	-0.212588	4.92247	0.608042	0.718509
IEU92_RS19920	gldA	bifunctional L-1,2-propanediol dehydrogenase/glycerol dehydrogenase	-0.212435	7.8847	0.144721	0.233364
IEU92_RS13645	IEU92_RS13645		-0.211709	4.56168	0.628819	0.735398
IEU92_RS10845	pbpG	D-alanyl-D-alanine endopeptidase	-0.211288	7.63096	0.18311	0.281576
IEU92_RS07725	IEU92_RS07725	pseudogene	-0.210376	6.93959	0.361074	0.487126
IEU92_RS12125	IEU92_RS12125	PTS fructose transporter subunit IIC	-0.210152	7.78919	0.157924	0.250037
IEU92_RS12405	eutC	ethanolamine ammonia-lyase subunit beta	-0.210045	7.5552	0.206641	0.311052
IEU92_RS06720	IEU92_RS06720	carbohydrate ABC transporter permease	-0.209873	7.10543	0.27731	0.394382
IEU92_RS08860	osmE	osmotically-inducible lipoprotein OsmE	-0.20978	5.2059	0.658795	0.760228
IEU92_RS21720	sgcQ	BtpA family protein SgcQ	-0.208594	7.84089	0.196099	0.298015
IEU92_RS18635	IEU92_RS18635	putative transporter	-0.208511	9.32078	0.0628068	0.117024
IEU92_RS17260	rtcB	RNA-splicing ligase RtcB	-0.208157	9.26719	0.0626003	0.116843
IEU92_RS20965	blc	lipocalin Blc	-0.207934	6.82765	0.432624	0.559144
IEU92_RS06810	pgrR	DNA-binding transcriptional regulator PgrR	-0.207517	7.93172	0.229699	0.338845
IEU92_RS06060	emtA	membrane-bound lytic murein transglycosylase EmtA	-0.206656	4.81136	0.632227	0.737972
IEU92_RS14320	IEU92_RS14320	prepilin peptidase-dependent protein	-0.206617	8.24546	0.15074	0.241342
IEU92_RS05045	torS	TMAO reductase system sensor histidine kinase/response regulator TorS	-0.206383	8.71931	0.0696376	0.127803
IEU92_RS20555	nrfB	cytochrome c nitrite reductase pentaheme subunit	-0.205857	7.60816	0.254078	0.366963
IEU92_RS00730	sfsA	DNA/RNA nuclease SfsA	-0.205519	8.49404	0.100607	0.172903
IEU92_RS14415	IEU92_RS14415	acetyl-CoA C-acetyltransferase	-0.205229	7.46065	0.222263	0.329923
IEU92_RS08275	blr	division septum protein Blr	-0.205154	5.82783	0.548642	0.662085
IEU92_RS19620	IEU92_RS19620	DeoR/GlpR transcriptional regulator	-0.205093	7.93261	0.165738	0.259985
IEU92_RS06785	ycjG	L-Ala-D/L-Glu epimerase	-0.204769	4.97596	0.623261	0.730296
IEU92_RS15725	tdcG	L-serine ammonia-lyase	-0.204362	7.47129	0.235915	0.346225
IEU92_RS03270	IEU92_RS03270	zinc ribbon-containing protein	-0.203444	7.26097	0.304049	0.422999
IEU92_RS18025	xylR	DNA-binding transcriptional regulator XylR	-0.203426	8.52126	0.168114	0.26267
IEU92_RS15055	sslE	lipoprotein metalloprotease SslE	-0.203019	10.5484	0.0656827	0.121766
IEU92_RS14960	rdgB	RdgB/HAM1 family non-canonical purine NTP pyrophosphatase	-0.202385	6.56371	0.364528	0.490547
IEU92_RS18710	recF	DNA replication/repair protein RecF	-0.202353	8.48311	0.174085	0.270321
IEU92_RS00385	IEU92_RS00385	protein YabR	-0.20182	5.08845	0.636842	0.741942
IEU92_RS01135	IEU92_RS01135	murein L,D-transpeptidase	-0.200339	7.99165	0.152988	0.244301
IEU92_RS21935	IEU92_RS21935	PLP-dependent aminotransferase family protein	-0.200199	8.56156	0.093542	0.163804
IEU92_RS15780	garK	glycerate 2-kinase	-0.199914	7.28642	0.27113	0.387536
IEU92_RS16430	IEU92_RS16430	oxidoreductase	-0.199672	7.88992	0.17164	0.266913
IEU92_RS16455	prmA	50S ribosomal protein L11 methyltransferase	-0.199428	7.60977	0.239821	0.350701
IEU92_RS13845	flhA	formate hydrogenlyase transcriptional activator FlhA	-0.198865	8.49561	0.213886	0.320119
IEU92_RS17050	IEU92_RS17050	DUF2620 domain-containing protein	-0.19856	6.51662	0.378818	0.505328
IEU92_RS17845	bcsE	cellulose biosynthesis protein BcsE	-0.198522	10.3987	0.0703178	0.128886
IEU92_RS15905	diaA	DnaA initiator-associating protein DiaA	-0.198295	8.08156	0.147572	0.237068
IEU92_RS13190	clpB	ATP-dependent chaperone ClpB	-0.197892	9.27254	0.0777583	0.140359
IEU92_RS10340	IEU92_RS10340	LPS biosynthesis protein	-0.197676	9.05881	0.185178	0.28445
IEU92_RS18620	IEU92_RS18620	pseudogene	-0.197405	7.41573	0.327443	0.449407
IEU92_RS05405	IEU92_RS05405	YceH family protein	-0.1969	6.01512	0.489127	0.614895
IEU92_RS05540	fabF	beta-ketoacyl-ACP synthase II	-0.196722	6.97701	0.341857	0.466347
IEU92_RS15200	yghA	NADP(+)-dependent aldehyde reductase	-0.196318	7.1035	0.307942	0.42758
IEU92_RS03770	IEU92_RS03770		-0.195949	2.51859	0.742901	0.828361
IEU92_RS14970	IEU92_RS14970	DUF1202 family protein	-0.195235	7.82538	0.24626	0.357482
IEU92_RS06860	recE	exodeoxyribonuclease VIII	-0.195113	7.27056	0.356038	0.482003
IEU92_RS20360	malG	maltose ABC transporter permease MalG	-0.194858	7.49557	0.334972	0.457977
IEU92_RS14150	truC	tRNA pseudouridine(65) synthase TruC	-0.194598	6.73518	0.367573	0.493553
IEU92_RS18770	mdtL	multidrug efflux MFS transporter MdtL	-0.194544	8.48249	0.122278	0.202671
IEU92_RS06125	dauA	C4-dicarboxylic acid transporter DauA	-0.194222	6.82499	0.354415	0.480144
IEU92_RS19750	yiiM	6-N-hydroxylaminopurine resistance protein	-0.193731	7.077	0.312129	0.4323
IEU92_RS03320	gltK	glutamate/aspartate ABC transporter permease GltK	-0.193128	5.25796	0.641431	0.745866
IEU92_RS17790	pdeH	cyclic-guanylate-specific phosphodiesterase	-0.192976	7.63227	0.250611	0.362691
IEU92_RS01960	proC	pyrroline-5-carboxylate reductase	-0.191158	6.75242	0.417217	0.544661
IEU92_RS15440	glnE	bifunctional [glutamate--ammonia ligase]-adenylyl-L-tyrosine phosphorylase/[glutamate--ammonia-ligase] adenylyltransferase	-0.189513	9.15183	0.100639	0.172903
IEU92_RS00305	araA	L-arabinose isomerase	-0.188932	8.82912	0.105245	0.179164
IEU92_RS01025	IEU92_RS01025		-0.188374	8.93037	0.0968809	0.167714
IEU92_RS08010	IEU92_RS08010	hypothetical protein	-0.188098	4.48001	0.759167	0.842456
IEU92_RS17905	eptB	kdo(2)-lipid A phosphoethanolamine 7''-transferase	-0.188075	9.44806	0.101645	0.174214
IEU92_RS17405	ugpE	sn-glycerol-3-phosphate ABC transporter permease UgpE	-0.187716	7.91053	0.308922	0.428802
IEU92_RS14985	IEU92_RS14985	YggL family protein	-0.187444	5.53821	0.622769	0.729919
IEU92_RS14715	gcvT	glycine cleavage system aminomethyltransferase GcvT	-0.186777	7.89389	0.31676	0.437129
IEU92_RS15680	IEU92_RS15680	DoxX family protein	-0.186311	6.54774	0.411979	0.539469
IEU92_RS19995	oxyR	DNA-binding transcriptional regulator OxyR	-0.186286	9.09512	0.100876	0.173104
IEU92_RS18675	dgoA	2-dehydro-3-deoxy-6-phosphogalactonate aldolase	-0.185711	8.16482	0.164928	0.258922
IEU92_RS20970	IEU92_RS20970	BlaEC family class C beta-lactamase	-0.184621	8.1352	0.176614	0.273454
IEU92_RS08465	cfa	cyclopropane fatty acyl phospholipid synthase	-0.184379	8.20557	0.168976	0.263791
IEU92_RS08980	topB	DNA topoisomerase III	-0.18429	6.52438	0.469663	0.595501
IEU92_RS10370	rfbA	glucose-1-phosphate thymidylyltransferase RfbA	-0.183957	10.5424	0.158958	0.251301
IEU92_RS07545	ddpX	D-alanyl-D-alanine dipeptidase	-0.183934	6.82325	0.415046	0.542488
IEU92_RS08375	IEU92_RS08375	HlyD family secretion protein	-0.183647	6.82124	0.387391	0.514198
IEU92_RS03330	gltI	glutamate/aspartate ABC transporter substrate-binding protein GltI	-0.183589	6.49975	0.423085	0.550473
IEU92_RS12495	pta	phosphate acetyltransferase	-0.183203	5.77021	0.571234	0.685674
IEU92_RS20055	IEU92_RS20055	bifunctional biotin--[acetyl-CoA-carboxylase] synthetase/biotin operon repressor	-0.182909	4.74919	0.706475	0.798916
IEU92_RS03100	uspG	universal stress protein UspG	-0.182705	8.16463	0.166733	0.26118
IEU92_RS20035	IEU92_RS20035		-0.182658	4.50317	0.665369	0.766145
IEU92_RS21365	IEU92_RS21365	ABC transporter permease	-0.182375	6.89742	0.463385	0.589637
IEU92_RS15900	IEU92_RS15900	YraN family protein	-0.182344	6.8626	0.364666	0.490579
IEU92_RS20940	epmB	EF-P beta-lysylation protein EpmB	-0.181762	5.55561	0.607525	0.718152
IEU92_RS18075	yiaO	2,3-diketo-L-gulonate transporter substrate-binding protein YiaO	-0.180881	9.71421	0.0985348	0.170041
IEU92_RS21115	nsrR	nitric oxide-sensing transcriptional repressor NsrR	-0.180584	6.22246	0.470951	0.596603
IEU92_RS12540	nudK	GDP-mannose pyrophosphatase NudK	-0.180483	7.19017	0.35444	0.480144
IEU92_RS03295	IEU92_RS03295	DUF1266 domain-containing protein	-0.17974	8.92513	0.121383	0.201661
IEU92_RS12440	IEU92_RS12440	hypothetical protein	-0.178608	6.87709	0.428339	0.555451
IEU92_RS11315	IEU92_RS11315	pseudogene	-0.17683	9.41389	0.112466	0.189049
IEU92_RS18980	rbsK	ribokinase	-0.17658	8.54861	0.135332	0.220805
IEU92_RS19055	IEU92_RS19055	pseudogene	-0.176131	9.22445	0.129246	0.212251
IEU92_RS00600	speD	adenosylmethionine decarboxylase	-0.176068	8.76477	0.163751	0.257641
IEU92_RS04740	ssuD	FMNH2-dependent alkanesulfonate monooxygenase	-0.173976	6.94867	0.436292	0.563374
IEU92_RS08715	btuE	bifunctional thioredoxin/glutathione peroxidase	-0.173715	5.82628	0.630534	0.736598
IEU92_RS21580	IEU92_RS21580	pseudogene	-0.172258	5.82087	0.582398	0.696338
IEU92_RS11460	IEU92_RS11460	4-deoxy-4-formamido-L-arabinose- phosphoundecaprenol deformylase	-0.171567	7.49705	0.331306	0.453981
IEU92_RS13435	IEU92_RS13435	RadC family protein	-0.170988	5.84254	0.618073	0.726769
IEU92_RS21870	hypT	hypochlorite stress DNA-binding transcriptional regulator HypT	-0.170983	6.76836	0.421743	0.549229
IEU92_RS22145	deoC	deoxyribose-phosphate aldolase	-0.170819	7.07632	0.466044	0.591437
IEU92_RS10590	IEU92_RS10590	tRNA 5-hydroxyuridine modification protein YegQ	-0.169954	7.26272	0.398936	0.525607
IEU92_RS00510	zapD	cell division protein ZapD	-0.169943	5.74559	0.62142	0.72878
IEU92_RS21640	fecE	Fe(3+) dicitrate ABC transporter ATP-binding protein FecE	-0.169922	8.041	0.211516	0.317275
IEU92_RS13820	hypA	hydrogenase maturation nickel metallochaperone HypA	-0.16982	6.46533	0.471347	0.596928
IEU92_RS01345	IEU92_RS01345	pseudogene	-0.169	5.30147	0.670388	0.769583
IEU92_RS02290	tesB	acyl-CoA thioesterase II	-0.167825	7.78748	0.266546	0.382005
IEU92_RS18235	trmL	tRNA (uridine(34)/cytosine(34)/5- carboxymethylaminomethyluridine(34)-2'-O)- methyltransferase TrmL	-0.167721	6.28484	0.500931	0.626053
IEU92_RS16620	zntR	Zn(2+)-responsive transcriptional regulator	-0.167376	6.85305	0.43934	0.566796
IEU92_RS03325	gltJ	glutamate/aspartate ABC transporter permease GltJ	-0.166515	6.72603	0.517491	0.641875
IEU92_RS15010	nupG	nucleoside permease NupG	-0.166255	8.31879	0.296731	0.4143
IEU92_RS07085	paaC	3-hydroxyacyl-CoA dehydrogenase PaaC	-0.165985	7.34818	0.41193	0.539469
IEU92_RS07015	IEU92_RS07015	YdbH family protein	-0.165499	8.64026	0.154537	0.246131
IEU92_RS13360	abpA	anti-bacteriophage protein AbpA	-0.165465	8.44492	0.195277	0.296976
IEU92_RS13530	IEU92_RS13530	helix-turn-helix transcriptional regulator	-0.16452	6.80388	0.423037	0.550473
IEU92_RS10775	IEU92_RS10775	VWA domain-containing protein	-0.16373	7.2761	0.398611	0.525341
IEU92_RS17310	glgX	glycogen debranching protein GlgX	-0.16278	9.49689	0.142723	0.230751
IEU92_RS18810	IEU92_RS18810	glucosamine-6-phosphate deaminase	-0.162092	8.54656	0.196265	0.298161
IEU92_RS14400	araE	arabinose-proton symporter AraE	-0.161663	8.93686	0.156936	0.24884
IEU92_RS17115	hofQ	DNA uptake porin HofQ	-0.161444	8.80064	0.181383	0.279422
IEU92_RS19700	IEU92_RS19700	PTS fructose transporter subunit IIA	-0.161301	9.95714	0.156689	0.248734
IEU92_RS00045	mog	molybdopterin adenylyltransferase	-0.161188	6.64026	0.488274	0.614183
IEU92_RS12235	xapA	xanthosine phosphorylase	-0.160976	7.74555	0.288247	0.405099
IEU92_RS18860	pstS	phosphate ABC transporter substrate-binding protein PstS	-0.160931	6.19061	0.530735	0.647414
IEU92_RS18535	adeD	adenine deaminase	-0.160771	10.1192	0.179889	0.277825
IEU92_RS17305	glgC	glucose-1-phosphate adenylyltransferase	-0.160165	9.14262	0.180586	0.278697
IEU92_RS14905	galP	galactose/proton symporter	-0.159456	8.81212	0.173704	0.269925
IEU92_RS17865	IEU92_RS17865	transporter	-0.159273	10.7423	0.148787	0.238752
IEU92_RS06570	IEU92_RS06570	hypothetical protein	-0.159056	6.52409	0.502202	0.626909
IEU92_RS01810	IEU92_RS01810	DUF2058 domain-containing protein	-0.158216	7.46805	0.352089	0.477563
IEU92_RS18550	uhpB	signal transduction histidine-protein kinase/phosphatase UhpB	-0.157636	9.0816	0.1919	0.292464
IEU92_RS11010	fruA	PTS fructose transporter subunit IIBC	-0.157528	7.83082	0.312927	0.433197
IEU92_RS07540	IEU92_RS07540	ABC transporter substrate-binding protein	-0.155589	5.42645	0.685975	0.782352
IEU92_RS18425	IEU92_RS18425	YicC family protein	-0.155224	7.85074	0.296391	0.413961
IEU92_RS15840	IEU92_RS15840	AgaS family sugar isomerase	-0.155079	6.81789	0.447963	0.576357
IEU92_RS07985	IEU92_RS07985	hypothetical protein	-0.155075	5.56706	0.763462	0.844825
IEU92_RS03440	chiP	chitoporin	-0.155016	7.68913	0.349555	0.474428
IEU92_RS14750	ssrS		-0.154125	5.16133	0.69991	0.793374
IEU92_RS17235	gntT	gluconate transporter	-0.153541	8.39278	0.341132	0.465507
IEU92_RS22000	btsT	pyruvate/proton symporter BtsT	-0.153039	9.94935	0.198297	0.300927
IEU92_RS02375	apt	adenine phosphoribosyltransferase	-0.152754	6.99744	0.462466	0.588818
IEU92_RS18090	IEU92_RS18090	L-ribulose-5-phosphate 3-epimerase	-0.152223	6.66443	0.482815	0.609108
IEU92_RS20865	cadA	lysine decarboxylase CadA	-0.152086	10.4661	0.169016	0.263791
IEU92_RS09610	tap	methyl-accepting chemotaxis protein IV	-0.15184	7.12288	0.454865	0.583064
IEU92_RS18990	mdtD	multidrug transporter subunit MdtD	-0.15115	9.41583	0.324039	0.445021
IEU92_RS10510	IEU92_RS10510	diguanylate cyclase	-0.150999	9.03204	0.187576	0.287204
IEU92_RS15820	kbaZ	tagatose-bisphosphate aldolase subunit KbaZ	-0.150962	7.56604	0.364852	0.490674
IEU92_RS00155	carB	carbamoyl-phosphate synthase large subunit	-0.150661	6.14039	0.57846	0.69221
IEU92_RS08080	IEU92_RS08080	dimethyl sulfoxide reductase subunit A	-0.150325	7.02138	0.445747	0.573678
IEU92_RS02785	rusA	crossover junction endodeoxyribonuclease RusA	-0.150265	6.96616	0.450466	0.578881
IEU92_RS18195	mtlA	PTS mannitol transporter subunit IICBA	-0.150193	9.02023	0.190721	0.291083
IEU92_RS00720	gluQRS	tRNA glutamyl-Q(34) synthetase GluQRS	-0.149997	7.33427	0.397006	0.524033
IEU92_RS22115	osmY	molecular chaperone OsmY	-0.149621	7.25687	0.483694	0.609857
IEU92_RS16955	IEU92_RS16955	FUSC family protein	-0.149355	9.71133	0.19207	0.292604
IEU92_RS17425	livG	high-affinity branched-chain amino acid ABC transporter ATP-binding protein LivG	-0.148953	6.85393	0.458409	0.58522
IEU92_RS18190	IEU92_RS18190	DUF3302 domain-containing protein	-0.146741	6.98057	0.479618	0.606139
IEU92_RS18480	IEU92_RS18480	AsmA family protein	-0.146365	8.81737	0.202927	0.306323
IEU92_RS14460	ygeH	HilA family transcriptional regulator YgeH	-0.146171	6.5065	0.644505	0.747996
IEU92_RS13550	IEU92_RS13550	YgaC family protein	-0.146147	7.75409	0.334848	0.457954
IEU92_RS03155	dpiB	sensor histidine kinase DpiB	-0.145273	8.52519	0.243051	0.354182
IEU92_RS01745	cynX	cyanate transporter CynX	-0.145123	8.38489	0.257506	0.37096
IEU92_RS01355	IEU92_RS01355	pseudogene	-0.144271	5.85977	0.643838	0.747851
IEU92_RS02515	rhsD	rhs element protein RhsD	-0.144228	10.1448	0.215088	0.321305
IEU92_RS18265	gpmM	2,3-bisphosphoglycerate-independent phosphoglycerate mutase	-0.143576	8.61907	0.26164	0.376108
IEU92_RS14775	IEU92_RS14775	hypothetical protein	-0.143489	4.88765	0.765921	0.846273
IEU92_RS02260	cof	HMP-PP phosphatase	-0.143416	5.90678	0.669134	0.769091
IEU92_RS03835	gpmA	2,3-diphosphoglycerate-dependent phosphoglycerate mutase	-0.142199	7.42492	0.456658	0.584031
IEU92_RS20270	aceK	bifunctional isocitrate dehydrogenase kinase/phosphatase	-0.141756	8.29873	0.273631	0.390329
IEU92_RS20020	btuB	TonB-dependent vitamin B12 receptor BtuB	-0.141517	10.2234	0.208351	0.313296
IEU92_RS07210	trg	methyl-accepting chemotaxis protein Trg	-0.141028	8.21459	0.281677	0.399806
IEU92_RS02300	IEU92_RS02300	MGMT family protein	-0.140761	6.82611	0.53954	0.654795
IEU92_RS10545	ibsA	type I toxin-antitoxin system toxin IbsA	-0.140633	4.44512	0.905342	0.957019
IEU92_RS05130	rutC	pyrimidine utilization protein C	-0.140565	6.01375	0.621456	0.72878
IEU92_RS04445	IEU92_RS04445	ATP-dependent endonuclease	-0.140507	8.83439	0.266336	0.381831
IEU92_RS12685	bepA	beta-barrel assembly-enhancing protease	-0.139423	7.11685	0.547131	0.661193
IEU92_RS09200	fadD	long-chain-fatty-acid--CoA ligase FadD	-0.1393	7.96339	0.334802	0.457954
IEU92_RS18645	ibpA	heat shock chaperone IbpA	-0.138746	7.30717	0.500728	0.625983
IEU92_RS13765	ascF	PTS cellobiose/arbutin/salicin transporter subunit IIBC	-0.137206	7.88995	0.344834	0.468764
IEU92_RS04025	IEU92_RS04025	ABC transporter permease	-0.136884	6.96172	0.490187	0.615864
IEU92_RS01650	IEU92_RS01650	DUF1116 domain-containing protein	-0.135929	7.39855	0.44001	0.567148
IEU92_RS19925	fsa	fructose-6-phosphate aldolase	-0.135825	7.91422	0.34676	0.471082
IEU92_RS11180	ccmA	cytochrome c biogenesis heme-transporting ATPase CcmA	-0.13532	6.81046	0.537859	0.653125
IEU92_RS05110	rutG	pyrimidine utilization transport protein G	-0.135259	6.93868	0.508889	0.633225
IEU92_RS16960	argDdapC	bifunctional acetylornithine/succinyldiaminopimelate transaminase	-0.134778	8.73166	0.24752	0.359067
IEU92_RS10585	IEU92_RS10585	YegP family protein	-0.134624	3.12704	0.799266	0.873151
IEU92_RS07565	IEU92_RS07565	glycoside hydrolase family 10 protein	-0.133996	7.43288	0.492257	0.617922
IEU92_RS19725	rhaS	HTH-type transcriptional activator RhaS	-0.133909	7.85307	0.400208	0.526959
IEU92_RS19640	fabY	fatty acid biosynthesis protein FabY	-0.132879	7.84122	0.396574	0.523625
IEU92_RS19775	pfkA	6-phosphofructokinase	-0.132653	7.84755	0.362691	0.488425
IEU92_RS19100	rep	DNA helicase Rep	-0.132644	7.7713	0.390748	0.517864
IEU92_RS03405	asnB	asparagine synthase B	-0.131855	8.43446	0.380929	0.507194
IEU92_RS12825	sseA	3-mercaptopyruvate sulfurtransferase	-0.131492	8.00054	0.334693	0.457954
IEU92_RS02015	sbcC	exonuclease subunit SbcC	-0.131158	8.47132	0.297186	0.414664
IEU92_RS09710	tyrP	tyrosine transporter TyrP	-0.130284	5.73497	0.697638	0.791644
IEU92_RS00620	gcd	quinoprotein glucose dehydrogenase	-0.130106	9.07868	0.262243	0.376721
IEU92_RS04745	ssuA	aliphatic sulfonate ABC transporter substrate-binding protein SsuA	-0.13004	5.98947	0.654153	0.756752
IEU92_RS09990	hchA	protein deglycase HchA	-0.129193	7.3906	0.559372	0.673183
IEU92_RS04400	amiD	N-acetylmuramoyl-L-alanine amidase AmiD	-0.128767	7.45752	0.569986	0.684944
IEU92_RS02325	maa	maltose O-acetyltransferase	-0.128238	9.00629	0.289867	0.406574
IEU92_RS09705	IEU92_RS09705	YecH family protein	-0.127246	4.92685	0.786638	0.863009
IEU92_RS02060	tgt	tRNA guanosine(34) transglycosylase Tgt	-0.126778	7.6876	0.422468	0.550006
IEU92_RS17910	IEU92_RS17910	MFS transporter	-0.126774	8.53451	0.305155	0.424229
IEU92_RS19065	ilvE	branched-chain-amino-acid transaminase	-0.126392	8.32112	0.329429	0.451876
IEU92_RS07680	lsrA	autoinducer 2 ABC transporter ATP-binding protein LsrA	-0.125788	6.65699	0.569295	0.684306
IEU92_RS20195	IEU92_RS20195	DUF1481 domain-containing protein	-0.12542	7.87569	0.392498	0.519677
IEU92_RS07750	yneK	putative protein YneK	-0.1253	6.50399	0.583841	0.697284
IEU92_RS10520	yegD	molecular chaperone	-0.124963	8.02642	0.353279	0.478874
IEU92_RS19675	fdhD	formate dehydrogenase accessory sulfurtransferase FdhD	-0.124956	9.40235	0.261231	0.375646
IEU92_RS17270	IEU92_RS17270	DeoR/GlpR family transcriptional regulator	-0.124584	7.67581	0.429916	0.556989
IEU92_RS17555	nikR	nickel-responsive transcriptional regulator NikR	-0.124182	6.62881	0.576392	0.690122
IEU92_RS15165	hybB	Ni/Fe-hydrogenase cytochrome b subunit	-0.124032	8.50465	0.316194	0.43663
IEU92_RS15570	ygjJ	protein YgjJ	-0.123609	10.0857	0.258485	0.372072
IEU92_RS18450	rpoZ	DNA-directed RNA polymerase subunit omega	-0.122671	6.96133	0.544336	0.658933
IEU92_RS05430	flgA	flagellar basal body P-ring formation protein FlgA	-0.122595	6.37696	0.63454	0.740065
IEU92_RS20655	rpiB	bifunctional allose-6-phosphate isomerase/ribose-5-phosphate isomerase RpiB	-0.122191	7.94726	0.395537	0.522417
IEU92_RS15550	ebgR	transcriptional regulator EbgR	-0.121988	7.7858	0.414303	0.541683
IEU92_RS09615	tar	methyl-accepting chemotaxis protein II	-0.121909	8.07566	0.359486	0.485753
IEU92_RS20200	zraP	zinc resistance sensor/chaperone ZraP	-0.121858	7.22972	0.612435	0.721962
IEU92_RS09365	IEU92_RS09365	YebW family protein	-0.121603	3.08126	0.829665	0.895386
IEU92_RS11275	atoS	two-component system sensor histidine kinase AtoS	-0.120457	8.8446	0.289696	0.406467
IEU92_RS14290	recD	exodeoxyribonuclease V subunit alpha	-0.120286	8.24071	0.544809	0.659146
IEU92_RS19655	fdhE	formate dehydrogenase accessory protein FdhE	-0.120109	7.16285	0.690217	0.785306
IEU92_RS15880	IEU92_RS15880	fimbrial biogenesis outer membrane usher protein	-0.119894	10.4398	0.276391	0.393609
IEU92_RS19530	hemN	oxygen-independent coproporphyrinogen III oxidase	-0.119152	8.2857	0.517239	0.641749
IEU92_RS15015	speC	ornithine decarboxylase	-0.118952	9.33329	0.287088	0.404637
IEU92_RS12675	IEU92_RS12675	formate transporter	-0.118765	7.00478	0.543912	0.658792
IEU92_RS07745	IEU92_RS07745	LysR family transcriptional regulator	-0.118425	5.92279	0.725481	0.814488
IEU92_RS17535	nikB	nickel ABC transporter permease subunit NikB	-0.118279	8.19445	0.359868	0.485804
IEU92_RS20520	ghxP	guanine/hypoxanthine transporter GhxP	-0.116769	8.87593	0.371921	0.498146
IEU92_RS03700	mngR	mannosyl-D-glycerate transport/metabolism system transcriptional repressor MngR	-0.116275	6.33066	0.644575	0.747996
IEU92_RS21885	IEU92_RS21885	nucleoside recognition pore and gate family inner membrane transporter	-0.116243	6.12007	0.678245	0.775636
IEU92_RS00790	IEU92_RS00790	TRIC cation channel family protein	-0.116235	6.24304	0.663423	0.764375
IEU92_RS03975	moaC	cyclic pyranopterin monophosphate synthase MoaC	-0.11606	6.20631	0.649805	0.752535
IEU92_RS17195	IEU92_RS17195	RNA-binding transcriptional accessory protein	-0.115806	9.66626	0.294301	0.411714
IEU92_RS17025	frlC	fructoselysine 3-epimerase	-0.115707	7.92825	0.425592	0.55256
IEU92_RS21660	fecA	Fe(3+) dicitrate transport protein FecA	-0.115535	9.02267	0.313074	0.433197
IEU92_RS17395	ugpQ	glycerophosphodiester phosphodiesterase	-0.115268	7.21532	0.543184	0.658115
IEU92_RS18795	yieH	6-phosphogluconate phosphatase	-0.11513	8.20763	0.448775	0.577055
IEU92_RS15720	IEU92_RS15720	HAAAP family serine/threonine permease	-0.11452	8.17816	0.415828	0.543014
IEU92_RS01875	tauD	taurine dioxygenase	-0.113944	6.64933	0.619704	0.727922
IEU92_RS02550	allS	HTH-type transcriptional activator AllS	-0.113662	6.18387	0.735817	0.822746
IEU92_RS12460	eutA	ethanolamine ammonia-lyase reactivating factor EutA	-0.113209	6.98521	0.570954	0.68553
IEU92_RS02970	entD	enterobactin synthase subunit EntD	-0.113117	6.98649	0.573992	0.688019
IEU92_RS21280	qorB	NAD(P)H:quinone oxidoreductase	-0.112858	7.52518	0.504124	0.628759
IEU92_RS16340	degQ	serine endoprotease DegQ	-0.11281	9.00274	0.333682	0.456797
IEU92_RS12530	tkt	transketolase	-0.112801	8.63515	0.329453	0.451876
IEU92_RS05975	minC	septum site-determining protein MinC	-0.112279	3.22276	0.828236	0.894351
IEU92_RS06090	dhaL	dihydroxyacetone kinase ADP-binding subunit DhaL	-0.112271	5.0618	0.788578	0.864663
IEU92_RS06960	IEU92_RS06960	prophage tail fiber N-terminal domain-containing protein	-0.112114	8.35224	0.382555	0.509042
IEU92_RS16370	aaeB	p-hydroxybenzoic acid efflux pump subunit AaeB	-0.111845	9.32689	0.313101	0.433197
IEU92_RS10565	mdtC	multidrug efflux RND transporter permease subunit MdtC	-0.111726	7.66989	0.481502	0.607759
IEU92_RS05395	mdtH	multidrug efflux MFS transporter MdtH	-0.110136	8.35848	0.457511	0.584772
IEU92_RS02615	IEU92_RS02615	acyl-CoA synthetase FdrA	-0.109924	8.56685	0.458243	0.58522
IEU92_RS22235	creB	two-component system response regulator CreB	-0.109736	7.30172	0.555406	0.668738
IEU92_RS13220	pheA	bifunctional chorismate mutase/prephenate dehydratase	-0.109284	8.29242	0.393657	0.520738
IEU92_RS22260	IEU92_RS22260	tRNA/rRNA methyltransferase	-0.108809	7.50503	0.583445	0.697006
IEU92_RS08360	slyB	outer membrane lipoprotein SlyB	-0.108514	6.59657	0.654447	0.756886
IEU92_RS21170	bsmA	biofilm peroxide resistance protein BsmA	-0.107702	7.38845	0.596894	0.708522
IEU92_RS12565	IEU92_RS12565	ArsC family reductase	-0.107188	8.22695	0.433874	0.56059
IEU92_RS10930	galS	HTH-type transcriptional regulator GalS	-0.107186	6.38904	0.762478	0.844172
IEU92_RS21455	IEU92_RS21455	RidA family protein	-0.106653	7.6209	0.586795	0.699766
IEU92_RS04060	ybiB	DNA-binding protein YbiB	-0.106582	7.58523	0.512277	0.636699
IEU92_RS03315	gltL	glutamate/aspartate ABC transporter ATP binding protein GltL	-0.106331	5.17982	0.796306	0.870807
IEU92_RS09970	dcm	DNA-cytosine methyltransferase	-0.106141	7.24726	0.603148	0.714558
IEU92_RS03955	uvrB	excinuclease ABC subunit B	-0.106039	9.06226	0.347508	0.471949
IEU92_RS20715	phnF	phosphonate metabolism transcriptional regulator PhnF	-0.105804	6.68158	0.672923	0.77091
IEU92_RS10445	wcaF	colanic acid biosynthesis acetyltransferase WcaF	-0.105613	6.83497	0.606741	0.717924
IEU92_RS17265	rtcR	DNA-binding transcriptional regulator RtcR	-0.105439	9.30211	0.34444	0.468675
IEU92_RS11205	napA	periplasmic nitrate reductase subunit alpha	-0.10539	8.29916	0.417848	0.545152
IEU92_RS02510	IEU92_RS02510	ABC transporter permease	-0.104501	8.73917	0.370239	0.496049
IEU92_RS10540	IEU92_RS10540	VWA domain-containing protein	-0.104161	6.39925	0.670754	0.769712
IEU92_RS17385	ggt	gamma-glutamyltransferase	-0.103613	8.42206	0.507448	0.631962
IEU92_RS03915	IEU92_RS03915	hydratase	-0.103516	9.7252	0.36153	0.487586
IEU92_RS09340	msrC	L-methionine (R)-S-oxide reductase	-0.102977	6.26545	0.730095	0.817202
IEU92_RS06480	cobO	cob(I)yrinic acid a,c-diamide adenosyltransferase	-0.102764	5.79776	0.750154	0.834632
IEU92_RS12445	IEU92_RS12445	hypothetical protein	-0.102292	5.22974	0.802063	0.87576
IEU92_RS21270	ytfE	iron-sulfur cluster repair protein YtfE	-0.102143	6.86091	0.618284	0.726769
IEU92_RS05460	flgG	flagellar basal-body rod protein FlgG	-0.102085	8.42337	0.411556	0.539245
IEU92_RS03095	ahpF	alkyl hydroperoxide reductase subunit F	-0.101961	7.59725	0.531701	0.648039
IEU92_RS14835	epd	erythrose-4-phosphate dehydrogenase	-0.101075	7.95466	0.479022	0.605572
IEU92_RS17610	IEU92_RS17610	NAD(P)/FAD-dependent oxidoreductase	-0.100741	8.96766	0.380501	0.506782
IEU92_RS11040	IEU92_RS11040	mannitol dehydrogenase family protein	-0.100618	8.33315	0.430354	0.557388
IEU92_RS15620	sstT	serine/threonine transporter SstT	-0.09977	9.10909	0.377933	0.504618
IEU92_RS12660	hyfI	hydrogenase 4 catalytic subunit HyfI	-0.0990236	6.94435	0.62494	0.731662
IEU92_RS05185	pgaD	poly-beta-1,6-N-acetyl-D-glucosamine biosynthesis protein PgaD	-0.0986293	8.9138	0.395456	0.522417
IEU92_RS15280	mqsR	type II toxin-antitoxin system toxin MqsR	-0.098526	9.27159	0.39482	0.521792
IEU92_RS01330	mmuP	S-methylmethionine permease	-0.0982811	8.14409	0.451502	0.57969
IEU92_RS11690	yfcF	glutathione transferase	-0.0982723	7.31564	0.583366	0.697006
IEU92_RS02160	yajQ	nucleotide binding protein YajQ	-0.0978171	6.22915	0.70331	0.796389
IEU92_RS21210	ulaE	L-ribulose-5-phosphate 3-epimerase UlaE	-0.0977806	7.16468	0.611628	0.721209
IEU92_RS13395	IEU92_RS13395	hypothetical protein	-0.0977668	5.79187	0.796158	0.870807
IEU92_RS11900	fadL	long-chain fatty acid transporter FadL	-0.0973817	8.67398	0.40854	0.53628
IEU92_RS03635	IEU92_RS03635	molecular chaperone	-0.0973199	5.76524	0.764792	0.845858
IEU92_RS09680	IEU92_RS09680	non-heme ferritin-like protein	-0.096757	5.85894	0.779075	0.857002
IEU92_RS09660	otsB	trehalose-phosphatase	-0.0957941	5.64656	0.81138	0.883453
IEU92_RS19500	dsbA	thiol:disulfide interchange protein DsbA	-0.0947049	8.89325	0.505682	0.630334
IEU92_RS00740	hrpB	ATP-dependent helicase HrpB	-0.09403	9.06329	0.437083	0.564225
IEU92_RS08885	astE	succinylglutamate desuccinylase	-0.0940075	3.02396	0.891284	0.947565
IEU92_RS09445	hexR	DNA-binding transcriptional regulator HexR	-0.093856	6.28636	0.7149	0.805887
IEU92_RS14310	IEU92_RS14310	prepilin-type N-terminal cleavage/methylation domain-containing protein	-0.0937058	4.94667	0.824599	0.891492
IEU92_RS14590	IEU92_RS14590	molybdopterin-dependent oxidoreductase Mo/Fe-S-binding subunit	-0.0932277	9.20306	0.415314	0.542508
IEU92_RS14010	cysI	assimilatory sulfite reductase (NADPH) hemoprotein subunit	-0.0928857	7.23118	0.610432	0.720195
IEU92_RS10120	IEU92_RS10120	IS5-like element IS5 family transposase	-0.0925906	7.44437	0.585717	0.698744
IEU92_RS16490	acrF	multidrug efflux RND transporter permease subunit AcrF	-0.0915662	9.96039	0.415172	0.542488
IEU92_RS02185	cyoB	cytochrome o ubiquinol oxidase subunit I	-0.090349	7.92877	0.524413	0.64291
IEU92_RS10160	IEU92_RS10160	DUF987 domain-containing protein	-0.0895107	6.16673	0.737135	0.823358
IEU92_RS16065	yhbY	ribosome assembly RNA-binding protein YhbY	-0.089433	5.52766	0.819892	0.88834
IEU92_RS03840	galM	galactose-1-epimerase	-0.0892759	7.55475	0.5869	0.699766
IEU92_RS01410	IEU92_RS01410	pseudogene	-0.0891392	7.88809	0.535897	0.650928
IEU92_RS21095	hflK	FtsH protease activity modulator HflK	-0.0877077	8.17716	0.502559	0.62699
IEU92_RS17205	feoB	Fe(2+) transporter permease subunit FeoB	-0.0873864	9.99847	0.454948	0.583064
IEU92_RS06685	pspB	envelope stress response membrane protein PspB	-0.0872191	6.5805	0.700569	0.793706
IEU92_RS00545	nadC	carboxylating nicotinate-nucleotide diphosphorylase	-0.0869246	7.4486	0.638677	0.743473
IEU92_RS18150	selA	L-seryl-tRNA(Sec) selenium transferase	-0.0851165	9.11894	0.501606	0.626348
IEU92_RS21535	idnT	gnt-II system L-idonate transporter	-0.0849856	9.56918	0.455842	0.583686
IEU92_RS06080	treA	alpha,alpha-trehalase	-0.0840755	7.94116	0.551691	0.664826
IEU92_RS11975	IEU92_RS11975	pseudogene	-0.0839848	5.06848	0.835084	0.899931
IEU92_RS05700	pepT	peptidase T	-0.0835714	8.08493	0.534242	0.649471
IEU92_RS17920	tag	DNA-3-methyladenine glycosylase I	-0.0835334	7.20732	0.684859	0.781496
IEU92_RS08895	astD	succinylglutamate-semialdehyde dehydrogenase	-0.0831227	6.55755	0.744001	0.828864
IEU92_RS01770	mhpR	DNA-binding transcriptional activator MhpR	-0.0830804	7.12995	0.679676	0.776502
IEU92_RS09830	yedF	sulfurtransferase-like selenium metabolism protein YedF	-0.0828703	5.71447	0.810477	0.882919
IEU92_RS15170	hybA	hydrogenase 2 operon protein HybA	-0.0826356	7.93881	0.573163	0.687217
IEU92_RS11455	arnA	bifunctional UDP-4-amino-4-deoxy-L-arabinose formyltransferase/UDP-glucuronic acid oxidase ArnA	-0.0824227	8.68684	0.480113	0.606414
IEU92_RS11965	IEU92_RS11965	phage N-6-adenine-methyltransferase	-0.0823626	4.01978	0.895804	0.950694
IEU92_RS14120	rlmD	23S rRNA (uracil(1939)-C(5))-methyltransferase RlmD	-0.0817872	7.50278	0.64187	0.746174
IEU92_RS14740	ygfB	UPF0149 family protein YgfB	-0.081466	7.8785	0.598528	0.709946
IEU92_RS05175	efeB	deferrochelatase/peroxidase EfeB	-0.080371	6.97659	0.717495	0.807875
IEU92_RS21260	fklB	FKBP-type peptidyl-prolyl cis-trans isomerase	-0.0800504	7.73428	0.607324	0.718113
IEU92_RS04020	IEU92_RS04020	ABC transporter permease	-0.0796847	7.41636	0.688231	0.78388
IEU92_RS01845	IEU92_RS01845	pseudogene	-0.0796741	7.41722	0.657494	0.75959
IEU92_RS00390	ilvI	acetolactate synthase 3 large subunit	-0.0793814	9.17078	0.484318	0.610104
IEU92_RS20745	crfC	clamp-binding protein CrfC	-0.078941	10.4812	0.478309	0.604886
IEU92_RS09055	msrB	peptide-methionine (R)-S-oxide reductase MsrB	-0.078681	6.07744	0.809069	0.881833
IEU92_RS01715	prpE	propionate--CoA ligase	-0.0781925	7.47051	0.644093	0.747945
IEU92_RS19265	IEU92_RS19265	DUF484 domain-containing protein	-0.0776655	8.32257	0.546154	0.660573
IEU92_RS15270	IEU92_RS15270	ABC transporter substrate-binding protein	-0.0773673	9.52398	0.488985	0.614895
IEU92_RS03160	dpiA	two-component response regulator DpiA	-0.077291	7.50797	0.644836	0.747996
IEU92_RS05435	flgB	flagellar basal body rod protein FlgB	-0.0767702	6.25776	0.80569	0.878823
IEU92_RS10210	dacD	serine-type D-Ala-D-Ala carboxypeptidase DacD	-0.0767318	7.64736	0.638182	0.743098
IEU92_RS10690	thiD	bifunctional hydroxymethylpyrimidine kinase/phosphomethylpyrimidine kinase	-0.0763266	6.31539	0.778242	0.856527
IEU92_RS07315	IEU92_RS07315	ABC transporter permease	-0.0743106	6.63588	0.731859	0.818534
IEU92_RS12380	amiA	N-acetylmuramoyl-L-alanine amidase AmiA	-0.0739216	6.68315	0.74532	0.830117
IEU92_RS15180	IEU92_RS15180	DUF2623 domain-containing protein	-0.0734531	7.93562	0.629238	0.735487
IEU92_RS10230	plaP	putrescine/proton symporter PlaP	-0.073352	7.00669	0.717797	0.807875
IEU92_RS07780	eamA	O-acetylserine/cysteine exporter	-0.0730525	6.30075	0.767021	0.847159
IEU92_RS19545	glnL	nitrogen regulation protein NR(II)	-0.0718224	6.79509	0.778079	0.856527
IEU92_RS20835	IEU92_RS20835	4Fe-4S mono-cluster protein YjdI	-0.0715166	9.68685	0.519321	0.64291
IEU92_RS14550	hyuA	D-phenylhydantoinase	-0.0709831	8.75446	0.608722	0.718773
IEU92_RS01945	phoA	alkaline phosphatase	-0.0705591	9.63519	0.541047	0.656066
IEU92_RS02235	ppiD	peptidylprolyl isomerase	-0.070451	8.84823	0.547453	0.661396
IEU92_RS12080	lpxP	kdo(2)-lipid IV(A) palmitoleoyltransferase	-0.0704096	8.30439	0.627331	0.734052
IEU92_RS05025	ymcF	cold-shock protein	-0.0703945	6.86222	0.739982	0.825676
IEU92_RS02275	IEU92_RS02275	SmdB family multidrug efflux ABC transporter permease/ATP-binding protein	-0.070339	8.25075	0.578918	0.692565
IEU92_RS12750	IEU92_RS12750	DUF5384 family protein	-0.0698787	7.12359	0.74399	0.828864
IEU92_RS19325	rhtC	threonine export protein RhtC	-0.0694384	7.34912	0.695257	0.78957
IEU92_RS12490	eutM	ethanolamine utilization microcompartment protein EutM	-0.0691874	5.3671	0.860702	0.922827
IEU92_RS04210	gsiA	glutathione ABC transporter ATP-binding protein GsiA	-0.0691391	8.10529	0.609355	0.719322
IEU92_RS16530	rrf		-0.0685099	3.33451	0.899292	0.951884
IEU92_RS15075	glcF	glycolate oxidase subunit GlcF	-0.0684383	7.33876	0.708959	0.801263
IEU92_RS04430	hcp	hydroxylamine reductase	-0.068402	8.12589	0.616728	0.726022
IEU92_RS04610	ycaL	metallopeptidase YcaL	-0.0682146	7.34999	0.698932	0.792902
IEU92_RS13150	pat	protein lysine acetyltransferase	-0.0671249	8.50695	0.60841	0.718603
IEU92_RS06605	sapF	peptide ABC transporter ATP-binding protein SapF	-0.0662	2.51126	0.955893	0.994724
IEU92_RS08990	IEU92_RS08990	NAD(P)H nitroreductase	-0.0659639	6.85963	0.761463	0.843654
IEU92_RS00970	IEU92_RS00970	YaeF family permuted papain-like enzyme	-0.0656193	7.34829	0.746594	0.83132
IEU92_RS10560	mdtB	multidrug efflux RND transporter permease subunit MdtB	-0.064269	8.74648	0.583076	0.696954
IEU92_RS02145	thiI	tRNA 4-thiouridine(8) synthase ThiI	-0.0642387	8.68682	0.620199	0.728234
IEU92_RS11370	glpQ	glycerophosphodiester phosphodiesterase	-0.0639027	7.93453	0.671812	0.770512
IEU92_RS13445	IEU92_RS13445	type IV toxin-antitoxin system YeeU family antitoxin	-0.0638897	5.71317	0.858399	0.92059
IEU92_RS14595	xanQ	xanthine/proton symporter XanQ	-0.0614502	9.02464	0.590834	0.703475
IEU92_RS16925	IEU92_RS16925	ABC transporter ATP-binding protein	-0.0612394	9.57547	0.598758	0.709946
IEU92_RS01905	ampH	D-alanyl-D-alanine- carboxypeptidase/endopeptidase AmpH	-0.0610614	9.1484	0.636293	0.741505
IEU92_RS17685	IEU92_RS17685	pseudogene	-0.0609974	7.59953	0.762688	0.844186
IEU92_RS19555	typA	ribosome-dependent GTPase TypA	-0.0607526	8.40276	0.647246	0.750384
IEU92_RS09075	mipA	scaffolding protein MipA	-0.0603925	6.63057	0.782477	0.859639
IEU92_RS12475	eutJ	ethanolamine utilization protein EutJ	-0.0595089	7.26409	0.820022	0.88834
IEU92_RS19350	metR	HTH-type transcriptional regulator MetR	-0.0595019	7.64197	0.714812	0.805887
IEU92_RS08220	IEU92_RS08220	YdgA family protein	-0.0588277	5.78331	0.891304	0.947565
IEU92_RS20015	trmA	tRNA (uridine(54)-C5)-methyltransferase TrmA	-0.0587879	8.46953	0.632805	0.73827
IEU92_RS11325	IEU92_RS11325	DUF2138 domain-containing protein	-0.0584413	7.68557	0.718713	0.808349
IEU92_RS12105	IEU92_RS12105	AraC family transcriptional regulator	-0.0575828	6.69597	0.793341	0.868897
IEU92_RS10205	sbmC	DNA gyrase inhibitor SbmC	-0.0574147	4.73136	0.899272	0.951884
IEU92_RS10975	IEU92_RS10975	sugar kinase	-0.0553955	6.74636	0.795924	0.870807
IEU92_RS04100	ybiO	mechanosensitive channel protein	-0.0546076	8.26655	0.65931	0.760436
IEU92_RS16555	IEU92_RS16555	gamma carbonic anhydrase family protein	-0.0540789	8.02909	0.737409	0.823449
IEU92_RS04340	potG	putrescine ABC transporter ATP-binding subunit PotG	-0.0537149	6.65503	0.804444	0.877911
IEU92_RS20305	IEU92_RS20305	DUF3811 domain-containing protein	-0.0536228	7.80543	0.722925	0.812365
IEU92_RS20170	nudC	NAD(+) diphosphatase	-0.0524477	7.29515	0.776077	0.854584
IEU92_RS09395	IEU92_RS09395	carbon-nitrogen hydrolase family protein	-0.0518066	6.75158	0.816512	0.885884
IEU92_RS05465	flgH	flagellar basal body L-ring protein FlgH	-0.0513263	5.70063	0.882213	0.940705
[truncated: 2,279 more rows]

## Sheet: C. full control vs GEN
locus_tag	gene_name	function	logFC	logCPM	PValue	q.value
IEU92_RS18900	atpF	F0F1 ATP synthase subunit B	-8.30695	1.60408	2.54887e-18	2.64523e-16
IEU92_RS18885	atpG	F0F1 ATP synthase subunit gamma	-6.49153	2.17633	7.27327e-26	1.1903e-23
IEU92_RS03210	IEU92_RS03210	YbeD family protein	-5.60854	-0.551596	0.000694484	0.00582846
IEU92_RS18880	atpD	F0F1 ATP synthase subunit beta	-5.55043	3.2854	2.0447e-43	6.69247e-41
IEU92_RS18895	atpH	F0F1 ATP synthase subunit delta	-5.50203	-0.621338	0.00130444	0.0094219
IEU92_RS15260	plsC	1-acylglycerol-3-phosphate O-acyltransferase	-5.48768	-0.622307	0.00146694	0.0103685
IEU92_RS18875	atpC	F0F1 ATP synthase subunit epsilon	-4.87143	1.47945	9.20738e-13	5.93597e-11
IEU92_RS18890	atpA	F0F1 ATP synthase subunit alpha	-4.06963	4.09533	3.5968e-51	1.70049e-48
IEU92_RS18910	atpB	F0F1 ATP synthase subunit A	-3.99853	0.0556371	2.54453e-05	0.000393707
IEU92_RS02065	yajC	preprotein translocase subunit YajC	-3.8426	1.09709	1.41469e-09	5.57362e-08
IEU92_RS01005	gmhB	D-glycero-beta-D-manno-heptose 1,7-bisphosphate 7-phosphatase	-3.22859	0.935101	1.81225e-07	5.10671e-06
IEU92_RS14175	sdaC	HAAAP family serine/threonine permease SdaC	-3.03592	6.75193	4.17781e-151	8.88829e-148
IEU92_RS21100	hflC	protease modulator HflC	-2.8655	7.04645	5.02889e-159	2.13979e-155
IEU92_RS11665	ackA	acetate kinase	-2.79213	2.0634	5.29559e-11	2.53177e-09
IEU92_RS19760	cpxR	envelope stress response regulator transcription factor CpxR	-2.66819	7.07975	1.31967e-137	1.4038e-134
IEU92_RS06300	galU	UTP--glucose-1-phosphate uridylyltransferase GalU	-2.5717	2.97025	6.72407e-18	6.35798e-16
IEU92_RS21095	hflK	FtsH protease activity modulator HflK	-2.55578	7.51244	9.8914e-136	8.41758e-133
IEU92_RS11670	pta	phosphate acetyltransferase	-2.02966	3.66284	5.00931e-18	5.07491e-16
IEU92_RS01590	IEU92_RS01590	hypothetical protein	-5.37256	-0.695823	0.00250802	0.0156271
IEU92_RS00770	hemL	glutamate-1-semialdehyde 2,1-aminomutase	-5.24749	-0.773015	0.0047954	0.0250977
IEU92_RS05085	IEU92_RS05085	YccE family protein	-5.24147	-0.773501	0.0047274	0.0248825
IEU92_RS22095	holD	DNA polymerase III subunit psi	-5.0926	-0.855962	0.00910976	0.0415902
IEU92_RS18370	waaA	lipid IV(A) 3-deoxy-D-manno-octulosonic acid transferase	-4.93287	-0.942937	0.00913255	0.0416364
IEU92_RS06980	IEU92_RS06980	hypothetical protein	-4.74386	-1.03621	0.0175583	0.0665278
IEU92_RS01235	IEU92_RS01235		-4.53355	-1.13542	0.0341375	0.108413
IEU92_RS16415	mreC	rod shape-determining protein MreC	-4.53354	-1.13542	0.034133	0.108413
IEU92_RS18905	atpE	F0F1 ATP synthase subunit C	-4.52924	-1.13574	0.0341187	0.108413
IEU92_RS02650	ppiB	peptidylprolyl isomerase B	-4.52924	-1.13574	0.0341227	0.108413
IEU92_RS12190	gltX	glutamate--tRNA ligase	-4.52407	-1.13607	0.0669086	0.17509
IEU92_RS17455	rpoH	RNA polymerase sigma factor RpoH	-4.287	-1.24201	0.0668951	0.17509
IEU92_RS19180	wzyE	ECA oligosaccharide polymerase	-4.287	-1.24201	0.0668928	0.17509
IEU92_RS11115	IEU92_RS11115	YejL family protein	-4.27731	-1.24266	0.0665017	0.17509
IEU92_RS00515	coaE	dephospho-CoA kinase	-4.27462	-1.24282	0.066839	0.17509
IEU92_RS11905	IEU92_RS11905	hypothetical protein	-4.27461	-1.24282	0.066842	0.17509
IEU92_RS17080	trpS	tryptophan--tRNA ligase	-4.2746	-1.24282	0.0668502	0.17509
IEU92_RS08415	rnt	ribonuclease T	-4.2746	-1.24282	0.066855	0.17509
IEU92_RS00125	lspA	signal peptidase II	-3.98212	-1.35748	0.130103	0.279436
IEU92_RS03435	glnS	glutamine--tRNA ligase	-3.98212	-1.35748	0.130098	0.279436
IEU92_RS05720	purB	adenylosuccinate lyase	-3.9821	-1.35748	0.130082	0.279436
IEU92_RS17975	glyQ	glycine--tRNA ligase subunit alpha	-3.98209	-1.35748	0.130072	0.279436
IEU92_RS18250	secB	protein-export chaperone SecB	-3.98208	-1.35748	0.130058	0.279436
IEU92_RS13040	acpS	holo-ACP synthase	-3.97717	-1.35781	0.129685	0.279436
IEU92_RS07880	IEU92_RS07880	addiction module toxin, GnsA/GnsB family	-3.97486	-1.35797	0.129771	0.279436
IEU92_RS06545	lapB	lipopolysaccharide assembly protein LapB	-3.97228	-1.35813	0.130093	0.279436
IEU92_RS06530	ribA	GTP cyclohydrolase II	-3.59607	-1.48301	0.255114	0.441983
IEU92_RS18745	yidC	membrane protein insertase YidC	-3.59606	-1.48301	0.255103	0.441983
IEU92_RS16420	mreB	rod shape-determining protein MreB	-3.59606	-1.48301	0.255101	0.441983
IEU92_RS01080	dnaQ	DNA polymerase III subunit epsilon	-3.59109	-1.48334	0.254872	0.441983
IEU92_RS07890	IEU92_RS07890	hypothetical protein	-3.58858	-1.4835	0.255058	0.441983
IEU92_RS02070	secD	protein translocase subunit SecD	-3.58856	-1.4835	0.255083	0.441983
IEU92_RS00495	secA	preprotein translocase subunit SecA	-3.58855	-1.4835	0.255098	0.441983
IEU92_RS00445	murD	UDP-N-acetylmuramoyl-L-alanine--D-glutamate ligase	-3.06853	-1.62051	0.503566	0.680587
IEU92_RS00920	dnaE	DNA polymerase III subunit alpha	-3.06852	-1.62051	0.503551	0.680587
IEU92_RS02400	adk	adenylate kinase	-3.0685	-1.62051	0.503531	0.680587
IEU92_RS02655	cysS	cysteine--tRNA ligase	-3.06849	-1.62051	0.503512	0.680587
IEU92_RS04675	mukF	chromosome partition protein MukF	-3.06849	-1.62051	0.503511	0.680587
IEU92_RS07900	cspI	cold shock protein CspI	-3.06847	-1.62051	0.503491	0.680587
IEU92_RS09060	gapA	glyceraldehyde-3-phosphate dehydrogenase	-3.06846	-1.62051	0.503472	0.680587
IEU92_RS13265	rimM	ribosome maturation factor RimM	-3.06845	-1.62051	0.503454	0.680587
IEU92_RS00120	ileS	isoleucine--tRNA ligase	-3.06588	-1.62067	0.503578	0.680587
IEU92_RS05510	rpmF	50S ribosomal protein L32	-3.06588	-1.62067	0.503566	0.680587
IEU92_RS07625	IEU92_RS07625	fimbrial protein	-3.06587	-1.62067	0.503545	0.680587
IEU92_RS11330	gyrA	DNA topoisomerase (ATP-hydrolyzing) subunit A	-3.06587	-1.62067	0.503529	0.680587
IEU92_RS14335	lgt	prolipoprotein diacylglyceryl transferase	-3.06587	-1.62067	0.503522	0.680587
IEU92_RS18715	dnaN	DNA polymerase III subunit beta	-3.06587	-1.62067	0.503505	0.680587
IEU92_RS20100	rplK	50S ribosomal protein L11	-3.06587	-1.62067	0.503494	0.680587
IEU92_RS20495	ssb1	single-stranded DNA-binding protein SSB1	-3.06316	-1.62084	0.503654	0.680587
IEU92_RS16685	rplF	50S ribosomal protein L6	-3.06316	-1.62084	0.503656	0.680587
IEU92_RS16630	rplQ	50S ribosomal protein L17	-3.06315	-1.62084	0.503678	0.680587
IEU92_RS14095	pyrG	CTP synthase (glutamine hydrolyzing)	-3.06314	-1.62084	0.50369	0.680587
IEU92_RS13205	bamD	outer membrane protein assembly factor BamD	-3.06314	-1.62084	0.503694	0.680587
IEU92_RS13015	tadA	tRNA adenosine(34) deaminase TadA	-3.06312	-1.62084	0.503713	0.680587
IEU92_RS12260	ligA	NAD-dependent DNA ligase LigA	-3.06311	-1.62084	0.503732	0.680587
IEU92_RS11345	nrdA	ribonucleoside-diphosphate reductase subunit alpha	-3.0631	-1.62084	0.50375	0.680587
IEU92_RS09515	aspS	aspartate--tRNA ligase	-3.06309	-1.62084	0.503767	0.680587
IEU92_RS05645	lolC	lipoprotein-releasing ABC transporter permease subunit LolC	-3.06309	-1.62084	0.503768	0.680587
IEU92_RS04635	msbA	lipid A ABC transporter ATP-binding protein/permease MsbA	-3.06308	-1.62084	0.503785	0.680587
IEU92_RS08760	thrS	threonine--tRNA ligase	-3.06307	-1.62084	0.503786	0.680587
IEU92_RS03400	IEU92_RS03400		-3.06307	-1.62084	0.5038	0.680587
IEU92_RS03260	lptE	LPS assembly lipoprotein LptE	-3.06306	-1.62084	0.503808	0.680587
IEU92_RS03230	mrdA	peptidoglycan DD-transpeptidase MrdA	-3.06305	-1.62084	0.503817	0.680587
IEU92_RS00875	cdsA	phosphatidate cytidylyltransferase	-3.06304	-1.62084	0.503834	0.680587
IEU92_RS00860	frr	ribosome recycling factor	-3.06304	-1.62084	0.503843	0.680587
IEU92_RS07595	IEU92_RS07595	protein YneP	-2.27243	0.225947	0.00275327	0.0168321
IEU92_RS00260	lptD	LPS assembly protein LptD	-2.23019	-1.77251	1	1
IEU92_RS00940	tilS	tRNA lysidine(34) synthetase TilS	-2.23019	-1.77251	1	1
IEU92_RS02100	ribD	bifunctional diaminohydroxyphosphoribosylaminopyrimidine deaminase/5-amino-6-(5-phosphoribosylamino)uracil reductase RibD	-2.23018	-1.77251	1	1
IEU92_RS03225	mrdB	peptidoglycan glycosyltransferase MrdB	-2.23017	-1.77251	1	1
IEU92_RS03250	nadD	nicotinate-nucleotide adenylyltransferase	-2.23016	-1.77251	1	1
IEU92_RS03380	IEU92_RS03380		-2.23015	-1.77251	1	1
IEU92_RS03460	fldA	flavodoxin FldA	-2.23015	-1.77251	1	1
IEU92_RS03555	IEU92_RS03555	hypothetical protein	-2.23014	-1.77251	1	1
IEU92_RS04640	lpxK	tetraacyldisaccharide 4'-kinase	-2.23014	-1.77251	1	1
IEU92_RS05520	fabH	beta-ketoacyl-ACP synthase III	-2.23013	-1.77251	1	1
IEU92_RS05910	ariR	biofilm/acid-resistance regulator AriR	-2.23012	-1.77251	1	1
IEU92_RS06265	IEU92_RS06265		-2.23012	-1.77251	1	1
IEU92_RS09850	IEU92_RS09850	pseudogene	-2.23011	-1.77251	1	1
IEU92_RS12795	ispG	flavodoxin-dependent (E)-4-hydroxy-3-methylbut-2-enyl-diphosphate synthase	-2.2301	-1.77251	1	1
IEU92_RS11105	rplY	50S ribosomal protein L25	-2.2301	-1.77251	1	1
IEU92_RS13255	rplS	50S ribosomal protein L19	-2.2301	-1.77251	1	1
IEU92_RS13930	ispD	2-C-methyl-D-erythritol 4-phosphate cytidylyltransferase	-2.23009	-1.77251	1	1
IEU92_RS14090	eno	phosphopyruvate hydratase	-2.23008	-1.77251	1	1
IEU92_RS14330	thyA	thymidylate synthase	-2.23008	-1.77251	1	1
IEU92_RS14830	pgk	phosphoglycerate kinase	-2.23008	-1.77251	1	1
IEU92_RS14470	IEU92_RS14470	lytic transglycosylase domain-containing protein	-2.23008	-1.77251	1	1
IEU92_RS16440	accC	acetyl-CoA carboxylase biotin carboxylase subunit	-2.23007	-1.77251	1	1
IEU92_RS19210	IEU92_RS19210		-2.23007	-1.77251	1	1
IEU92_RS20175	hemE	uroporphyrinogen decarboxylase	-2.23006	-1.77251	1	1
IEU92_RS20470	IEU92_RS20470	hypothetical protein	-2.23006	-1.77251	1	1
IEU92_RS21515	lptF	LPS export ABC transporter permease LptF	-2.23005	-1.77251	1	1
IEU92_RS21230	priB	primosomal replication protein N	-2.23005	-1.77251	1	1
IEU92_RS22035	dnaC	DNA replication protein DnaC	-2.22697	-1.77268	1	1
IEU92_RS21855	IEU92_RS21855	YjfZ/YjiC family protein	-2.22696	-1.77268	1	1
IEU92_RS20105	rplA	50S ribosomal protein L1	-2.22696	-1.77268	1	1
IEU92_RS21520	lptG	LPS export ABC transporter permease LptG	-2.22695	-1.77268	1	1
IEU92_RS18445	gmk	guanylate kinase	-2.22695	-1.77268	1	1
IEU92_RS18245	gpsA	NAD(P)H-dependent glycerol-3-phosphate dehydrogenase	-2.22694	-1.77268	1	1
IEU92_RS17970	glyS	glycine--tRNA ligase subunit beta	-2.22693	-1.77268	1	1
IEU92_RS17465	ftsE	cell division ATP-binding protein FtsE	-2.22692	-1.77268	1	1
IEU92_RS16710	rplN	50S ribosomal protein L14	-2.22692	-1.77268	1	1
IEU92_RS16745	rplB	50S ribosomal protein L2	-2.22691	-1.77268	1	1
IEU92_RS16665	rplO	50S ribosomal protein L15	-2.22691	-1.77268	1	1
IEU92_RS16170	lptB	LPS export ABC transporter ATP-binding protein	-2.22691	-1.77268	1	1
IEU92_RS14825	fbaA	class II fructose-bisphosphate aldolase	-2.2269	-1.77268	1	1
IEU92_RS14455	IEU92_RS14455	tetratricopeptide repeat protein	-2.2269	-1.77268	1	1
IEU92_RS13275	ffh	signal recognition particle protein	-2.22689	-1.77268	1	1
IEU92_RS11740	ubiX	flavin prenyltransferase UbiX	-2.22688	-1.77268	1	1
IEU92_RS08865	nadE	ammonia-dependent NAD(+) synthetase	-2.22688	-1.77268	1	1
IEU92_RS07840	IEU92_RS07840	hypothetical protein	-2.22687	-1.77268	1	1
IEU92_RS06890	racR	DNA-binding transcriptional repressor RacR	-2.22686	-1.77268	1	1
IEU92_RS05650	lolD	lipoprotein-releasing ABC transporter ATP-binding protein LolD	-2.22685	-1.77268	1	1
IEU92_RS05525	fabD	ACP S-malonyltransferase	-2.22685	-1.77268	1	1
IEU92_RS03475	seqA	replication initiation negative regulator SeqA	-2.22684	-1.77268	1	1
IEU92_RS02130	dxs	1-deoxy-D-xylulose-5-phosphate synthase	-2.22683	-1.77268	1	1
IEU92_RS00435	murF	UDP-N-acetylmuramoyl-tripeptide--D-alanyl-D- alanine ligase	-2.22683	-1.77268	1	1
IEU92_RS02105	ribE	6,7-dimethyl-8-ribityllumazine synthase	-2.22682	-1.77268	1	1
IEU92_RS00975	proS	proline--tRNA ligase	-2.22682	-1.77268	1	1
IEU92_RS00425	ftsI	peptidoglycan glycosyltransferase FtsI	-2.22682	-1.77268	1	1
IEU92_RS00105	rpsT	30S ribosomal protein S20	-2.22681	-1.77268	1	1
IEU92_RS19385	ubiB	ubiquinone biosynthesis regulatory protein kinase UbiB	-2.11156	-1.03568	0.133186	0.282929
IEU92_RS15770	IEU92_RS15770	YhaC family protein	-2.09565	-0.550566	0.0449806	0.131451
IEU92_RS04575	pflA	pyruvate formate lyase 1-activating protein	-1.94867	6.19869	2.28889e-49	9.73921e-47
IEU92_RS20120	rpoB	DNA-directed RNA polymerase subunit beta	-1.85982	-1.13491	0.22799	0.411277
IEU92_RS10530	IEU92_RS10530	YegJ family protein	-1.85667	1.11941	0.000192537	0.00207403
IEU92_RS20455	dnaB	replicative DNA helicase	-1.84793	-1.13572	0.228019	0.411277
IEU92_RS04580	pflB	formate C-acetyltransferase	-1.84718	8.03553	1.10983e-139	1.57411e-136
IEU92_RS16865	rpsG	30S ribosomal protein S7	-1.78353	0.671486	0.00283125	0.0170613
IEU92_RS07055	paaB	1,2-phenylacetyl-CoA epoxidase subunit B	-1.77187	0.669941	0.0017177	0.0117316
IEU92_RS00415	rsmH	16S rRNA (cytosine(1402)-N(4))-methyltransferase RsmH	-1.62634	2.10769	1.57683e-05	0.000270541
IEU92_RS00725	dksA	RNA polymerase-binding protein DksA	-1.60532	3.10361	1.02023e-09	4.17413e-08
IEU92_RS21505	holC	DNA polymerase III subunit chi	-1.55732	0.378046	0.0167832	0.0643354
IEU92_RS01075	rnhA	ribonuclease HI	-1.55068	4.34826	1.67187e-15	1.39486e-13
IEU92_RS08750	rpmI	50S ribosomal protein L35	-1.54666	-0.483931	0.19896	0.374739
IEU92_RS22255	IEU92_RS22255	hypothetical protein	-1.51795	6.35314	3.23677e-37	9.18165e-35
IEU92_RS16215	arcB	aerobic respiration two-component sensor histidine kinase ArcB	-1.49352	8.72405	3.99909e-110	2.83602e-107
IEU92_RS08725	ihfA	integration host factor subunit alpha	-1.48563	2.65534	3.41022e-06	6.94282e-05
IEU92_RS20995	epmA	elongation factor P--(R)-beta-lysine ligase	-1.4716	4.79218	3.29057e-15	2.69257e-13
IEU92_RS05965	minE	cell division topological specificity factor MinE	-1.43385	1.71113	0.000224984	0.0023579
IEU92_RS16155	kdsC	3-deoxy-manno-octulosonate-8-phosphatase KdsC	-1.41753	5.0631	6.71179e-18	6.35798e-16
IEU92_RS07935	IEU92_RS07935	hypothetical protein	-1.41405	2.01973	5.2203e-05	0.000721767
IEU92_RS06030	fadR	fatty acid metabolism transcriptional regulator FadR	-1.41057	6.92293	9.36836e-42	2.84731e-39
IEU92_RS16315	sspA	stringent starvation protein A	-1.40359	5.49299	1.21192e-13	9.04688e-12
IEU92_RS16040	secG	preprotein translocase subunit SecG	-1.39323	4.40025	2.83635e-13	2.04554e-11
IEU92_RS07505	sra	stationary-phase-induced ribosome-associated protein	-1.37499	0.985853	0.00646812	0.0320768
IEU92_RS10625	IEU92_RS10625	pseudogene	-1.37264	0.101088	0.0829438	0.205668
IEU92_RS04070	IEU92_RS04070	DUF1471 domain-containing protein	-1.36614	0.0997122	0.0993193	0.23478
IEU92_RS08675	ppsA	phosphoenolpyruvate synthase	-1.34189	7.48329	2.04063e-24	2.89429e-22
IEU92_RS04830	rmf	ribosome modulation factor	-1.3315	1.37565	0.00247318	0.0154983
IEU92_RS16885	tusD	sulfurtransferase complex subunit TusD	-1.2806	0.609926	0.0163315	0.0632971
IEU92_RS22250	arcA	two-component system response regulator ArcA	-1.26765	6.19755	1.16908e-24	1.77658e-22
IEU92_RS18180	IEU92_RS18180	hypothetical protein	-1.26195	0.727398	0.0257137	0.0881644
IEU92_RS18360	rfaG	lipopolysaccharide glucosyltransferase I	-1.26081	7.26882	3.43562e-27	6.6448e-25
IEU92_RS18740	yidD	membrane protein insertion efficiency factor YidD	-1.22211	5.34068	8.68485e-15	6.97246e-13
IEU92_RS16060	rlmE	23S rRNA (uridine(2552)-2'-O)-methyltransferase RlmE	-1.21975	0.0104584	0.113207	0.254732
IEU92_RS20400	ubiA	4-hydroxybenzoate octaprenyltransferase	-1.20946	-0.186989	0.211034	0.390074
IEU92_RS18400	coaBC	bifunctional phosphopantothenoylcysteine decarboxylase/phosphopantothenate--cysteine ligase CoaBC	-1.17163	-1.35744	0.629813	0.785311
IEU92_RS04585	focA	formate transporter FocA	-1.07215	7.59872	5.47656e-27	1.01316e-24
IEU92_RS06610	sapD	peptide ABC transporter ATP-binding protein SapD	-1.07172	3.52101	5.4336e-06	0.00010463
IEU92_RS06395	IEU92_RS06395	septation protein A	-1.0538	-0.0855485	0.135871	0.286914
IEU92_RS09925	rcsA	transcriptional regulator RcsA	-1.03417	3.46118	1.01109e-05	0.00018544
IEU92_RS13320	smpB	SsrA-binding protein SmpB	-1.03323	4.50386	4.59207e-08	1.42622e-06
IEU92_RS03350	ybeY	rRNA maturation RNase YbeY	-1.02064	0.342505	0.124566	0.272283
IEU92_RS02235	ppiD	peptidylprolyl isomerase	-0.984536	8.52662	1.36617e-45	4.84422e-43
IEU92_RS13260	trmD	tRNA (guanosine(37)-N1)-methyltransferase TrmD	-0.978249	-0.299433	0.354845	0.54933
IEU92_RS00405	cra	catabolite repressor/activator	-0.976424	6.83142	4.61497e-24	6.33441e-22
IEU92_RS06365	cls	cardiolipin synthase	-0.971829	4.45904	1.75352e-06	3.84598e-05
IEU92_RS03480	pgm	alpha-D-glucose phosphate-specific phosphoglucomutase	-0.970133	4.81919	1.00754e-08	3.45733e-07
IEU92_RS07705	lsrG	(4S)-4-hydroxy-5-phosphonooxypentane-2,3-dione isomerase	-0.946669	1.49833	0.0156593	0.061524
IEU92_RS18355	rfaP	lipopolysaccharide core heptose(I) kinase RfaP	-0.946285	6.98607	4.79763e-24	6.37934e-22
IEU92_RS21085	hfq	RNA chaperone Hfq	-0.935093	6.03094	2.32585e-11	1.17815e-09
IEU92_RS12875	iscR	Fe-S cluster assembly transcriptional regulator IscR	-0.913136	4.93469	1.83909e-05	0.000301767
IEU92_RS00885	bamA	outer membrane protein assembly factor BamA	-0.912553	-0.773109	0.521462	0.698215
IEU92_RS20940	epmB	EF-P beta-lysylation protein EpmB	-0.894162	5.3334	2.94506e-09	1.12894e-07
IEU92_RS06400	IEU92_RS06400	UPF0259 family protein	-0.894038	4.33156	4.75756e-06	9.37196e-05
IEU92_RS08765	espL1	pseudogene	-0.893589	4.80648	9.7323e-08	2.85593e-06
IEU92_RS13900	rpoS	RNA polymerase sigma factor RpoS	-0.887821	7.08053	1.94719e-21	2.43685e-19
IEU92_RS16185	ptsN	PTS IIA-like nitrogen regulatory protein PtsN	-0.875384	5.82865	4.16977e-10	1.77424e-08
IEU92_RS09140	IEU92_RS09140	YoaK family small membrane protein	-0.868313	3.16196	0.00315605	0.0184464
IEU92_RS05035	IEU92_RS05035	addiction module toxin, GnsA/GnsB family	-0.855682	-0.188158	0.263226	0.451561
IEU92_RS17500	tusA	sulfurtransferase TusA	-0.847554	-0.1888	0.263505	0.451561
IEU92_RS00255	surA	peptidylprolyl isomerase SurA	-0.829065	5.53496	1.91808e-07	5.36936e-06
IEU92_RS01240	ykfI	type IV toxin-antitoxin system toxin YkfI	-0.820758	4.21102	1.80469e-05	0.00029996
IEU92_RS06620	sapB	peptide ABC transporter permease SapB	-0.817759	2.71985	0.00462671	0.0245469
IEU92_RS12100	ypdB	two-component system response regulator YpdB	-0.814642	7.08384	2.03925e-19	2.16925e-17
IEU92_RS11030	IEU92_RS11030	YkgJ family cysteine cluster protein	-0.81456	1.26557	0.125084	0.273081
IEU92_RS08395	IEU92_RS08395	DUF1289 domain-containing protein	-0.808573	1.87507	0.0286629	0.0957969
IEU92_RS07820	ydfH	DNA-binding transcriptional regulator YdfH	-0.791363	2.5346	0.0233647	0.0818153
IEU92_RS02830	IEU92_RS02830	DUF1398 domain-containing protein	-0.789181	3.88732	0.000211224	0.0022469
IEU92_RS06925	trkG	Trk system potassium transporter TrkG	-0.788086	6.05413	1.12597e-05	0.000201302
IEU92_RS06605	sapF	peptide ABC transporter ATP-binding protein SapF	-0.782213	2.29463	0.0191803	0.0710907
IEU92_RS19855	hslV	ATP-dependent protease subunit HslV	-0.779116	7.62474	1.55532e-23	2.00542e-21
IEU92_RS10005	hiuH	hydroxyisourate hydrolase	-0.771095	2.98914	0.00772914	0.0366231
IEU92_RS08875	ves	environmental stress-induced protein Ves	-0.745786	4.08173	0.00226366	0.0146159
IEU92_RS05760	lit	cell death peptidase Lit	-0.742038	4.50142	0.00030051	0.00300863
IEU92_RS11085	IEU92_RS11085	hypothetical protein	-0.741562	4.61267	0.00127807	0.00929601
IEU92_RS07605	IEU92_RS07605	sulfatase-like hydrolase/transferase	-0.736306	5.36188	0.000290158	0.00294659
IEU92_RS14180	sdaB	L-serine ammonia-lyase II	-0.732747	8.3251	1.43814e-26	2.5497e-24
IEU92_RS21795	fimE	type 1 fimbria switch DNA invertase FimE	-0.730176	9.43552	3.81224e-33	9.5418e-31
IEU92_RS14640	lysS	lysine--tRNA ligase	-0.730004	0.413632	0.258656	0.446341
IEU92_RS07805	IEU92_RS07805	2-oxo-tetronate isomerase	-0.729102	5.85535	1.75091e-08	5.8204e-07
IEU92_RS05970	minD	septum site-determining protein MinD	-0.719616	2.90243	0.0262484	0.0895454
IEU92_RS10125	IEU92_RS10125	pseudogene	-0.716224	5.49429	1.07225e-05	0.000193374
IEU92_RS10885	IEU92_RS10885	CidB/LrgB family autolysis modulator	-0.713569	8.34377	3.64974e-21	4.31379e-19
IEU92_RS09295	IEU92_RS09295	YobF family protein	-0.712988	6.03959	1.12417e-08	3.82667e-07
IEU92_RS21080	miaA	tRNA (adenosine(37)-N6)-dimethylallyltransferase MiaA	-0.709791	5.80556	8.2426e-08	2.46988e-06
IEU92_RS05795	IEU92_RS05795	helix-turn-helix domain-containing protein	-0.699836	2.6931	0.0329966	0.105883
IEU92_RS11755	dedD	cell division protein DedD	-0.697543	6.15024	1.37632e-06	3.13168e-05
IEU92_RS06500	topA	type I DNA topoisomerase	-0.696194	1.78403	0.129174	0.279436
IEU92_RS06685	pspB	envelope stress response membrane protein PspB	-0.69331	6.37705	5.56258e-09	1.9724e-07
IEU92_RS21090	hflX	GTPase HflX	-0.692404	8.71717	1.80824e-26	3.07763e-24
IEU92_RS08015	dicB	cell division inhibition protein DicB	-0.691855	2.70471	0.0140295	0.0571249
IEU92_RS08630	aroD	type I 3-dehydroquinate dehydratase	-0.690894	5.56365	1.05279e-06	2.46134e-05
IEU92_RS09030	IEU92_RS09030	ketose-bisphosphate aldolase	-0.690333	3.89677	0.0018761	0.0125714
IEU92_RS06330	IEU92_RS06330	hypothetical protein	-0.687976	5.27456	1.03409e-05	0.000188036
IEU92_RS11335	IEU92_RS11335	bifunctional 3-demethylubiquinone 3-O-methyltransferase/2-octaprenyl-6-hydroxy phenol methylase	-0.687852	-1.13521	0.6931	0.833553
IEU92_RS14870	tkt	transketolase	-0.682641	5.12405	1.53645e-05	0.00026468
IEU92_RS18270	envC	murein hydrolase activator EnvC	-0.67864	6.54837	5.00968e-10	2.11051e-08
IEU92_RS17910	IEU92_RS17910	MFS transporter	-0.678134	8.34949	1.13003e-24	1.77658e-22
[truncated: 4,017 more rows]

## Sheet: D. full control vs CTX+GEN
locus_tag	gene_name	function	logFC	logCPM	PValue	q.value
[truncated: 4,243 more rows]
