# Supplementary material for: Uncovering the Important Genetic Factors for Growth during Cefotaxime-Gentamicin Combination Treatment in blaCTX-M-1 Encoding Escherichia coli
Source: Antibiotics (Basel). 2023 Jun 1;12(6):993. doi: 10.3390/antibiotics12060993 (PMC10295648; doi:10.3390/antibiotics12060993)
Supplement: Supplementary file 1 [file antibiotics-12-00993-s001.zip › Supplementary materials/Tables S7_S8_S9.xlsx]

## Sheet: Table S7
Enrichment of KEGG pathways in E. coli MG1655 pFT2::blaCTX-M-1 grown with 1/2 MIC CTX
#term ID	term description	observed gene count	background gene count	strength	false discovery rate	matching proteins in your network (IDs)	matching proteins in your network (labels)
eco00020	Citrate cycle (TCA cycle)	6	29	1.19	0.00054	511145.b0721,511145.b0723,511145.b0724,511145.b0726,511145.b0728,511145.b0729	sdhC,sdhA,sdhB,sucA,sucC,sucD
eco01200	Carbon metabolism	8	109	0.74	0.0068	511145.b0721,511145.b0723,511145.b0724,511145.b0726,511145.b0728,511145.b0729,511145.b3607,511145.b3919	sdhC,sdhA,sdhB,sucA,sucC,sucD,cysE,tpiA
Enrichment of GO terms for Biological Processes in E. coli MG1655 pFT2::blaCTX-M-1 grown with 1/2 MIC CTX
#term ID	term description	observed gene count	background gene count	strength	false discovery rate	matching proteins in your network (IDs)	matching proteins in your network (labels)
GO:0007049	Cell cycle	12	84	1.03	4.77e-06	511145.b0737,511145.b0738,511145.b0739,511145.b0740,511145.b0741,511145.b0890,511145.b1174,511145.b1569,511145.b3017,511145.b3019,511145.b3163,511145.b3613	tolQ,tolR,tolA,tolB,pal,ftsK,minE,dicC,ftsP,parC,nlpI,envC
GO:0051301	Cell division	11	85	0.99	3.12e-05	511145.b0737,511145.b0738,511145.b0739,511145.b0740,511145.b0741,511145.b0890,511145.b1174,511145.b1569,511145.b3017,511145.b3163,511145.b3613	tolQ,tolR,tolA,tolB,pal,ftsK,minE,dicC,ftsP,nlpI,envC
GO:0043213	Bacteriocin transport	5	10	1.57	0.00068	511145.b0737,511145.b0738,511145.b0739,511145.b0740,511145.b3005	tolQ,tolR,tolA,tolB,exbD
GO:0006099	Tricarboxylic acid cycle	6	29	1.19	0.0027	511145.b0721,511145.b0723,511145.b0724,511145.b0726,511145.b0728,511145.b0729	sdhC,sdhA,sdhB,sucA,sucC,sucD
GO:0071554	Cell wall organization or biogenesis	8	94	0.81	0.0206	511145.b0110,511145.b0149,511145.b0632,511145.b1097,511145.b1105,511145.b1192,511145.b3613,511145.b4392	ampD,mrcB,dacA,yceG,lpoB,ldcA,envC,slt
GO:0000270	Peptidoglycan metabolic process	7	73	0.86	0.0267	511145.b0110,511145.b0149,511145.b0632,511145.b1097,511145.b1105,511145.b1192,511145.b4392	ampD,mrcB,dacA,yceG,lpoB,ldcA,slt
GO:0009273	Peptidoglycan-based cell wall biogenesis	6	50	0.95	0.0267	511145.b0149,511145.b0632,511145.b1097,511145.b1105,511145.b1192,511145.b3613	mrcB,dacA,yceG,lpoB,ldcA,envC
GO:0017038	Protein import	3	5	1.65	0.0267	511145.b0737,511145.b0739,511145.b0740	tolQ,tolA,tolB
GO:0015031	Protein transport	7	84	0.8	0.0281	511145.b0737,511145.b0738,511145.b0739,511145.b0740,511145.b3005,511145.b3836,511145.b3839	tolQ,tolR,tolA,tolB,exbD,tatA,tatC
GO:0071236	Cellular response to antibiotic	3	7	1.51	0.0397	511145.b0739,511145.b0740,511145.b0890	tolA,tolB,ftsK
GO:0009314	Response to radiation	7	96	0.74	0.0464	511145.b0149,511145.b1275,511145.b3017,511145.b3607,511145.b3613,511145.b3839,511145.b4259	mrcB,cysB,ftsP,cysE,envC,tatC,holC
GO:0009987	Cellular process	50	2926	0.11	0.0464	511145.b0031,511145.b0082,511145.b0110,511145.b0149,511145.b0161,511145.b0605,511145.b0632,511145.b0636,511145.b0637,511145.b0721,511145.b0723,511145.b0724,511145.b0726,511145.b0728,511145.b0729,511145.b0737,511145.b0738,511145.b0739,511145.b0740,511145.b0741,511145.b0890,511145.b1090,511145.b1097,511145.b1105,511145.b1174,511145.b1192,511145.b1275,511145.b1569,511145.b1677,511145.b1855,511145.b2…	dapB,rsmH,ampD,mrcB,degP,ahpC,dacA,rlmH,rsfS,sdhC,sdhA,sdhB,sucA,sucC,sucD,tolQ,tolR,tolA,tolB,pal,ftsK,plsX,yceG,lpoB,minE,ldcA,cysB,dicC,lpp,lpxM,gatB,dsbC,exbD,ftsP,parC,hldE,nlpI,cysE,envC,hldD,waaC,tatA,tatC,cpxR,tpiA,sthA,holC,slt,yneM,tisB
Enrichment of GO terms for Molecular functions in E. coli MG1655 pFT2::blaCTX-M-1 grown with 1/2 MIC CTX
None
Enrichment of GO terms for Cellular components in E. coli MG1655 pFT2::blaCTX-M-1 grown with 1/2 MIC CTX
#term ID	term description	observed gene count	background gene count	strength	false discovery rate	matching proteins in your network (IDs)	matching proteins in your network (labels)
GO:0032153	Cell division site	7	34	1.19	0.00015	511145.b0737,511145.b0738,511145.b0739,511145.b0740,511145.b0741,511145.b3017,511145.b3613	tolQ,tolR,tolA,tolB,pal,ftsP,envC
GO:0110165	Cellular anatomical entity	52	2845	0.14	0.0004	511145.b0031,511145.b0082,511145.b0110,511145.b0149,511145.b0161,511145.b0605,511145.b0632,511145.b0636,511145.b0637,511145.b0683,511145.b0721,511145.b0723,511145.b0724,511145.b0726,511145.b0728,511145.b0729,511145.b0737,511145.b0738,511145.b0739,511145.b0740,511145.b0741,511145.b0890,511145.b1090,511145.b1097,511145.b1105,511145.b1174,511145.b1192,511145.b1275,511145.b1541,511145.b1677,511145.b1…	dapB,rsmH,ampD,mrcB,degP,ahpC,dacA,rlmH,rsfS,fur,sdhC,sdhA,sdhB,sucA,sucC,sucD,tolQ,tolR,tolA,tolB,pal,ftsK,plsX,yceG,lpoB,minE,ldcA,cysB,ydfZ,lpp,yebF,lpxM,gatB,dsbC,exbD,ftsP,parC,hldE,nlpI,cysE,envC,hldD,waaC,tatA,tatC,cpxR,tpiA,sthA,hfq,slt,yneM,tisB
GO:0030313	Cell envelope	14	295	0.55	0.0019	511145.b0149,511145.b0161,511145.b0632,511145.b0737,511145.b0740,511145.b0741,511145.b1097,511145.b1105,511145.b1677,511145.b1855,511145.b2893,511145.b3017,511145.b3613,511145.b4392	mrcB,degP,dacA,tolQ,tolB,pal,yceG,lpoB,lpp,lpxM,dsbC,ftsP,envC,slt
GO:0005618	Cell wall	4	13	1.36	0.0022	511145.b0149,511145.b1677,511145.b1855,511145.b4392	mrcB,lpp,lpxM,slt
GO:0030288	Outer membrane-bounded periplasmic space	10	175	0.63	0.0038	511145.b0149,511145.b0161,511145.b0632,511145.b0740,511145.b1097,511145.b1677,511145.b2893,511145.b3017,511145.b3613,511145.b4392	mrcB,degP,dacA,tolB,yceG,lpp,dsbC,ftsP,envC,slt
GO:0045239	Tricarboxylic acid cycle enzyme complex	3	7	1.51	0.0069	511145.b0726,511145.b0728,511145.b0729	sucA,sucC,sucD
GO:0009274	Peptidoglycan-based cell wall	3	11	1.31	0.0176	511145.b0149,511145.b1855,511145.b4392	mrcB,lpxM,slt
GO:1902494	Catalytic complex	8	147	0.61	0.0182	511145.b0605,511145.b0721,511145.b0723,511145.b0726,511145.b0728,511145.b0729,511145.b3607,511145.b4259	ahpC,sdhC,sdhA,sucA,sucC,sucD,cysE,holC
GO:0045281	Succinate dehydrogenase complex	2	2	1.88	0.0199	511145.b0721,511145.b0723	sdhC,sdhA
GO:0032991	Protein-containing complex	15	480	0.37	0.0239	511145.b0605,511145.b0683,511145.b0721,511145.b0723,511145.b0726,511145.b0728,511145.b0729,511145.b0740,511145.b3005,511145.b3019,511145.b3607,511145.b3836,511145.b3839,511145.b3912,511145.b4259	ahpC,fur,sdhC,sdhA,sucA,sucC,sucD,tolB,exbD,parC,cysE,tatA,tatC,cpxR,holC
GO:0016020	Membrane	30	1413	0.2	0.026	511145.b0149,511145.b0161,511145.b0605,511145.b0632,511145.b0721,511145.b0723,511145.b0724,511145.b0737,511145.b0738,511145.b0739,511145.b0741,511145.b0890,511145.b1097,511145.b1105,511145.b1174,511145.b1677,511145.b1855,511145.b2093,511145.b3005,511145.b3019,511145.b3052,511145.b3163,511145.b3613,511145.b3619,511145.b3836,511145.b3839,511145.b3919,511145.b4392,511145.b4599,511145.b4618	mrcB,degP,ahpC,dacA,sdhC,sdhA,sdhB,tolQ,tolR,tolA,pal,ftsK,yceG,lpoB,minE,lpp,lpxM,gatB,exbD,parC,hldE,nlpI,envC,hldD,tatA,tatC,tpiA,slt,yneM,tisB
GO:0009361	succinate-CoA ligase complex (ADP-forming)	2	4	1.57	0.035	511145.b0728,511145.b0729	sucC,sucD
GO:0033281	TAT protein transport complex	2	4	1.57	0.035	511145.b3836,511145.b3839	tatA,tatC
GO:0005887	Integral component of plasma membrane	12	371	0.39	0.0396	511145.b0149,511145.b0632,511145.b0737,511145.b0738,511145.b0739,511145.b0890,511145.b1097,511145.b1855,511145.b3005,511145.b3836,511145.b3839,511145.b4618	mrcB,dacA,tolQ,tolR,tolA,ftsK,yceG,lpxM,exbD,tatA,tatC,tisB

## Sheet: Table S8
Enrichment of KEGG pathways in E. coli MG1655 pFT2::blaCTX-M-1 grown with 1/2 MIC of GEN
#term ID	term description	observed gene count	background gene count	strength	false discovery rate	matching proteins in your network (IDs)	matching proteins in your network (labels)
eco00190	Oxidative phosphorylation	7	43	1.57	7.9e-08	511145.b3731,511145.b3732,511145.b3733,511145.b3734,511145.b3735,511145.b3736,511145.b3738	atpC,atpD,atpG,atpA,atpH,atpF,atpB
eco01100	Metabolic pathways	12	890	0.49	0.003	511145.b0200,511145.b1236,511145.b2296,511145.b2297,511145.b3018,511145.b3731,511145.b3732,511145.b3733,511145.b3734,511145.b3735,511145.b3736,511145.b3738	gmhB,galU,ackA,pta,plsC,atpC,atpD,atpG,atpA,atpH,atpF,atpB
eco00430	Taurine and hypotaurine metabolism	2	6	1.88	0.0187	511145.b2296,511145.b2297	ackA,pta
Enrichment of GO terms for Biological processes in E. coli MG1655 pFT2::blaCTX-M-1 grown with 1/2 MIC of GEN
#term ID	term description	observed gene count	background gene count	strength	false discovery rate	matching proteins in your network (IDs)	matching proteins in your network (labels)
GO:0009152	Purine ribonucleotide biosynthetic process	9	46	1.65	1.37e-10	511145.b2296,511145.b2297,511145.b3731,511145.b3732,511145.b3733,511145.b3734,511145.b3735,511145.b3736,511145.b3738	ackA,pta,atpC,atpD,atpG,atpA,atpH,atpF,atpB
GO:0055086	Nucleobase-containing small molecule metabolic process	11	233	1.03	4.98e-08	511145.b0200,511145.b1236,511145.b2296,511145.b2297,511145.b3731,511145.b3732,511145.b3733,511145.b3734,511145.b3735,511145.b3736,511145.b3738	gmhB,galU,ackA,pta,atpC,atpD,atpG,atpA,atpH,atpF,atpB
GO:1901137	Carbohydrate derivative biosynthetic process	11	255	1	1.17e-07	511145.b0200,511145.b1236,511145.b2296,511145.b2297,511145.b3731,511145.b3732,511145.b3733,511145.b3734,511145.b3735,511145.b3736,511145.b3738	gmhB,galU,ackA,pta,atpC,atpD,atpG,atpA,atpH,atpF,atpB
GO:0090407	Organophosphate biosynthetic process	10	188	1.09	1.32e-07	511145.b2296,511145.b2297,511145.b3018,511145.b3731,511145.b3732,511145.b3733,511145.b3734,511145.b3735,511145.b3736,511145.b3738	ackA,pta,plsC,atpC,atpD,atpG,atpA,atpH,atpF,atpB
GO:0006793	Phosphorus metabolic process	12	494	0.75	6.45e-06	511145.b0200,511145.b1236,511145.b2296,511145.b2297,511145.b3018,511145.b3731,511145.b3732,511145.b3733,511145.b3734,511145.b3735,511145.b3736,511145.b3738	gmhB,galU,ackA,pta,plsC,atpC,atpD,atpG,atpA,atpH,atpF,atpB
GO:0034654	Nucleobase-containing compound biosynthetic process	10	295	0.89	7.21e-06	511145.b0200,511145.b2296,511145.b2297,511145.b3731,511145.b3732,511145.b3733,511145.b3734,511145.b3735,511145.b3736,511145.b3738	gmhB,ackA,pta,atpC,atpD,atpG,atpA,atpH,atpF,atpB
GO:0006796	Phosphate-containing compound metabolic process	11	471	0.73	4.46e-05	511145.b0200,511145.b2296,511145.b2297,511145.b3018,511145.b3731,511145.b3732,511145.b3733,511145.b3734,511145.b3735,511145.b3736,511145.b3738	gmhB,ackA,pta,plsC,atpC,atpD,atpG,atpA,atpH,atpF,atpB
GO:0044249	Cellular biosynthetic process	12	920	0.48	0.0036	511145.b0200,511145.b1236,511145.b2296,511145.b2297,511145.b3018,511145.b3731,511145.b3732,511145.b3733,511145.b3734,511145.b3735,511145.b3736,511145.b3738	gmhB,galU,ackA,pta,plsC,atpC,atpD,atpG,atpA,atpH,atpF,atpB
GO:1901576	Organic substance biosynthetic process	12	936	0.47	0.0042	511145.b0200,511145.b1236,511145.b2296,511145.b2297,511145.b3018,511145.b3731,511145.b3732,511145.b3733,511145.b3734,511145.b3735,511145.b3736,511145.b3738	gmhB,galU,ackA,pta,plsC,atpC,atpD,atpG,atpA,atpH,atpF,atpB
GO:0019413	Acetate biosynthetic process	2	2	2.36	0.0049	511145.b2296,511145.b2297	ackA,pta
GO:0042777	Plasma membrane atp synthesis coupled proton transport	2	2	2.36	0.0049	511145.b3733,511145.b3738	atpG,atpB
GO:0006085	acetyl-CoA biosynthetic process	2	4	2.06	0.011	511145.b2296,511145.b2297	ackA,pta
GO:0044255	Cellular lipid metabolic process	5	193	0.77	0.0436	511145.b0200,511145.b1236,511145.b2296,511145.b2297,511145.b3018	gmhB,galU,ackA,pta,plsC
Enrichment of GO terms for Molecular functions in E. coli MG1655 pFT2::blaCTX-M-1 grown with 1/2 MIC of GEN
#term ID	term description	observed gene count	background gene count	strength	false discovery rate	matching proteins in your network (IDs)	matching proteins in your network (labels)
GO:0046933	Proton-transporting atp synthase activity, rotational mechanism	7	8	2.3	6.16e-11	511145.b3731,511145.b3732,511145.b3733,511145.b3734,511145.b3735,511145.b3736,511145.b3738	atpC,atpD,atpG,atpA,atpH,atpF,atpB
GO:0046961	Proton-transporting atpase activity, rotational mechanism	4	5	2.26	4.92e-06	511145.b3732,511145.b3733,511145.b3735,511145.b3736	atpD,atpG,atpH,atpF
GO:0015318	Inorganic molecular entity transmembrane transporter activity	8	227	0.91	0.00021	511145.b2796,511145.b3731,511145.b3732,511145.b3733,511145.b3734,511145.b3735,511145.b3736,511145.b3738	sdaC,atpC,atpD,atpG,atpA,atpH,atpF,atpB
GO:0015075	Ion transmembrane transporter activity	8	247	0.87	0.00035	511145.b2796,511145.b3731,511145.b3732,511145.b3733,511145.b3734,511145.b3735,511145.b3736,511145.b3738	sdaC,atpC,atpD,atpG,atpA,atpH,atpF,atpB
Enrichment of GO terms for Cellular components in E. coli MG1655 pFT2::blaCTX-M-1 grown with 1/2 MIC of GEN
#term ID	term description	observed gene count	background gene count	strength	false discovery rate	matching proteins in your network (IDs)	matching proteins in your network (labels)
GO:0045259	Proton-transporting atp synthase complex	7	10	2.21	2.9e-11	511145.b3731,511145.b3732,511145.b3733,511145.b3734,511145.b3735,511145.b3736,511145.b3738	atpC,atpD,atpG,atpA,atpH,atpF,atpB
GO:0045261	Proton-transporting atp synthase complex, catalytic core f(1)	5	6	2.28	2.54e-08	511145.b3731,511145.b3732,511145.b3733,511145.b3734,511145.b3735	atpC,atpD,atpG,atpA,atpH
GO:0098796	Membrane protein complex	9	160	1.11	3.56e-07	511145.b3731,511145.b3732,511145.b3733,511145.b3734,511145.b3735,511145.b3736,511145.b3738,511145.b4174,511145.b4175	atpC,atpD,atpG,atpA,atpH,atpF,atpB,hflK,hflC
GO:0032991	Protein-containing complex	11	480	0.72	2.8e-05	511145.b0407,511145.b3731,511145.b3732,511145.b3733,511145.b3734,511145.b3735,511145.b3736,511145.b3738,511145.b3912,511145.b4174,511145.b4175	yajC,atpC,atpD,atpG,atpA,atpH,atpF,atpB,cpxR,hflK,hflC
GO:0005622	Intracellular	14	1453	0.34	0.0075	511145.b0200,511145.b0631,511145.b1236,511145.b2296,511145.b2297,511145.b3731,511145.b3732,511145.b3733,511145.b3734,511145.b3735,511145.b3736,511145.b3738,511145.b3912,511145.b4174	gmhB,ybeD,galU,ackA,pta,atpC,atpD,atpG,atpA,atpH,atpF,atpB,cpxR,hflK
GO:0045263	Proton-transporting atp synthase complex, coupling factor f(o)	2	4	2.06	0.0075	511145.b3736,511145.b3738	atpF,atpB
GO:0005886	Plasma membrane	12	1190	0.36	0.0199	511145.b0407,511145.b2796,511145.b3018,511145.b3731,511145.b3732,511145.b3733,511145.b3734,511145.b3735,511145.b3736,511145.b3738,511145.b4174,511145.b4175	yajC,sdaC,plsC,atpC,atpD,atpG,atpA,atpH,atpF,atpB,hflK,hflC
GO:0016020	Membrane	13	1413	0.32	0.0212	511145.b0407,511145.b2296,511145.b2796,511145.b3018,511145.b3731,511145.b3732,511145.b3733,511145.b3734,511145.b3735,511145.b3736,511145.b3738,511145.b4174,511145.b4175	yajC,ackA,sdaC,plsC,atpC,atpD,atpG,atpA,atpH,atpF,atpB,hflK,hflC
GO:0071575	Integral component of external side of plasma membrane	2	11	1.62	0.0212	511145.b4174,511145.b4175	hflK,hflC
GO:0110165	Cellular anatomical entity	18	2845	0.16	0.0212	511145.b0200,511145.b0407,511145.b0631,511145.b1236,511145.b2296,511145.b2297,511145.b2796,511145.b3018,511145.b3731,511145.b3732,511145.b3733,511145.b3734,511145.b3735,511145.b3736,511145.b3738,511145.b3912,511145.b4174,511145.b4175	gmhB,yajC,ybeD,galU,ackA,pta,sdaC,plsC,atpC,atpD,atpG,atpA,atpH,atpF,atpB,cpxR,hflK,hflC

## Sheet: Table S9
Enrichment of KEGG pathways in E. coli MG1655 pFT2::blaCTX-M-1 grown with 1/2 of CTX+GEN
#term ID	term description	observed gene count	background gene count	strength	false discovery rate	matching proteins in your network (IDs)	matching proteins in your network (labels)
eco00190	Oxidative phosphorylation	7	43	1.36	3.44e-06	511145.b3731,511145.b3732,511145.b3733,511145.b3734,511145.b3735,511145.b3736,511145.b3738	atpC,atpD,atpG,atpA,atpH,atpF,atpB
Enrichment of GO terms for Biological processes in E. coli MG1655 pFT2::blaCTX-M-1 grown with 1/2 MIC of CTX+GEN
#term ID	term description	observed gene count	background gene count	strength	false discovery rate	matching proteins in your network (IDs)	matching proteins in your network (labels)
GO:0009152	Purine ribonucleotide biosynthetic process	9	46	1.44	1.32e-08	511145.b2296,511145.b2297,511145.b3731,511145.b3732,511145.b3733,511145.b3734,511145.b3735,511145.b3736,511145.b3738	ackA,pta,atpC,atpD,atpG,atpA,atpH,atpF,atpB
GO:0043213	Bacteriocin transport	4	10	1.76	0.00015	511145.b0737,511145.b0738,511145.b0739,511145.b0740	tolQ,tolR,tolA,tolB
GO:0017038	Protein import	3	5	1.93	0.0012	511145.b0737,511145.b0739,511145.b0740	tolQ,tolA,tolB
GO:0006139	Nucleobase-containing compound metabolic process	14	742	0.43	0.012	511145.b0082,511145.b0232,511145.b1133,511145.b2296,511145.b2297,511145.b3345,511145.b3731,511145.b3732,511145.b3733,511145.b3734,511145.b3735,511145.b3736,511145.b3738,511145.b4155	rsmH,yafN,mnmA,ackA,pta,tusD,atpC,atpD,atpG,atpA,atpH,atpF,atpB,epmA
GO:0007049	Cell cycle	5	84	0.93	0.0162	511145.b0737,511145.b0738,511145.b0739,511145.b0740,511145.b0741	tolQ,tolR,tolA,tolB,pal
GO:0015031	Protein transport	5	84	0.93	0.0162	511145.b0407,511145.b0737,511145.b0738,511145.b0739,511145.b0740	yajC,tolQ,tolR,tolA,tolB
GO:0019413	Acetate biosynthetic process	2	2	2.15	0.0162	511145.b2296,511145.b2297	ackA,pta
GO:0042777	Plasma membrane atp synthesis coupled proton transport	2	2	2.15	0.0162	511145.b3733,511145.b3738	atpG,atpB
GO:0051301	Cell division	5	85	0.92	0.0162	511145.b0737,511145.b0738,511145.b0739,511145.b0740,511145.b0741	tolQ,tolR,tolA,tolB,pal
GO:0071237	Cellular response to bacteriocin	2	2	2.15	0.0162	511145.b0739,511145.b0740	tolA,tolB
GO:0071310	Cellular response to organic substance	3	16	1.43	0.0162	511145.b0014,511145.b0739,511145.b0740	dnaK,tolA,tolB
GO:0006810	Transport	13	710	0.42	0.0238	511145.b0407,511145.b0737,511145.b0738,511145.b0739,511145.b0740,511145.b2796,511145.b3731,511145.b3732,511145.b3733,511145.b3734,511145.b3735,511145.b3736,511145.b3738	yajC,tolQ,tolR,tolA,tolB,sdaC,atpC,atpD,atpG,atpA,atpH,atpF,atpB
GO:0006085	acetyl-CoA biosynthetic process	2	4	1.85	0.03	511145.b2296,511145.b2297	ackA,pta
GO:0002143	tRNA wobble position uridine thiolation	2	6	1.68	0.0453	511145.b1133,511145.b3345	mnmA,tusD
Enrichment of GO terms for Molecular functions in E. coli MG1655 pFT2::blaCTX-M-1 grown with 1/2 MIC of CTX+GEN
#term ID	term description	observed gene count	background gene count	strength	false discovery rate	matching proteins in your network (IDs)	matching proteins in your network (labels)
GO:0046933	Proton-transporting atp synthase activity, rotational mechanism	7	8	2.1	2.91e-09	511145.b3731,511145.b3732,511145.b3733,511145.b3734,511145.b3735,511145.b3736,511145.b3738	atpC,atpD,atpG,atpA,atpH,atpF,atpB
GO:0046961	Proton-transporting atpase activity, rotational mechanism	4	5	2.06	5.99e-05	511145.b3732,511145.b3733,511145.b3735,511145.b3736	atpD,atpG,atpH,atpF
GO:0016874	Ligase activity	8	110	1.01	0.0001	511145.b3731,511145.b3732,511145.b3733,511145.b3734,511145.b3735,511145.b3736,511145.b3738,511145.b4155	atpC,atpD,atpG,atpA,atpH,atpF,atpB,epmA
GO:0015318	Inorganic molecular entity transmembrane transporter activity	8	227	0.7	0.0112	511145.b2796,511145.b3731,511145.b3732,511145.b3733,511145.b3734,511145.b3735,511145.b3736,511145.b3738	sdaC,atpC,atpD,atpG,atpA,atpH,atpF,atpB
GO:0015075	Ion transmembrane transporter activity	8	247	0.66	0.0176	511145.b2796,511145.b3731,511145.b3732,511145.b3733,511145.b3734,511145.b3735,511145.b3736,511145.b3738	sdaC,atpC,atpD,atpG,atpA,atpH,atpF,atpB
Enrichment of GO terms for Cellular components in E. coli MG1655 pFT2::blaCTX-M-1 grown with 1/2 MIC of CTX+GEN
#term ID	term description	observed gene count	background gene count	strength	false discovery rate	matching proteins in your network (IDs)	matching proteins in your network (labels)
GO:0045259	Proton-transporting atp synthase complex	7	10	2	1.36e-09	511145.b3731,511145.b3732,511145.b3733,511145.b3734,511145.b3735,511145.b3736,511145.b3738	atpC,atpD,atpG,atpA,atpH,atpF,atpB
GO:0045261	Proton-transporting atp synthase complex, catalytic core f(1)	5	6	2.07	3.43e-07	511145.b3731,511145.b3732,511145.b3733,511145.b3734,511145.b3735	atpC,atpD,atpG,atpA,atpH
GO:0032991	Protein-containing complex	14	480	0.62	4.86e-05	511145.b0014,511145.b0407,511145.b0740,511145.b3345,511145.b3731,511145.b3732,511145.b3733,511145.b3734,511145.b3735,511145.b3736,511145.b3738,511145.b3912,511145.b4174,511145.b4175	dnaK,yajC,tolB,tusD,atpC,atpD,atpG,atpA,atpH,atpF,atpB,cpxR,hflK,hflC
GO:0098796	Membrane protein complex	9	160	0.9	4.86e-05	511145.b3731,511145.b3732,511145.b3733,511145.b3734,511145.b3735,511145.b3736,511145.b3738,511145.b4174,511145.b4175	atpC,atpD,atpG,atpA,atpH,atpF,atpB,hflK,hflC
GO:0032153	Cell division site	5	34	1.32	0.00016	511145.b0737,511145.b0738,511145.b0739,511145.b0740,511145.b0741	tolQ,tolR,tolA,tolB,pal
GO:0045263	Proton-transporting atp synthase complex, coupling factor f(o)	2	4	1.85	0.0172	511145.b3736,511145.b3738	atpF,atpB
GO:0005622	Intracellular	19	1453	0.27	0.0179	511145.b0014,511145.b0082,511145.b0631,511145.b0902,511145.b1133,511145.b2296,511145.b2297,511145.b3345,511145.b3731,511145.b3732,511145.b3733,511145.b3734,511145.b3735,511145.b3736,511145.b3738,511145.b3912,511145.b4155,511145.b4161,511145.b4174	dnaK,rsmH,ybeD,pflA,mnmA,ackA,pta,tusD,atpC,atpD,atpG,atpA,atpH,atpF,atpB,cpxR,epmA,rsgA,hflK
GO:0110165	Cellular anatomical entity	27	2845	0.13	0.0371	511145.b0014,511145.b0082,511145.b0407,511145.b0631,511145.b0737,511145.b0738,511145.b0739,511145.b0740,511145.b0741,511145.b0902,511145.b1133,511145.b2296,511145.b2297,511145.b2796,511145.b3345,511145.b3731,511145.b3732,511145.b3733,511145.b3734,511145.b3735,511145.b3736,511145.b3738,511145.b3912,511145.b4155,511145.b4161,511145.b4174,511145.b4175	dnaK,rsmH,yajC,ybeD,tolQ,tolR,tolA,tolB,pal,pflA,mnmA,ackA,pta,sdaC,tusD,atpC,atpD,atpG,atpA,atpH,atpF,atpB,cpxR,epmA,rsgA,hflK,hflC
