# Supplementary material for: Uncovering the Important Genetic Factors for Growth during Cefotaxime-Gentamicin Combination Treatment in blaCTX-M-1 Encoding Escherichia coli
Source: Antibiotics (Basel). 2023 Jun 1;12(6):993. doi: 10.3390/antibiotics12060993 (PMC10295648; doi:10.3390/antibiotics12060993)
Supplement: Supplementary file 1 [file antibiotics-12-00993-s001.zip › Supplementary materials/Table S10.xlsx]

## Sheet: Table S10
Table S10	Homology to human proteins results

## Sheet: DnaK
Description	Scientific Name	Max Score	Total Score	Query Cover	E value	Per. ident	Acc. Len	Accession
stress-70 protein, mitochondrial precursor [Homo sapiens]	Homo sapiens	765	765	0.97	0	60.22	679	NP_004125.3
endoplasmic reticulum chaperone BiP precursor [Homo sapiens]	Homo sapiens	586	586	0.93	0	50.65	654	NP_005338.1
heat shock 70 kDa protein 6 [Homo sapiens]	Homo sapiens	560	560	0.93	0	49.92	643	NP_002146.2
heat shock 70 kDa protein 1A [Homo sapiens]	Homo sapiens	554	554	0.93	0	50.74	641	NP_005336.3
heat shock 70 kDa protein 1-like [Homo sapiens]	Homo sapiens	545	545	0.93	0	49.43	641	NP_005518.3
heat shock cognate 71 kDa protein isoform 1 [Homo sapiens]	Homo sapiens	543	543	0.86	0	52.05	646	NP_006588.1
heat shock-related 70 kDa protein 2 [Homo sapiens]	Homo sapiens	536	536	0.93	0	48.86	639	NP_001374860.1
heat shock cognate 71 kDa protein isoform 2 [Homo sapiens]	Homo sapiens	461	461	0.71	2e-156	52.68	493	NP_694881.1
heat shock 70 kDa protein 14 [Homo sapiens]	Homo sapiens	255	255	0.78	9e-77	31.33	509	NP_057383.2
heat shock 70 kDa protein 13 precursor [Homo sapiens]	Homo sapiens	233	233	0.59	7e-69	34.12	471	NP_008879.3
heat shock 70 kDa protein 4L isoform X1 [Homo sapiens]	Homo sapiens	231	231	0.62	3e-68	33.74	460	XP_054205244.1
heat shock 70 kDa protein 4L isoform X1 [Homo sapiens]	Homo sapiens	229	229	0.62	3e-67	33.5	460	XP_011530047.1
heat shock 70 kDa protein 4L isoform 1 [Homo sapiens]	Homo sapiens	231	231	0.86	3e-65	29.06	839	NP_055093.2
heat shock 70 kDa protein 4L isoform 2 [Homo sapiens]	Homo sapiens	231	231	0.86	6e-65	29.06	870	NP_001304310.1
heat shock protein 105 kDa isoform X4 [Homo sapiens]	Homo sapiens	225	225	0.73	5e-63	31.26	807	XP_016875852.1
heat shock protein 105 kDa isoform 2 [Homo sapiens]	Homo sapiens	225	225	0.73	6e-63	31.26	814	NP_001273432.1
heat shock protein 105 kDa isoform 1 [Homo sapiens]	Homo sapiens	225	225	0.73	1e-62	31.26	858	NP_006635.2
heat shock protein 105 kDa isoform 5 [Homo sapiens]	Homo sapiens	224	224	0.73	1e-62	31.26	851	NP_001336633.1
heat shock 70 kDa protein 4 [Homo sapiens]	Homo sapiens	224	224	0.66	1e-62	32.51	840	NP_002145.3
heat shock 70 kDa protein 4L isoform 3 [Homo sapiens]	Homo sapiens	211	211	0.68	4e-58	30.52	813	NP_001304311.1
heat shock protein 105 kDa isoform X3 [Homo sapiens]	Homo sapiens	204	204	0.68	9e-56	31.63	809	XP_016875851.1
heat shock protein 105 kDa isoform X2 [Homo sapiens]	Homo sapiens	204	204	0.68	1e-55	31.63	816	XP_005266293.1
heat shock protein 105 kDa isoform X1 [Homo sapiens]	Homo sapiens	204	204	0.68	1e-55	31.63	853	XP_011533189.1
heat shock protein 105 kDa isoform 3 [Homo sapiens]	Homo sapiens	204	204	0.68	2e-55	31.63	860	NP_001273433.1
heat shock 70 kDa protein 4L isoform 4 [Homo sapiens]	Homo sapiens	194	194	0.86	5e-52	27.02	798	NP_001304312.1
hypoxia up-regulated protein 1 isoform X3 [Homo sapiens]	Homo sapiens	182	182	0.75	1e-47	28.84	904	XP_047282210.1
hypoxia up-regulated protein 1 isoform 2 precursor [Homo sapiens]	Homo sapiens	182	182	0.75	2e-47	28.84	1000	NP_001397970.1
hypoxia up-regulated protein 1 isoform 1 precursor [Homo sapiens]	Homo sapiens	182	182	0.75	2e-47	28.84	999	NP_001124463.1
heat shock protein 105 kDa isoform X7 [Homo sapiens]	Homo sapiens	138	138	0.73	3e-33	26.42	736	XP_016875853.1
heat shock protein 105 kDa isoform X6 [Homo sapiens]	Homo sapiens	137	137	0.73	4e-33	26.42	773	XP_047286014.1
heat shock protein 105 kDa isoform X5 [Homo sapiens]	Homo sapiens	137	137	0.73	4e-33	26.42	780	XP_011533190.1
heat shock protein 105 kDa isoform 4 [Homo sapiens]	Homo sapiens	109	109	0.4	7e-24	31.66	782	NP_001273434.1

## Sheet: MnmA
Description	Scientific Name	Max Score	Total Score	Query Cover	E value	Per. ident	Acc. Len	Accession
mitochondrial tRNA-specific 2-thiouridylase 1 isoform X1 [Homo sapiens]	Homo sapiens	218	218	0.63	3e-67	43.58	370	XP_011528574.1
mitochondrial tRNA-specific 2-thiouridylase 1 isoform d [Homo sapiens]	Homo sapiens	164	164	0.65	3e-47	36.16	307	NP_001269711.1
mitochondrial tRNA-specific 2-thiouridylase 1 isoform X3 [Homo sapiens]	Homo sapiens	137	137	0.55	7e-37	36.62	289	XP_047297400.1
mitochondrial tRNA-specific 2-thiouridylase 1 isoform X4 [Homo sapiens]	Homo sapiens	135	135	0.64	1e-36	33.08	262	XP_047297401.1
